# Supplementary material for: Synthesis and crystal structure of poly[[di-μ3-tetra­thio­anti­monato-tris­[(cyclam)cobalt(II)]] aceto­nitrile disolvate dihydrate] (cyclam = 1,4,8,11-tetra­aza­cyclo­tetra­deca­ne)
Source: Acta Crystallogr E Crystallogr Commun. 2022 Feb 3;78(Pt 3):270–4. doi: 10.1107/S2056989022001074 (PMC8900515; doi:10.1107/S2056989022001074)
Supplement: Supplementary file 1 [file e-78-00270-sup1.cif]

##############################################################################
#                                                                            #
# This CIF contains the data in a paper accepted for publication in          #
# Acta Crystallographica Section E. It conforms to the requirements of       #
# Notes for Authors for Acta Crystallographica Section E, and has been       #
# peer reviewed under the auspices of the IUCr Commission on Journals.       #
#                                                                            #
# Full details of the Crystallographic Information File format               #
# are given in the paper "The Crystallographic Information File (CIF):       #
# a New Standard Archive File for Crystallography" by S. R. Hall, F. H.      #
# Allen and I. D. Brown [Acta Cryst. (1991), A47, 655-685].                  #
#                                                                            #
# The current version of the core CIF dictionary is obtainable from          #
# ftp://ftp.iucr.org/pub/cif_core.dic.                                       #
#                                                                            #
# Software is freely available for graphical display of the structure(s)     #
# in this CIF. For information consult the CIF software page                 #
# http://www.iucr.org/resources/cif/software.                                #
#                                                                            #
# This file may be used for bona fide research purposes within the           #
# scientific community so long as proper attribution is given to the journal # 
# article from which it was obtained.                                        #
#                                                                            #
##############################################################################
data_I
_audit_creation_method     'SHELXL-2016/6'
_journal_date_recd_electronic     2022-01-18
_journal_date_accepted     2022-01-31
_journal_name_full     'Acta Crystallographica, Section E'
_journal_year     2022
_journal_volume     78
_journal_issue      3
_journal_page_first     0
_journal_page_last     0
_journal_paper_category     GM
_journal_paper_doi     10.1107/S2056989022001074
_journal_coeditor_code     MW2184
_publ_contact_author_name     'Wolfgang Bensch'
_publ_contact_author_address
;
Institut of inorganic chemistry
University of Kiel
Max-Eyth.-Str. 2
24118 Kiel
;
_publ_contact_author_email     wbensch@ac.uni-kiel.de
_publ_contact_author_fax     ?
_publ_contact_author_phone     ?
_publ_section_title
;
Synthesis and crystal structure of
poly[[di-\m~3~-tetrathioantimonato-tris[(cyclam)cobalt(II)]] acetonitrile
disolvate dihydrate] (cyclam = 1,4,8,11-tetraazacyclotetradecane)
;
_publ_section_title_footnote     .
loop_
    _publ_author_name
    _publ_author_footnote
    _publ_author_address
    'N\"ather, Christian' .
;
Institut f\"ur Anorganische Chemie
Universit\"at Kiel
Max-Eyth.-Str. 2
D-24118 Kiel
Germany
;
    'Danker, Felix' .
;
Institut f\"ur Anorganische Chemie
Universit\"at Kiel
Max-Eyth.-Str. 2
D-24118 Kiel
Germany
;
    'Bensch, Wolfgang' .
;
Institut f\"ur Anorganische Chemie
Universit\"at Kiel
Max-Eyth.-Str. 2
D-24118 Kiel
Germany
;
_publ_section_synopsis
;
In the crystal structure of the title compound, the [SbS~4~]^3-^ anions are
linked by the Co(cyclam) complex cations into rings, which are further
connected into layers that are linked by intermolecular hydrogen bonding
<i>via</i> the water solvate molecules and  are arranged in such a way that
cavities are formed, in which the disordered acetonitrile solvate molecules are
located.
;
_chemical_name_systematic
;
Poly[[di-\m~3~-tetrathioantimonato-tris[(cyclam)cobalt(II)]]
acetonitrile disolvate dihydrate]
;
_chemical_name_common     ?
_chemical_formula_moiety    '(SbS4)2,(CoC10H24N4)3,(H2O)2,(CH3CN)2'
_chemical_formula_sum     'C34 H82 Co3 N14 O2 S8 Sb2'
_chemical_formula_iupac     '[Co3 (Sb S4)2 (C10 H24 N4)3], 2C2 H3 N, 2H2 O'
_chemical_formula_weight     1395.90
_chemical_melting_point     ?
_space_group_crystal_system     triclinic
_space_group_name_H-M_alt     'P -1'
_space_group_name_Hall     '-P 1'
loop_
    _space_group_symop_operation_xyz
    'x, y, z'
    '-x, -y, -z'
_cell_length_a     8.7292(3)
_cell_length_b     12.9680(5)
_cell_length_c     13.8936(5)
_cell_angle_alpha     66.218(3)
_cell_angle_beta     77.035(3)
_cell_angle_gamma     83.321(3)
_cell_volume     1401.93(9)
_cell_formula_units_Z     1
_cell_measurement_reflns_used     15304
_cell_measurement_theta_min     1.633
_cell_measurement_theta_max     27.003
_cell_measurement_temperature     200(2)
_exptl_crystal_description     block
_exptl_crystal_colour     red
_exptl_crystal_size_max     0.15
_exptl_crystal_size_mid     0.10
_exptl_crystal_size_min     0.07
_exptl_crystal_density_diffrn     1.653
_exptl_crystal_density_meas     ?
_exptl_crystal_density_method     ?
_exptl_crystal_F_000     711
_exptl_absorpt_coefficient_mu     2.162
_exptl_absorpt_correction_type     numerical
_exptl_absorpt_process_details
;
(X-Red and X-Shape; Stoe, 2008)
;
_exptl_absorpt_correction_T_min     0.6491
_exptl_absorpt_correction_T_max     0.7735
_diffrn_ambient_temperature     200(2)
_diffrn_source     ?
_diffrn_radiation_type     MoK\a
_diffrn_radiation_wavelength     0.71073
_diffrn_measurement_device_type     'Stoe IPDS-2'
_diffrn_measurement_method     'Omega scans'
_diffrn_detector_area_resol_mean     ?
_diffrn_reflns_number     15304
_diffrn_reflns_av_R_equivalents     0.0295
_diffrn_reflns_av_unetI/netI     0.0317
_diffrn_reflns_theta_min     1.633
_diffrn_reflns_theta_max     27.003
_diffrn_reflns_theta_full     25.242
_diffrn_measured_fraction_theta_max     0.997
_diffrn_measured_fraction_theta_full     0.996
_diffrn_reflns_limit_h_min     -11
_diffrn_reflns_limit_h_max     11
_diffrn_reflns_limit_k_min     -16
_diffrn_reflns_limit_k_max     16
_diffrn_reflns_limit_l_min     -17
_diffrn_reflns_limit_l_max     17
_refine_special_details     ?
_reflns_number_total     6098
_reflns_number_gt     5078
_reflns_threshold_expression     'I > 2\s(I)'
_refine_ls_structure_factor_coef     Fsqd
_refine_ls_matrix_type     full
_refine_ls_R_factor_all     0.0583
_refine_ls_R_factor_gt     0.0467
_refine_ls_wR_factor_gt     0.1197
_refine_ls_wR_factor_ref     0.1263
_refine_ls_goodness_of_fit_ref     1.063
_refine_ls_restrained_S_all     1.055
_refine_ls_number_reflns     6098
_refine_ls_number_parameters     321
_refine_ls_number_restraints     87
_refine_ls_hydrogen_treatment     constr
_refine_ls_weighting_scheme     calc
_refine_ls_weighting_details
              'w=1/[\s^2^(Fo^2^)+(0.0840P)^2^+0.1597P] where P=(Fo^2^+2Fc^2^)/3'
_atom_sites_solution_hydrogens     mixed
_atom_sites_solution_primary     ?
_atom_sites_solution_secondary     ?
_refine_ls_shift/su_max     0.047
_refine_ls_shift/su_mean     0.002
_refine_diff_density_max     0.808
_refine_diff_density_min     -1.564
_refine_ls_extinction_method
;
<i>SHELXL2016/6</i> (Sheldrick 2015b)
;
_refine_ls_extinction_coef     0.0136(11)
_refine_ls_extinction_expression
                                  'Fc^*^=kFc[1+0.001xFc^2^\l^3^/sin(2\q)]^-1/4^'
loop_
    _atom_type_symbol
    _atom_type_description
    _atom_type_scat_dispersion_real
    _atom_type_scat_dispersion_imag
    _atom_type_scat_source
    'C' 'C' 0.0033 0.0016
                         'International Tables Vol C Tables 4.2.6.8 and 6.1.1.4'
    'H' 'H' 0.0000 0.0000
                         'International Tables Vol C Tables 4.2.6.8 and 6.1.1.4'
    'N' 'N' 0.0061 0.0033
                         'International Tables Vol C Tables 4.2.6.8 and 6.1.1.4'
    'O' 'O' 0.0106 0.0060
                         'International Tables Vol C Tables 4.2.6.8 and 6.1.1.4'
    'S' 'S' 0.1246 0.1234
                         'International Tables Vol C Tables 4.2.6.8 and 6.1.1.4'
    'Co' 'Co' 0.3494 0.9721
                         'International Tables Vol C Tables 4.2.6.8 and 6.1.1.4'
    'Sb' 'Sb' -0.5866 1.5461
                         'International Tables Vol C Tables 4.2.6.8 and 6.1.1.4'
_computing_data_collection
;
X-AREA (Stoe, 2008)
;
_computing_cell_refinement
;
X-AREA (Stoe, 2008)
;
_computing_data_reduction
;
X-AREA (Stoe, 2008)
;
_computing_structure_solution
;
SHELXT (Sheldrick, 2015a)
;
_computing_structure_refinement
;
<i>SHELXL2018/3</i> (Sheldrick, 2015b)
;
_computing_molecular_graphics
;
DIAMOND (Brandenburg, 1999)
;
_computing_publication_material
;
publCIF (Westrip, 2010)
;
loop_
    _atom_site_type_symbol
    _atom_site_label
    _atom_site_fract_x
    _atom_site_fract_y
    _atom_site_fract_z
    _atom_site_U_iso_or_equiv
    _atom_site_adp_type
    _atom_site_calc_flag
    _atom_site_occupancy
    _atom_site_disorder_assembly
    _atom_site_disorder_group
    Sb Sb1 0.73888(3) 0.19084(2) 0.69041(2) 0.03283(12) Uani d 1 . .
    S S1 0.64905(15) 0.01167(10) 0.80137(9) 0.0414(3) Uani d 1 . .
    S S2 0.51359(13) 0.30840(9) 0.67415(9) 0.0380(3) Uani d 1 . .
    S S3 0.86596(14) 0.19636(10) 0.52265(9) 0.0416(3) Uani d 1 . .
    S S4 0.90553(14) 0.24527(12) 0.76901(10) 0.0461(3) Uani d 1 . .
    Co Co1 0.500000 0.000000 1.000000 0.0350(2) Uani d 1 . .
    N N1 0.6290(4) -0.1388(3) 1.0629(3) 0.0392(8) Uani d 1 . .
    H H1 0.583701 -0.171109 1.141506 0.047 Uiso calc 1 . .
    C C1 0.7871(6) -0.1025(5) 1.0528(4) 0.0461(11) Uani d 1 . .
    H H1A 0.847663 -0.085872 0.979114 0.055 Uiso calc 1 . .
    H H1B 0.843932 -0.162998 1.103578 0.055 Uiso calc 1 . .
    C C2 0.7700(6) 0.0016(5) 1.0773(4) 0.0465(11) Uani d 1 . .
    H H2A 0.720658 -0.016978 1.153611 0.056 Uiso calc 1 . .
    H H2B 0.874555 0.032869 1.063722 0.056 Uiso calc 1 . .
    N N2 0.6701(5) 0.0849(3) 1.0071(3) 0.0391(8) Uani d 1 . .
    H H2 0.736736 0.114228 0.933522 0.047 Uiso calc 1 . .
    C C3 0.6268(7) 0.1831(4) 1.0369(4) 0.0465(11) Uani d 1 . .
    H H3A 0.723689 0.218535 1.033103 0.056 Uiso calc 1 . .
    H H3B 0.567730 0.157340 1.111845 0.056 Uiso calc 1 . .
    C C4 0.5275(7) 0.2697(4) 0.9642(4) 0.0502(12) Uani d 1 . .
    H H4A 0.584251 0.290889 0.889012 0.060 Uiso calc 1 . .
    H H4B 0.515488 0.338203 0.980459 0.060 Uiso calc 1 . .
    C C5 0.3653(6) 0.2311(4) 0.9738(4) 0.0462(11) Uani d 1 . .
    H H5A 0.309991 0.205729 1.049576 0.055 Uiso calc 1 . .
    H H5B 0.304013 0.295721 0.930767 0.055 Uiso calc 1 . .
    Co Co2 0.500000 0.500000 0.500000 0.0342(2) Uani d 1 . .
    N N11 0.3450(4) 0.4238(3) 0.4693(3) 0.0375(8) Uani d 1 . .
    H H11 0.350102 0.342674 0.518595 0.045 Uiso calc 1 . .
    C C11 0.1850(5) 0.4666(4) 0.5023(4) 0.0422(10) Uani d 1 . .
    H H11A 0.105455 0.411439 0.515475 0.051 Uiso calc 1 . .
    H H11B 0.160604 0.538662 0.445200 0.051 Uiso calc 1 . .
    C C12 0.1825(5) 0.4840(4) 0.6041(4) 0.0422(10) Uani d 1 . .
    H H12A 0.083455 0.523577 0.622556 0.051 Uiso calc 1 . .
    H H12B 0.188964 0.410337 0.664261 0.051 Uiso calc 1 . .
    N N12 0.3180(4) 0.5518(3) 0.5857(3) 0.0370(8) Uani d 1 . .
    H H12 0.291146 0.630110 0.537533 0.044 Uiso calc 1 . .
    C C13 0.3355(6) 0.5600(4) 0.6854(4) 0.0433(10) Uani d 1 . .
    H H13A 0.348209 0.483093 0.739725 0.052 Uiso calc 1 . .
    H H13B 0.238416 0.594863 0.713526 0.052 Uiso calc 1 . .
    C C14 0.4744(7) 0.6285(5) 0.6695(5) 0.0500(12) Uani d 1 . .
    H H14A 0.471829 0.639111 0.736564 0.060 Uiso calc 1 . .
    H H14B 0.464296 0.703873 0.612383 0.060 Uiso calc 1 . .
    C C15 0.6317(6) 0.5751(4) 0.6397(4) 0.0435(10) Uani d 1 . .
    H H15A 0.717003 0.616669 0.643320 0.052 Uiso calc 1 . .
    H H15B 0.637578 0.496295 0.691914 0.052 Uiso calc 1 . .
    Co Co3 1.000000 0.000000 0.500000 0.0441(2) Uani d 1 . .
    N N21 0.8192(5) -0.0196(3) 0.4448(3) 0.0409(9) Uani d 1 . .
    H H21 0.851395 -0.081969 0.418885 0.049 Uiso calc 1 . .
    C C21 0.6910(6) -0.0636(5) 0.5384(5) 0.0480(11) Uani d 1 . .
    H H21A 0.610940 -0.097814 0.520863 0.058 Uiso calc 1 . .
    H H21B 0.639594 -0.001829 0.559812 0.058 Uiso calc 1 . .
    C C22 0.7616(6) -0.1511(4) 0.6284(4) 0.0484(12) Uani d 1 . .
    H H22A 0.680551 -0.178519 0.694862 0.058 Uiso calc 1 . .
    H H22B 0.805027 -0.216022 0.609610 0.058 Uiso calc 1 . .
    N N22 0.8886(5) -0.0960(3) 0.6442(3) 0.0401(9) Uani d 1 . .
    H H22 0.833782 -0.042725 0.677357 0.048 Uiso calc 1 . .
    C C23 0.9780(7) -0.1761(4) 0.7226(4) 0.0477(12) Uani d 1 . .
    H H23A 1.027418 -0.235259 0.696736 0.057 Uiso calc 1 . .
    H H23B 0.904885 -0.213090 0.791464 0.057 Uiso calc 1 . .
    C C24 1.1039(7) -0.1201(5) 0.7413(4) 0.0549(13) Uani d 1 . .
    H H24A 1.148426 -0.175116 0.802670 0.066 Uiso calc 1 . .
    H H24B 1.055165 -0.056814 0.761253 0.066 Uiso calc 1 . .
    C C25 1.2359(6) -0.0757(5) 0.6455(4) 0.0496(12) Uani d 1 . .
    H H25A 1.320806 -0.049907 0.666612 0.060 Uiso calc 1 . .
    H H25B 1.279912 -0.137189 0.621601 0.060 Uiso calc 1 . .
    O O1 0.7600(5) -0.1823(3) 0.3619(3) 0.0554(9) Uani d 1 . .
    H H1C 0.704099 -0.205901 0.333522 0.08(2) Uiso d 1 . .
    H H1D 0.850839 -0.202701 0.339072 0.10(3) Uiso d 1 . .
    N N31 0.748(3) 0.4588(19) 1.0545(11) 0.116(7) Uani d 0.5 A 1
    C C31 0.815(5) 0.457(4) 0.9743(13) 0.101(7) Uani d 0.5 A 1
    C C32 0.908(4) 0.469(4) 0.8707(12) 0.090(7) Uani d 0.5 A 1
    H H32A 0.899961 0.547550 0.820009 0.135 Uiso calc 0.5 A 1
    H H32B 0.869880 0.419111 0.844728 0.135 Uiso calc 0.5 A 1
    H H32C 1.018580 0.449588 0.876821 0.135 Uiso calc 0.5 A 1
    N N31' 0.814(3) 0.4114(18) 1.0734(10) 0.112(7) Uani d 0.5 B 2
    C C31' 0.833(5) 0.452(4) 0.9817(11) 0.093(7) Uani d 0.5 B 2
    C C32' 0.854(5) 0.488(4) 0.8670(12) 0.122(12) Uani d 0.5 B 2
    H H32D 0.943593 0.537807 0.831978 0.183 Uiso calc 0.5 B 2
    H H32E 0.758528 0.529186 0.843259 0.183 Uiso calc 0.5 B 2
    H H32F 0.873030 0.422251 0.847836 0.183 Uiso calc 0.5 B 2
loop_
    _atom_site_aniso_label
    _atom_site_aniso_U_11
    _atom_site_aniso_U_22
    _atom_site_aniso_U_33
    _atom_site_aniso_U_12
    _atom_site_aniso_U_13
    _atom_site_aniso_U_23
    Sb1 0.03142(17) 0.03401(17) 0.02939(17) -0.00144(10) -0.00454(10)
                                                                    -0.00920(11)
    S1 0.0463(6) 0.0347(5) 0.0360(6) -0.0044(4) 0.0013(5) -0.0103(5)
    S2 0.0336(5) 0.0376(5) 0.0357(6) 0.0022(4) -0.0059(4) -0.0085(4)
    S3 0.0441(6) 0.0424(6) 0.0312(5) 0.0026(5) -0.0021(4) -0.0111(5)
    S4 0.0384(6) 0.0608(7) 0.0406(6) -0.0107(5) -0.0073(5) -0.0189(6)
    Co1 0.0331(4) 0.0364(4) 0.0342(4) -0.0022(3) -0.0069(3) -0.0119(3)
    N1 0.0383(19) 0.041(2) 0.0338(19) 0.0015(16) -0.0068(15) -0.0103(16)
    C1 0.036(2) 0.055(3) 0.044(3) 0.002(2) -0.0090(19) -0.016(2)
    C2 0.038(2) 0.061(3) 0.039(3) -0.008(2) -0.0099(19) -0.016(2)
    N2 0.040(2) 0.045(2) 0.0311(18) -0.0077(16) -0.0064(15) -0.0122(16)
    C3 0.060(3) 0.043(3) 0.041(3) -0.014(2) -0.007(2) -0.018(2)
    C4 0.065(3) 0.040(2) 0.040(3) -0.010(2) 0.000(2) -0.013(2)
    C5 0.053(3) 0.038(2) 0.038(2) 0.003(2) -0.001(2) -0.011(2)
    Co2 0.0295(4) 0.0378(4) 0.0331(4) -0.0022(3) -0.0049(3) -0.0118(3)
    N11 0.0363(19) 0.0381(19) 0.0348(19) -0.0025(15) -0.0086(15) -0.0095(16)
    C11 0.032(2) 0.047(3) 0.044(3) -0.0011(18) -0.0105(19) -0.013(2)
    C12 0.030(2) 0.042(2) 0.043(3) -0.0043(17) -0.0024(18) -0.006(2)
    N12 0.0352(18) 0.0370(18) 0.0337(19) 0.0011(15) -0.0061(15) -0.0093(15)
    C13 0.044(2) 0.048(3) 0.035(2) 0.003(2) -0.0039(19) -0.016(2)
    C14 0.057(3) 0.050(3) 0.046(3) -0.004(2) -0.008(2) -0.022(2)
    C15 0.049(3) 0.043(2) 0.043(3) -0.003(2) -0.015(2) -0.017(2)
    Co3 0.0412(5) 0.0448(5) 0.0438(5) -0.0033(4) -0.0067(4) -0.0149(4)
    N21 0.0363(19) 0.042(2) 0.046(2) 0.0010(16) -0.0086(16) -0.0195(18)
    C21 0.035(2) 0.055(3) 0.058(3) -0.004(2) -0.006(2) -0.027(3)
    C22 0.046(3) 0.044(3) 0.052(3) -0.009(2) 0.003(2) -0.020(2)
    N22 0.042(2) 0.0364(19) 0.037(2) -0.0024(16) -0.0023(16) -0.0117(16)
    C23 0.056(3) 0.039(2) 0.037(2) 0.003(2) -0.002(2) -0.009(2)
    C24 0.067(3) 0.060(3) 0.042(3) 0.011(3) -0.020(3) -0.022(2)
    C25 0.044(3) 0.058(3) 0.051(3) 0.007(2) -0.019(2) -0.023(2)
    O1 0.054(2) 0.060(2) 0.061(2) -0.0025(18) -0.0136(19) -0.031(2)
    N31 0.150(16) 0.126(13) 0.073(4) -0.026(10) 0.011(6) -0.052(5)
    C31 0.141(15) 0.097(11) 0.071(4) -0.041(10) 0.014(6) -0.045(5)
    C32 0.117(15) 0.094(14) 0.066(4) -0.033(11) 0.002(6) -0.041(7)
    N31' 0.162(19) 0.106(13) 0.070(3) -0.046(12) -0.019(5) -0.026(5)
    C31' 0.114(13) 0.100(13) 0.070(3) -0.052(11) -0.017(5) -0.026(5)
    C32' 0.18(3) 0.12(2) 0.070(3) -0.07(2) -0.020(6) -0.026(5)
_geom_special_details
;
 All esds (except the esd in the dihedral angle between two l.s. planes)
 are estimated using the full covariance matrix.  The cell esds are taken
 into account individually in the estimation of esds in distances, angles
 and torsion angles; correlations between esds in cell parameters are only
 used when they are defined by crystal symmetry.  An approximate (isotropic)
 treatment of cell esds is used for estimating esds involving l.s. planes.
;
loop_
    _geom_bond_atom_site_label_1
    _geom_bond_atom_site_label_2
    _geom_bond_site_symmetry_2
    _geom_bond_distance
    _geom_bond_publ_flag
    Sb1 S4 . 2.3195(13) y
    Sb1 S1 . 2.3200(12) y
    Sb1 S3 . 2.3221(12) y
    Sb1 S2 . 2.3382(11) y
    S1 Co1 . 2.7258(12) y
    S2 Co2 . 2.6932(11) y
    S3 Co3 . 2.7821(12) y
    Co1 N2 2_657 1.990(4) ?
    Co1 N2 . 1.990(4) ?
    Co1 N1 . 1.993(4) ?
    Co1 N1 2_657 1.993(4) ?
    N1 C1 . 1.468(6) ?
    N1 C5 2_657 1.470(7) ?
    N1 H1 . 1.0000 ?
    C1 C2 . 1.504(8) ?
    C1 H1A . 0.9900 ?
    C1 H1B . 0.9900 ?
    C2 N2 . 1.481(6) ?
    C2 H2A . 0.9900 ?
    C2 H2B . 0.9900 ?
    N2 C3 . 1.476(6) ?
    N2 H2 . 1.0000 ?
    C3 C4 . 1.511(8) ?
    C3 H3A . 0.9900 ?
    C3 H3B . 0.9900 ?
    C4 C5 . 1.517(8) ?
    C4 H4A . 0.9900 ?
    C4 H4B . 0.9900 ?
    C5 H5A . 0.9900 ?
    C5 H5B . 0.9900 ?
    Co2 N11 2_666 1.975(4) ?
    Co2 N11 . 1.975(4) ?
    Co2 N12 . 1.985(4) ?
    Co2 N12 2_666 1.985(4) ?
    N11 C15 2_666 1.475(6) ?
    N11 C11 . 1.486(6) ?
    N11 H11 . 1.0000 ?
    C11 C12 . 1.514(7) ?
    C11 H11A . 0.9900 ?
    C11 H11B . 0.9900 ?
    C12 N12 . 1.470(6) ?
    C12 H12A . 0.9900 ?
    C12 H12B . 0.9900 ?
    N12 C13 . 1.474(6) ?
    N12 H12 . 1.0000 ?
    C13 C14 . 1.510(8) ?
    C13 H13A . 0.9900 ?
    C13 H13B . 0.9900 ?
    C14 C15 . 1.514(7) ?
    C14 H14A . 0.9900 ?
    C14 H14B . 0.9900 ?
    C15 H15A . 0.9900 ?
    C15 H15B . 0.9900 ?
    Co3 N22 . 1.976(4) ?
    Co3 N22 2_756 1.976(4) ?
    Co3 N21 . 1.985(4) ?
    Co3 N21 2_756 1.985(4) ?
    N21 C21 . 1.472(7) ?
    N21 C25 2_756 1.488(6) ?
    N21 H21 . 1.0000 ?
    C21 C22 . 1.506(8) ?
    C21 H21A . 0.9900 ?
    C21 H21B . 0.9900 ?
    C22 N22 . 1.486(7) ?
    C22 H22A . 0.9900 ?
    C22 H22B . 0.9900 ?
    N22 C23 . 1.468(6) ?
    N22 H22 . 1.0000 ?
    C23 C24 . 1.506(9) ?
    C23 H23A . 0.9900 ?
    C23 H23B . 0.9900 ?
    C24 C25 . 1.510(8) ?
    C24 H24A . 0.9900 ?
    C24 H24B . 0.9900 ?
    C25 H25A . 0.9900 ?
    C25 H25B . 0.9900 ?
    O1 H1C . 0.8400 ?
    O1 H1D . 0.8400 ?
    N31 C31 . 1.145(15) ?
    C31 C32 . 1.442(17) ?
    C32 H32A . 0.9800 ?
    C32 H32B . 0.9800 ?
    C32 H32C . 0.9800 ?
    N31' C31' . 1.145(15) ?
    C31' C32' . 1.442(16) ?
    C32' H32D . 0.9800 ?
    C32' H32E . 0.9800 ?
    C32' H32F . 0.9800 ?
loop_
    _geom_angle_atom_site_label_1
    _geom_angle_atom_site_label_2
    _geom_angle_atom_site_label_3
    _geom_angle_site_symmetry_1
    _geom_angle_site_symmetry_3
    _geom_angle
    _geom_angle_publ_flag
    S4 Sb1 S1 . . 109.86(5) ?
    S4 Sb1 S3 . . 110.64(5) ?
    S1 Sb1 S3 . . 110.81(5) ?
    S4 Sb1 S2 . . 110.32(5) ?
    S1 Sb1 S2 . . 105.36(4) ?
    S3 Sb1 S2 . . 109.73(4) ?
    Sb1 S1 Co1 . . 112.07(5) ?
    Sb1 S2 Co2 . . 122.01(4) ?
    Sb1 S3 Co3 . . 119.94(5) ?
    N2 Co1 N2 2_657 . 180.00(19) ?
    N2 Co1 N1 2_657 . 93.50(17) ?
    N2 Co1 N1 . . 86.50(17) ?
    N2 Co1 N1 2_657 2_657 86.50(17) ?
    N2 Co1 N1 . 2_657 93.50(17) ?
    N1 Co1 N1 . 2_657 180.0 ?
    N2 Co1 S1 2_657 . 89.02(12) ?
    N2 Co1 S1 . . 90.98(12) ?
    N1 Co1 S1 . . 88.50(12) ?
    N1 Co1 S1 2_657 . 91.50(12) ?
    N2 Co1 S1 2_657 2_657 90.98(12) ?
    N2 Co1 S1 . 2_657 89.02(12) ?
    N1 Co1 S1 . 2_657 91.50(12) ?
    N1 Co1 S1 2_657 2_657 88.50(12) ?
    S1 Co1 S1 . 2_657 180.0 ?
    C1 N1 C5 . 2_657 111.8(4) ?
    C1 N1 Co1 . . 107.1(3) ?
    C5 N1 Co1 2_657 . 119.1(3) ?
    C1 N1 H1 . . 106.0 ?
    C5 N1 H1 2_657 . 106.0 ?
    Co1 N1 H1 . . 106.0 ?
    N1 C1 C2 . . 108.2(4) ?
    N1 C1 H1A . . 110.1 ?
    C2 C1 H1A . . 110.1 ?
    N1 C1 H1B . . 110.1 ?
    C2 C1 H1B . . 110.1 ?
    H1A C1 H1B . . 108.4 ?
    N2 C2 C1 . . 107.9(4) ?
    N2 C2 H2A . . 110.1 ?
    C1 C2 H2A . . 110.1 ?
    N2 C2 H2B . . 110.1 ?
    C1 C2 H2B . . 110.1 ?
    H2A C2 H2B . . 108.4 ?
    C3 N2 C2 . . 111.7(4) ?
    C3 N2 Co1 . . 118.9(3) ?
    C2 N2 Co1 . . 107.0(3) ?
    C3 N2 H2 . . 106.2 ?
    C2 N2 H2 . . 106.2 ?
    Co1 N2 H2 . . 106.2 ?
    N2 C3 C4 . . 112.0(4) ?
    N2 C3 H3A . . 109.2 ?
    C4 C3 H3A . . 109.2 ?
    N2 C3 H3B . . 109.2 ?
    C4 C3 H3B . . 109.2 ?
    H3A C3 H3B . . 107.9 ?
    C3 C4 C5 . . 114.6(4) ?
    C3 C4 H4A . . 108.6 ?
    C5 C4 H4A . . 108.6 ?
    C3 C4 H4B . . 108.6 ?
    C5 C4 H4B . . 108.6 ?
    H4A C4 H4B . . 107.6 ?
    N1 C5 C4 2_657 . 112.6(4) ?
    N1 C5 H5A 2_657 . 109.1 ?
    C4 C5 H5A . . 109.1 ?
    N1 C5 H5B 2_657 . 109.1 ?
    C4 C5 H5B . . 109.1 ?
    H5A C5 H5B . . 107.8 ?
    N11 Co2 N11 2_666 . 180.0 ?
    N11 Co2 N12 2_666 . 93.73(16) ?
    N11 Co2 N12 . . 86.27(16) ?
    N11 Co2 N12 2_666 2_666 86.27(16) ?
    N11 Co2 N12 . 2_666 93.73(16) ?
    N12 Co2 N12 . 2_666 180.0 ?
    N11 Co2 S2 2_666 2_666 86.16(11) ?
    N11 Co2 S2 . 2_666 93.84(11) ?
    N12 Co2 S2 . 2_666 91.31(11) ?
    N12 Co2 S2 2_666 2_666 88.69(11) ?
    N11 Co2 S2 2_666 . 93.84(11) ?
    N11 Co2 S2 . . 86.16(11) ?
    N12 Co2 S2 . . 88.69(11) ?
    N12 Co2 S2 2_666 . 91.31(11) ?
    S2 Co2 S2 2_666 . 180.0 ?
    C15 N11 C11 2_666 . 111.4(4) ?
    C15 N11 Co2 2_666 . 118.1(3) ?
    C11 N11 Co2 . . 108.6(3) ?
    C15 N11 H11 2_666 . 106.0 ?
    C11 N11 H11 . . 106.0 ?
    Co2 N11 H11 . . 106.0 ?
    N11 C11 C12 . . 107.6(4) ?
    N11 C11 H11A . . 110.2 ?
    C12 C11 H11A . . 110.2 ?
    N11 C11 H11B . . 110.2 ?
    C12 C11 H11B . . 110.2 ?
    H11A C11 H11B . . 108.5 ?
    N12 C12 C11 . . 108.2(4) ?
    N12 C12 H12A . . 110.1 ?
    C11 C12 H12A . . 110.1 ?
    N12 C12 H12B . . 110.1 ?
    C11 C12 H12B . . 110.1 ?
    H12A C12 H12B . . 108.4 ?
    C12 N12 C13 . . 111.3(4) ?
    C12 N12 Co2 . . 108.0(3) ?
    C13 N12 Co2 . . 119.6(3) ?
    C12 N12 H12 . . 105.6 ?
    C13 N12 H12 . . 105.6 ?
    Co2 N12 H12 . . 105.6 ?
    N12 C13 C14 . . 112.7(4) ?
    N12 C13 H13A . . 109.0 ?
    C14 C13 H13A . . 109.0 ?
    N12 C13 H13B . . 109.0 ?
    C14 C13 H13B . . 109.0 ?
    H13A C13 H13B . . 107.8 ?
    C13 C14 C15 . . 113.7(4) ?
    C13 C14 H14A . . 108.8 ?
    C15 C14 H14A . . 108.8 ?
    C13 C14 H14B . . 108.8 ?
    C15 C14 H14B . . 108.8 ?
    H14A C14 H14B . . 107.7 ?
    N11 C15 C14 2_666 . 111.5(4) ?
    N11 C15 H15A 2_666 . 109.3 ?
    C14 C15 H15A . . 109.3 ?
    N11 C15 H15B 2_666 . 109.3 ?
    C14 C15 H15B . . 109.3 ?
    H15A C15 H15B . . 108.0 ?
    N22 Co3 N22 . 2_756 180.00(19) ?
    N22 Co3 N21 . . 86.93(17) ?
    N22 Co3 N21 2_756 . 93.07(17) ?
    N22 Co3 N21 . 2_756 93.07(17) ?
    N22 Co3 N21 2_756 2_756 86.93(17) ?
    N21 Co3 N21 . 2_756 180.0 ?
    N22 Co3 S3 . 2_756 87.74(11) ?
    N22 Co3 S3 2_756 2_756 92.26(11) ?
    N21 Co3 S3 . 2_756 87.89(12) ?
    N21 Co3 S3 2_756 2_756 92.11(12) ?
    N22 Co3 S3 . . 92.26(11) ?
    N22 Co3 S3 2_756 . 87.74(11) ?
    N21 Co3 S3 . . 92.11(12) ?
    N21 Co3 S3 2_756 . 87.89(12) ?
    S3 Co3 S3 2_756 . 180.00(5) ?
    C21 N21 C25 . 2_756 111.9(4) ?
    C21 N21 Co3 . . 106.4(3) ?
    C25 N21 Co3 2_756 . 119.8(3) ?
    C21 N21 H21 . . 105.9 ?
    C25 N21 H21 2_756 . 105.9 ?
    Co3 N21 H21 . . 105.9 ?
    N21 C21 C22 . . 107.7(4) ?
    N21 C21 H21A . . 110.2 ?
    C22 C21 H21A . . 110.2 ?
    N21 C21 H21B . . 110.2 ?
    C22 C21 H21B . . 110.2 ?
    H21A C21 H21B . . 108.5 ?
    N22 C22 C21 . . 107.0(4) ?
    N22 C22 H22A . . 110.3 ?
    C21 C22 H22A . . 110.3 ?
    N22 C22 H22B . . 110.3 ?
    C21 C22 H22B . . 110.3 ?
    H22A C22 H22B . . 108.6 ?
    C23 N22 C22 . . 112.3(4) ?
    C23 N22 Co3 . . 119.9(3) ?
    C22 N22 Co3 . . 106.9(3) ?
    C23 N22 H22 . . 105.6 ?
    C22 N22 H22 . . 105.6 ?
    Co3 N22 H22 . . 105.6 ?
    N22 C23 C24 . . 112.5(4) ?
    N22 C23 H23A . . 109.1 ?
    C24 C23 H23A . . 109.1 ?
    N22 C23 H23B . . 109.1 ?
    C24 C23 H23B . . 109.1 ?
    H23A C23 H23B . . 107.8 ?
    C23 C24 C25 . . 113.8(5) ?
    C23 C24 H24A . . 108.8 ?
    C25 C24 H24A . . 108.8 ?
    C23 C24 H24B . . 108.8 ?
    C25 C24 H24B . . 108.8 ?
    H24A C24 H24B . . 107.7 ?
    N21 C25 C24 2_756 . 111.6(4) ?
    N21 C25 H25A 2_756 . 109.3 ?
    C24 C25 H25A . . 109.3 ?
    N21 C25 H25B 2_756 . 109.3 ?
    C24 C25 H25B . . 109.3 ?
    H25A C25 H25B . . 108.0 ?
    H1C O1 H1D . . 102.1 ?
    N31 C31 C32 . . 172(5) ?
    C31 C32 H32A . . 109.4 ?
    C31 C32 H32B . . 109.5 ?
    H32A C32 H32B . . 109.5 ?
    C31 C32 H32C . . 109.5 ?
    H32A C32 H32C . . 109.5 ?
    H32B C32 H32C . . 109.5 ?
    N31' C31' C32' . . 172(5) ?
    C31' C32' H32D . . 109.5 ?
    C31' C32' H32E . . 109.5 ?
    H32D C32' H32E . . 109.5 ?
    C31' C32' H32F . . 109.4 ?
    H32D C32' H32F . . 109.5 ?
    H32E C32' H32F . . 109.5 ?
loop_
    _geom_hbond_atom_site_label_D
    _geom_hbond_atom_site_label_H
    _geom_hbond_atom_site_label_A
    _geom_hbond_site_symmetry_A
    _geom_hbond_distance_DH
    _geom_hbond_distance_HA
    _geom_hbond_distance_DA
    _geom_hbond_angle_DHA
    N1 H1 S2 2_657 1.00 2.48 3.442(4) 161.4
    C1 H1B S4 2_757 0.99 2.95 3.858(5) 152.3
    N2 H2 S4 . 1.00 2.49 3.448(4) 159.3
    N11 H11 O1 2_656 1.00 2.23 3.151(6) 152.6
    N12 H12 S3 2_666 1.00 2.43 3.378(4) 157.1
    N21 H21 O1 . 1.00 2.08 2.920(6) 140.7
    N22 H22 S1 . 1.00 2.35 3.290(4) 155.7
    O1 H1C S2 2_656 0.84 2.49 3.276(4) 157.1
    O1 H1D S4 2_756 0.84 2.46 3.280(4) 166.1
    C32 H32B S4 . 0.98 2.81 3.71(4) 153.5
    C32' H32F S4 . 0.98 2.88 3.85(5) 172.1
_shelx_space_group_comment
;
The symmetry employed for this shelxl refinement is uniquely defined
by the following loop, which should always be used as a source of
symmetry information in preference to the above space-group names.
They are only intended as comments.
;
_shelx_estimated_absorpt_T_min     ?
_shelx_estimated_absorpt_T_max     ?
_shelx_hkl_file
;
   1   0   0 1074.20   33.96   0
  -1   0   0 1100.97   38.69   0
  -2   0   0 2479.88   32.35   0
   2   0   0 2374.32   31.69   0
   3   0   0  222.41   14.62   0
  -3   0   0  214.53   14.56   0
   4   0   0 1679.44   18.73   0
  -4   0   0 1698.48   19.22   0
  -5   0   0 1290.85   16.55   0
   5   0   0 1299.29   16.26   0
  -6   0   0  145.97   10.56   0
   6   0   0  135.55   10.34   0
  -6   0   0  138.44   10.51   0
  -7   0   0  226.99   10.11   0
  -7   0   0  180.64   11.74   0
   7   0   0  224.50   10.06   0
   8   0   0 1622.81   16.31   0
  -8   0   0 1462.39   16.35   0
  -8   0   0 1710.86   17.10   0
  -9   0   0   53.70    9.80   0
  -9   0   0   59.53   10.19   0
   9   0   0   52.57    9.48   0
 -10   0   0   -0.36   10.04   0
 -10   0   0    3.10    9.47   0
  10   0   0   10.33    9.40   0
 -10   1   0   26.01    9.93   0
 -10   1   0   17.80   10.00   0
  10  -1   0   16.78    9.19   0
   9  -1   0   57.78    9.50   0
  -9   1   0   65.05    9.49   0
  -9   1   0   50.39   10.02   0
   8  -1   0  149.95    9.84   0
  -8   1   0  155.71   12.93   0
  -8   1   0  113.97   10.45   0
   7  -1   0  748.80   14.55   0
  -7   1   0  662.48   13.89   0
  -7   1   0  757.90   14.76   0
  -6   1   0  378.01   12.54   0
   6  -1   0  375.97   11.72   0
  -6   1   0  377.88   11.84   0
  -5   1   0  484.38   15.03   0
   5  -1   0  495.35   11.84   0
  -5   1   0  470.55   13.34   0
   4  -1   0   22.89   10.87   0
  -4   1   0   24.03   12.11   0
  -4   1   0    9.31   11.07   0
  -3   1   0 1288.83   20.17   0
   3  -1   0 1278.43   19.68   0
  -3   1   0 1361.66   22.11   0
  -2   1   0 1774.86   28.48   0
  -2   1   0 1842.29   29.28   0
   2  -1   0 1768.07   28.08   0
  -1   1   0 1146.48   33.68   0
   1  -1   0 1079.47   32.73   0
   1  -1   0 1075.63   32.77   0
  -1   1   0 1103.42   33.24   0
   0   1   0 3536.83   63.61   0
   0  -1   0 3539.81   62.68   0
   0  -1   0 3587.58   62.80   0
   0   1   0 3624.78   63.89   0
   1   1   0 6477.52   57.72   0
  -1  -1   0 6437.61   57.95   0
  -2  -1   0  103.36   20.46   0
   2   1   0  103.03   19.57   0
  -3  -1   0  245.12   15.78   0
   3   1   0  245.02   15.30   0
   4   1   0  533.78   13.82   0
  -4  -1   0  536.27   16.05   0
   5   1   0 1196.25   15.85   0
  -5  -1   0 1215.05   16.15   0
  -6  -1   0 1637.13   16.32   0
   6   1   0 1615.06   16.16   0
  -7  -1   0  124.41   11.97   0
   7   1   0  144.10    9.60   0
  -8  -1   0  304.99   11.84   0
   8   1   0  325.04   10.87   0
  -8  -1   0  354.55   11.38   0
   9   1   0  406.48   11.51   0
  -9  -1   0  287.40   12.03   0
  -9  -1   0  378.75   11.86   0
 -10  -1   0  141.60   10.90   0
  10   1   0  146.90   11.02   0
 -10  -1   0  124.07   11.01   0
 -10   2   0  198.56   11.81   0
 -10   2   0  136.69   11.17   0
  10  -2   0  208.47   11.55   0
  -9   2   0    9.63    9.74   0
  -9   2   0   23.83    9.52   0
   9  -2   0   31.56   10.93   0
  -8   2   0  416.88   11.86   0
  -8   2   0  331.57   11.73   0
   8  -2   0  389.08   11.55   0
  -7   2   0    0.27    9.79   0
   7  -2   0    4.35   11.25   0
  -7   2   0   -2.89    9.34   0
   6  -2   0 3214.55   21.31   0
  -6   2   0 2830.46   21.35   0
  -6   2   0 3199.72   21.39   0
  -5   2   0   85.87   11.11   0
  -5   2   0   85.81   10.26   0
   5  -2   0   78.80   10.07   0
  -4   2   0  465.98   14.66   0
   4  -2   0  476.43   12.99   0
  -4   2   0  496.23   13.64   0
   3  -2   0  505.93   14.92   0
  -3   2   0  514.46   15.43   0
  -3   2   0  523.41   16.89   0
   2  -2   0  434.85   19.03   0
  -2   2   0  428.06   19.75   0
   2  -2   0  453.32   20.42   0
  -2   2   0  452.95   21.07   0
  -1   2   0 1296.67   30.89   0
   1  -2   0 1306.92   30.31   0
  -1   2   0 1327.24   30.12   0
   1  -2   0 1343.58   30.24   0
   0  -2   0  484.70   30.07   0
   0   2   0  465.45   30.65   0
   0  -2   0  476.06   29.32   0
   0   2   0  479.38   29.72   0
  -2  -2   0  166.81   19.29   0
   2   2   0  168.51   18.78   0
  -3  -2   0  253.13   15.19   0
   3   2   0  276.34   14.96   0
  -4  -2   0   70.01   11.71   0
   4   2   0   55.59   11.47   0
   5   2   0  501.85   12.98   0
  -5  -2   0  490.82   13.30   0
  -6  -2   0 1996.25   17.88   0
   6   2   0 1971.20   16.91   0
  -7  -2   0 1347.37   14.66   0
   7   2   0 1307.29   14.24   0
  -8  -2   0    9.90    8.71   0
   8   2   0   11.33   10.91   0
   9   2   0  176.92   10.33   0
  -9  -2   0  138.85   11.06   0
  -9  -2   0  205.02   10.56   0
 -10  -2   0   46.62   11.94   0
  10   2   0   73.37    9.91   0
 -10  -2   0   30.85   10.35   0
 -10   3   0   21.97   10.31   0
 -10   3   0   23.69    9.68   0
  10  -3   0   15.99    9.61   0
  -9   3   0  128.03   12.75   0
   9  -3   0  141.08   10.22   0
  -9   3   0  154.59   10.12   0
  -8   3   0   53.53   10.54   0
   8  -3   0  106.57   11.92   0
  -8   3   0  107.74   10.51   0
  -7   3   0  638.27   14.08   0
   7  -3   0  738.82   12.80   0
  -7   3   0  707.07   13.00   0
  -6   3   0  584.63   12.97   0
  -6   3   0  641.09   13.14   0
   6  -3   0  637.52   12.84   0
  -5   3   0  319.56   11.83   0
   5  -3   0  300.23   11.36   0
  -5   3   0  307.20   12.92   0
   4  -3   0   61.41   10.30   0
  -4   3   0   75.27   12.76   0
  -4   3   0   76.99   11.88   0
  -3   3   0   12.97   14.93   0
   3  -3   0    8.30   12.31   0
  -3   3   0    2.13   12.78   0
   3  -3   0    5.83   11.78   0
   2  -3   0 7949.05   42.44   0
   2  -3   0 8186.21   42.37   0
  -2   3   0 7926.73   43.17   0
  -2   3   0 7961.85   42.05   0
   1  -3   0   17.55   18.32   0
  -1   3   0   -1.04   19.53   0
   1  -3   0   13.33   19.17   0
  -1   3   0    5.55   18.83   0
   0   3   0 3928.09   40.77   0
   0  -3   0 4093.78   43.62   0
   0   3   0 3956.30   40.38   0
   0  -3   0 4058.13   41.01   0
  -1  -3   0 3084.41   34.49   0
  -2  -3   0 2951.14   28.55   0
  -3  -3   0    2.58   12.34   0
   4   3   0   31.75   10.99   0
  -4  -3   0   28.90   11.23   0
  -5  -3   0   11.16   10.53   0
   5   3   0   22.52   10.14   0
   6   3   0 1975.02   16.90   0
  -6  -3   0 2068.48   16.99   0
   7   3   0   17.73    9.32   0
  -7  -3   0    7.87    9.53   0
   8   3   0  115.68    9.55   0
  -8  -3   0  129.19    9.53   0
  -9  -3   0   40.05    9.01   0
   9   3   0   47.10    8.77   0
  10   3   0  262.89   11.61   0
 -10  -3   0  265.14   11.45   0
 -10  -3   0  192.31   13.84   0
 -10   4   0   12.26    9.73   0
 -10   4   0   20.46   10.41   0
  10  -4   0   25.34    9.40   0
  -9   4   0    8.30    9.10   0
   9  -4   0   10.12   11.09   0
  -9   4   0   19.51    9.87   0
  -8   4   0  703.02   13.91   0
   8  -4   0  694.02   14.68   0
  -8   4   0  646.29   14.07   0
  -7   4   0  922.92   14.86   0
   7  -4   0 1004.94   14.20   0
  -7   4   0 1041.91   16.22   0
  -6   4   0   17.07   10.19   0
  -6   4   0   -2.38   11.96   0
   6  -4   0   13.68    9.17   0
   5  -4   0   15.34    9.54   0
  -5   4   0   33.41    9.81   0
  -5   4   0   17.50   10.30   0
   4  -4   0  781.40   15.01   0
  -4   4   0  793.17   14.67   0
  -4   4   0  752.01   15.19   0
   4  -4   0  785.91   13.94   0
  -3   4   0 1868.00   22.23   0
   3  -4   0 1821.78   19.78   0
   3  -4   0 1822.28   20.61   0
  -3   4   0 1846.34   20.91   0
   2  -4   0 1659.96   21.14   0
  -2   4   0 1650.15   21.44   0
   2  -4   0 1704.76   23.43   0
  -2   4   0 1630.05   21.68   0
   1  -4   0 1461.83   22.26   0
   1  -4   0 1467.43   22.67   0
  -1   4   0 1478.35   22.97   0
  -1   4   0 1425.91   22.71   0
   0   4   0 3678.36   32.65   0
   0  -4   0 3676.48   35.33   0
   0  -4   0 3671.29   33.02   0
  -1  -4   0 2442.92   27.10   0
  -2  -4   0   24.94   14.10   0
  -3  -4   0  279.53   12.89   0
  -4  -4   0   18.17   10.86   0
  -5  -4   0  788.39   14.15   0
   6   4   0 1491.63   15.73   0
  -6  -4   0 1577.25   16.38   0
   7   4   0  160.13   10.09   0
  -7  -4   0  156.03   10.39   0
  -8  -4   0   11.61    9.22   0
   8   4   0   19.45    9.33   0
   9   4   0   95.40    9.75   0
  -9  -4   0  103.31    9.94   0
 -10  -4   0   90.06   12.37   0
  10  -5   0  226.30   11.92   0
 -10   5   0  163.99   14.09   0
 -10   5   0  240.24   11.95   0
   9  -5   0   11.02    8.88   0
  -9   5   0   15.32    9.34   0
  -9   5   0    4.23   10.12   0
  -8   5   0  621.23   13.89   0
   8  -5   0  693.34   13.37   0
  -8   5   0  740.98   13.76   0
  -7   5   0  277.37   11.86   0
  -7   5   0  246.31   11.16   0
   7  -5   0  277.67   11.33   0
  -6   5   0  335.88   11.64   0
   6  -5   0  332.50   13.08   0
  -6   5   0  309.10   11.74   0
  -5   5   0   53.33    9.89   0
   5  -5   0   42.11   10.02   0
  -5   5   0   45.25   10.58   0
   5  -5   0   65.55   11.89   0
  -4   5   0   59.45   11.12   0
   4  -5   0   64.27   11.09   0
  -4   5   0   76.80   10.59   0
   4  -5   0   66.85    9.86   0
  -3   5   0  429.21   13.52   0
   3  -5   0  415.89   14.65   0
   3  -5   0  419.31   13.59   0
  -3   5   0  407.54   14.95   0
   2  -5   0 1871.82   20.76   0
   2  -5   0 1882.84   20.97   0
  -2   5   0 1847.49   21.29   0
  -2   5   0 1863.19   20.91   0
  -1   5   0   96.02   13.56   0
  -1   5   0  110.11   14.03   0
   1  -5   0  100.34   13.69   0
   1  -5   0   89.52   13.54   0
   0  -5   0 3759.62   29.60   0
   0  -5   0 3890.05   31.96   0
   0   5   0 3750.92   29.63   0
  -1  -5   0  265.01   14.88   0
  -1  -5   0  252.15   15.12   0
  -2  -5   0 1423.39   19.98   0
  -3  -5   0 1774.29   19.32   0
  -4  -5   0  705.92   14.07   0
  -5  -5   0   -4.39   10.25   0
  -6  -5   0  162.19   10.53   0
  -7  -5   0  204.22   12.37   0
  -8  -5   0  163.73   12.48   0
  -9  -5   0   36.68    9.11   0
 -10  -5   0   39.92    9.73   0
   9  -6   0  393.10   14.59   0
  -9   6   0  446.77   13.27   0
  -9   6   0  341.73   12.47   0
   8  -6   0  198.65   10.54   0
  -8   6   0  186.06   11.00   0
  -8   6   0  214.60   11.31   0
  -7   6   0  282.03   12.99   0
   7  -6   0  343.78   12.86   0
  -7   6   0  340.31   13.17   0
  -6   6   0  176.48   11.15   0
  -6   6   0  215.59   10.68   0
   6  -6   0  210.61   12.69   0
   5  -6   0  163.96   10.94   0
  -5   6   0  167.62   11.11   0
  -5   6   0  169.47   12.97   0
   5  -6   0  178.79   10.62   0
  -4   6   0 1605.01   18.16   0
  -4   6   0 1591.61   19.37   0
   4  -6   0 1709.81   17.88   0
   4  -6   0 1735.85   19.17   0
   3  -6   0   30.67   11.24   0
  -3   6   0   24.47   10.26   0
  -3   6   0   33.79   11.05   0
   3  -6   0   35.00   10.08   0
   2  -6   0    8.42   11.26   0
  -2   6   0    1.64   10.36   0
  -2   6   0    6.54   10.54   0
   2  -6   0    8.06   10.22   0
   1  -6   0 2548.93   23.54   0
  -1   6   0 2544.16   23.09   0
   1  -6   0 2539.26   23.11   0
  -1   6   0 2487.21   23.42   0
   0   6   0 2700.29   23.66   0
   0  -6   0 2755.98   26.10   0
   0  -6   0 2759.94   25.02   0
  -1  -6   0  179.53   12.21   0
  -1  -6   0  173.06   13.93   0
  -2  -6   0   31.28   10.75   0
  -3  -6   0  939.82   15.69   0
  -4  -6   0 2409.93   19.49   0
  -5  -6   0   81.13   10.47   0
  -6  -6   0   66.58   10.26   0
  -7  -6   0  419.35   12.02   0
  -8  -6   0  898.07   14.06   0
  -9  -6   0   -5.08    9.80   0
 -10  -6   0   46.41   10.24   0
   9  -7   0   46.96   10.05   0
  -9   7   0   14.82   10.56   0
  -9   7   0   61.14   10.61   0
   8  -7   0   45.43    9.35   0
  -8   7   0   35.42    9.81   0
  -8   7   0   36.26    9.77   0
  -7   7   0    8.93    9.87   0
  -7   7   0   22.80   11.38   0
   7  -7   0   13.90   11.13   0
  -6   7   0  771.14   13.29   0
   6  -7   0  757.49   13.49   0
  -6   7   0  752.53   13.49   0
  -5   7   0   -2.84   10.11   0
   5  -7   0   -6.62    9.60   0
   5  -7   0   -4.53   10.05   0
  -5   7   0   -8.32    9.99   0
  -4   7   0  126.61   10.66   0
   4  -7   0  151.42   10.34   0
   4  -7   0  154.02   10.94   0
  -4   7   0  144.71   13.06   0
  -3   7   0  939.64   15.72   0
  -3   7   0  898.81   15.60   0
   3  -7   0  939.84   15.67   0
   3  -7   0  914.31   15.57   0
  -2   7   0 1315.55   19.84   0
   2  -7   0 1321.59   17.31   0
   2  -7   0 1333.50   17.57   0
  -2   7   0 1287.03   16.98   0
   1  -7   0 1531.90   19.83   0
  -1   7   0 1514.56   18.27   0
  -1   7   0 1447.49   18.16   0
   1  -7   0 1492.38   18.37   0
   0  -7   0   12.06   12.19   0
   0  -7   0    0.17   12.65   0
   0   7   0  -10.62    9.90   0
  -1  -7   0  430.50   14.36   0
  -1  -7   0  417.85   15.19   0
  -2  -7   0   61.27   13.69   0
  -3  -7   0   31.40   10.91   0
  -3  -7   0   34.77   10.86   0
  -4  -7   0    9.27    9.64   0
  -5  -7   0  447.79   12.12   0
  -6  -7   0  119.48   10.21   0
  -7  -7   0  502.20   12.29   0
  -8  -7   0   13.69    9.39   0
  -9  -7   0  363.66   12.59   0
  -9   8   0   38.75   11.12   0
  -9   8   0   54.83   10.92   0
   9  -8   0   26.47   10.51   0
  -8   8   0    1.42   10.12   0
   8  -8   0    0.84   11.90   0
  -8   8   0   38.35   11.78   0
  -7   8   0  282.79   11.83   0
  -7   8   0  329.67   14.46   0
   7  -8   0  335.82   12.31   0
  -6   8   0  280.05   11.13   0
  -6   8   0  277.04   11.29   0
   6  -8   0  275.33   10.71   0
   6  -8   0  234.05   10.82   0
  -5   8   0   94.77   10.78   0
   5  -8   0  104.90   10.14   0
  -5   8   0   99.71   10.45   0
   5  -8   0   86.78   10.78   0
  -4   8   0   55.67   10.55   0
   4  -8   0   88.09   10.88   0
   4  -8   0   87.41   12.32   0
  -4   8   0   75.03   13.05   0
  -3   8   0  162.03   11.35   0
  -3   8   0  188.05   11.64   0
   3  -8   0  184.46   11.40   0
   3  -8   0  184.80   11.60   0
  -2   8   0 2058.92   20.29   0
  -2   8   0 2097.72   20.15   0
   2  -8   0 2003.43   19.59   0
   2  -8   0 2097.59   21.89   0
  -1   8   0   61.53   11.27   0
   1  -8   0   73.60   14.77   0
   1  -8   0   71.47   11.18   0
  -1   8   0   67.57   11.42   0
   0   8   0  186.46   11.93   0
   0  -8   0  223.80   12.19   0
   0  -8   0  221.53   12.59   0
  -1  -8   0   79.65   11.36   0
  -1  -8   0  100.98   11.92   0
  -2  -8   0 1918.79   21.49   0
  -2  -8   0 1956.90   19.04   0
  -3  -8   0   18.63   12.90   0
  -3  -8   0   40.31   10.08   0
  -4  -8   0  310.55   12.22   0
  -4  -8   0  326.54   12.06   0
  -5  -8   0   11.86   10.41   0
  -6  -8   0  521.02   12.11   0
  -7  -8   0  137.32   10.63   0
  -8  -8   0   47.53   10.21   0
  -9  -8   0   -1.08    9.90   0
  -8   9   0   63.41   10.64   0
  -8   9   0   62.08   10.94   0
   8  -9   0   53.44   10.50   0
  -7   9   0  130.21   10.73   0
  -7   9   0   93.46   10.70   0
   7  -9   0  101.34   11.96   0
  -6   9   0    9.69   11.66   0
   6  -9   0   -9.51    8.97   0
   6  -9   0    3.89    9.77   0
  -6   9   0   25.08    9.70   0
  -5   9   0  231.69   11.33   0
   5  -9   0  248.29   11.65   0
   5  -9   0  270.76   10.75   0
  -5   9   0  287.48   11.31   0
  -4   9   0  200.31   12.01   0
  -4   9   0  191.43   11.39   0
   4  -9   0  201.83   12.57   0
   4  -9   0  217.38   11.55   0
   3  -9   0  231.41   11.25   0
  -3   9   0  223.82   11.40   0
  -3   9   0  238.70   11.67   0
   3  -9   0  242.71   11.90   0
   2  -9   0   33.57   10.84   0
   2  -9   0   28.30   10.55   0
  -2   9   0   15.53   10.68   0
  -2   9   0   29.85   13.32   0
  -1   9   0  894.32   15.14   0
   1  -9   0  868.85   15.31   0
   1  -9   0  865.53   15.74   0
   0  -9   0  152.76   11.93   0
   0  -9   0  139.89   12.02   0
   0   9   0  125.02   14.18   0
  -1  -9   0  442.63   15.29   0
  -1  -9   0  460.81   13.19   0
  -2  -9   0   59.10   10.90   0
  -2  -9   0   40.42   10.81   0
  -3  -9   0 1201.70   16.44   0
  -3  -9   0 1200.91   15.81   0
  -3  -9   0 1189.67   15.56   0
  -4  -9   0   24.85   10.22   0
  -4  -9   0    8.87   12.60   0
  -5  -9   0  139.16   11.53   0
  -5  -9   0  158.46   10.46   0
  -6  -9   0  286.25   11.46   0
  -7  -9   0    9.11    9.67   0
  -8  -9   0   82.89   10.28   0
  -7  10   0   20.86   12.51   0
   7 -10   0   22.98    9.78   0
  -7  10   0   51.05   12.18   0
  -6  10   0   -2.55    9.83   0
   6 -10   0   15.71    9.61   0
  -6  10   0   -6.00   12.35   0
   6 -10   0    6.33    9.32   0
   5 -10   0   17.87    9.78   0
  -5  10   0   19.81    9.95   0
   5 -10   0   21.33    9.59   0
  -5  10   0    9.10   10.21   0
   4 -10   0  632.86   15.27   0
   4 -10   0  587.78   14.40   0
  -4  10   0  644.95   13.64   0
  -4  10   0  582.08   14.35   0
   3 -10   0  364.15   12.78   0
   3 -10   0  346.55   12.67   0
  -3  10   0  379.99   13.47   0
  -3  10   0  383.52   12.78   0
  -2  10   0   55.70   10.71   0
   2 -10   0   56.05   10.78   0
  -2  10   0   48.79   10.48   0
   2 -10   0   32.16   10.32   0
   1 -10   0   -4.33   10.86   0
   1 -10   0   10.87   10.55   0
  -1  10   0    6.86   12.66   0
   0  10   0 1999.65   20.58   0
   0 -10   0 2023.75   19.18   0
   0 -10   0 2003.24   19.33   0
  -1 -10   0  481.96   13.44   0
  -1 -10   0  499.13   13.08   0
  -2 -10   0   16.85   10.29   0
  -2 -10   0   18.38   10.67   0
  -3 -10   0   14.14    9.80   0
  -3 -10   0    5.95    9.89   0
  -3 -10   0   17.59   11.94   0
  -4 -10   0  622.65   13.20   0
  -4 -10   0  665.72   12.98   0
  -4 -10   0  650.92   14.69   0
  -5 -10   0  246.46   11.67   0
  -5 -10   0  250.32   11.63   0
  -6 -10   0   70.36   10.03   0
  -6 -10   0   65.35    9.93   0
  -7 -10   0   44.15   10.69   0
  -7 -10   0   61.78   10.15   0
  -8 -10   0  187.04   11.61   0
   7 -11   0  104.73   11.17   0
  -7  11   0   98.52   11.76   0
  -7  11   0   92.22   13.91   0
   6 -11   0   15.38   10.32   0
   6 -11   0    5.75    9.47   0
  -6  11   0    4.35    9.96   0
  -6  11   0   22.95   12.85   0
   5 -11   0    6.89    9.46   0
   5 -11   0   21.36   10.49   0
  -5  11   0   30.78   10.39   0
  -5  11   0   29.62    9.94   0
   4 -11   0   69.99   10.53   0
   4 -11   0   61.88   10.36   0
  -4  11   0   67.58   10.30   0
  -4  11   0   67.10   13.02   0
   3 -11   0  190.37   11.28   0
  -3  11   0  220.14   12.10   0
   3 -11   0  194.09   11.76   0
  -3  11   0  200.22   11.45   0
   2 -11   0   85.48    9.76   0
  -2  11   0   94.08   10.34   0
   2 -11   0  102.78   10.93   0
   1 -11   0   58.75   10.45   0
  -1  11   0   60.28   12.97   0
   1 -11   0   47.76   13.34   0
   0 -11   0  790.56   14.77   0
   0  11   0  775.18   14.45   0
   0 -11   0  777.71   15.39   0
  -1 -11   0  380.27   12.62   0
  -1 -11   0  389.32   12.63   0
  -2 -11   0  629.26   13.89   0
  -2 -11   0  623.29   14.17   0
  -3 -11   0   -0.06    9.77   0
  -3 -11   0   10.87   10.54   0
  -3 -11   0   20.02    9.78   0
  -4 -11   0  228.32   11.46   0
  -4 -11   0  236.47   14.02   0
  -4 -11   0  268.37   12.89   0
  -5 -11   0   27.78   10.04   0
  -5 -11   0   18.80    9.59   0
  -5 -11   0   20.66    9.76   0
  -6 -11   0   70.17   10.72   0
  -6 -11   0   81.14   10.77   0
  -7 -11   0    0.87    9.96   0
  -7 -11   0   32.26   12.45   0
   6 -12   0   89.95   11.41   0
  -6  12   0   99.36   11.63   0
  -6  12   0   67.05   11.18   0
   6 -12   0   98.07   10.90   0
   5 -12   0    3.00   10.04   0
   5 -12   0   19.98   11.97   0
  -5  12   0   -5.49   13.10   0
  -5  12   0    8.97   10.14   0
  -4  12   0   17.91    9.99   0
   4 -12   0   -2.81   10.72   0
  -4  12   0    3.13   10.26   0
   4 -12   0   42.16   11.81   0
   3 -12   0  152.48   11.59   0
  -3  12   0  181.77   11.45   0
  -3  12   0  201.33   14.25   0
   3 -12   0  168.59   11.01   0
  -2  12   0  303.33   11.98   0
   2 -12   0  304.76   12.39   0
   2 -12   0  289.91   11.80   0
   1 -12   0  571.66   14.46   0
  -1  12   0  613.13   13.50   0
   1 -12   0  564.41   13.95   0
   0 -12   0  114.72   11.46   0
   0 -12   0  108.72   13.33   0
   0  12   0  141.75   11.09   0
  -1 -12   0  336.10   12.80   0
  -1 -12   0  347.22   11.92   0
  -2 -12   0   15.59   10.04   0
  -2 -12   0   24.74   12.44   0
  -3 -12   0  105.65   10.53   0
  -3 -12   0   89.18   12.92   0
  -3 -12   0  110.06   10.89   0
  -4 -12   0   59.52   10.82   0
  -4 -12   0   65.66   10.50   0
  -4 -12   0   57.71   10.46   0
  -5 -12   0   13.28   10.03   0
  -5 -12   0    8.52   10.35   0
  -5 -12   0   15.20   10.37   0
  -6 -12   0   15.34   10.17   0
  -6 -12   0   21.72   10.08   0
  -6 -12   0   36.68   13.10   0
   5 -13   0   14.97   10.88   0
   5 -13   0   19.69   10.52   0
  -5  13   0    7.99   10.94   0
  -5  13   0   17.17   10.37   0
   4 -13   0   58.79   10.52   0
   4 -13   0   35.51   11.11   0
  -4  13   0   44.93   11.36   0
  -4  13   0   50.75   10.85   0
  -3  13   0   -6.59   10.11   0
   3 -13   0   13.92   10.08   0
   3 -13   0    7.08   10.42   0
   2 -13   0  427.58   13.35   0
   2 -13   0  393.12   15.62   0
  -2  13   0  412.91   15.32   0
   1 -13   0   12.78   12.62   0
  -1  13   0   25.05   10.24   0
   1 -13   0   18.60   10.61   0
   0 -13   0   32.49   12.65   0
   0 -13   0   39.25   10.15   0
  -1 -13   0   -0.69   10.54   0
  -1 -13   0    0.93   12.32   0
  -2 -13   0  135.78   11.43   0
  -2 -13   0  118.80   10.67   0
  -3 -13   0    4.88   10.00   0
  -3 -13   0   13.97    9.69   0
  -3 -13   0    0.66   10.11   0
  -4 -13   0    6.13   10.31   0
  -4 -13   0   20.09   10.65   0
  -4 -13   0   -9.36   10.95   0
  -5 -13   0   23.66   10.23   0
  -5 -13   0    3.22    9.96   0
  -5 -13   0   -4.17    9.95   0
  -3  14   0   33.76   10.48   0
   3 -14   0   32.01   10.64   0
   3 -14   0   28.76   11.40   0
   2 -14   0  143.74   12.84   0
   2 -14   0  139.67   12.00   0
  -2  14   0  190.87   11.43   0
  -1  14   0   -2.22   10.57   0
   1 -14   0   12.83   10.43   0
   1 -14   0   11.72   12.96   0
   0 -14   0   -7.90    9.66   0
   0 -14   0    8.35   10.48   0
  -1 -14   0  187.09   14.74   0
  -1 -14   0  184.30   11.89   0
  -2 -14   0   23.86   10.64   0
  -2 -14   0   19.73   10.48   0
  -3 -14   0   63.90   11.57   0
  -3 -14   0   65.17   13.61   0
  -3 -14   0   59.13   13.23   0
  -4 -14   0    2.91   12.61   0
  -4 -14   0    7.38   10.55   0
  -4 -14   0    7.01   10.80   0
   1 -15   0   87.11   12.11   0
   1 -15   0  101.88   12.35   0
   0 -15   0   33.77   11.37   0
   0 -15   0   40.13   11.31   0
  -1 -15   0   27.47   10.93   0
  -1 -15   0   26.74   10.50   0
  -3 -14   1    3.72   10.72   0
  -3 -14   1   17.55   10.49   0
  -3 -14   1    5.78   10.97   0
  -2 -14   1  117.26   14.10   0
  -2 -14   1  145.97   11.54   0
  -2 -14   1  100.14   11.66   0
  -1 -14   1    9.42   10.71   0
  -1 -14   1   -3.45   11.03   0
   0 -14   1   28.32   11.05   0
   0 -14   1   23.02   10.93   0
  -1  14  -1   -5.46   12.53   0
   1 -14   1   22.63   12.40   0
   1 -14   1  -16.08   13.24   0
   2 -14   1  137.07   12.37   0
  -2  14  -1  143.92   12.49   0
   2 -14   1  141.00   12.50   0
   3 -14   1    7.55   11.05   0
  -3  14  -1   28.55   12.91   0
   3 -14   1    8.75   10.53   0
  -5 -13   1  199.65   12.63   0
  -5 -13   1  154.65   14.07   0
  -5 -13   1  178.45   12.53   0
  -4 -13   1    6.88   10.69   0
  -4 -13   1   31.08   10.05   0
  -4 -13   1   -5.33   10.27   0
  -3 -13   1   65.41   10.73   0
  -3 -13   1   58.54   13.11   0
  -3 -13   1   72.83   11.68   0
  -2 -13   1   10.56   10.25   0
  -2 -13   1  -10.99   10.60   0
  -2 -13   1    5.40   10.50   0
  -1 -13   1  119.05   13.26   0
  -1 -13   1   95.25   11.28   0
   0 -13   1   28.69   12.51   0
   0 -13   1    6.97   10.12   0
  -1  13  -1    9.57   10.14   0
   1 -13   1   11.58   10.08   0
   1 -13   1    9.51   12.61   0
   2 -13   1    7.22    9.43   0
  -2  13  -1   -0.43    9.85   0
   2 -13   1   -4.54   10.22   0
   3 -13   1  256.12   15.13   0
  -3  13  -1  310.07   12.78   0
   3 -13   1  323.30   13.12   0
   4 -13   1    9.32   10.70   0
  -4  13  -1   24.33   10.50   0
   4 -13   1   15.83   10.27   0
  -6 -12   1  121.15   11.76   0
  -6 -12   1  113.75   11.72   0
  -6 -12   1   94.95   12.01   0
  -5 -12   1  119.61   11.56   0
  -5 -12   1  121.41   11.34   0
  -5 -12   1  139.26   10.91   0
  -4 -12   1   72.86   10.63   0
  -4 -12   1   75.21   10.98   0
  -4 -12   1  112.13   10.66   0
  -3 -12   1   34.54   11.94   0
  -3 -12   1   15.90   10.16   0
  -3 -12   1   24.98   12.18   0
  -2 -12   1   78.41   11.02   0
  -2 -12   1   76.52   10.77   0
  -1 -12   1   90.40   10.35   0
  -1 -12   1   82.72   12.79   0
   0 -12   1   72.60   10.81   0
   0 -12   1   80.73   10.42   0
   1 -12   1   11.75   10.56   0
   1 -12   1    2.55    9.70   0
  -1  12  -1   17.01   10.52   0
  -2  12  -1  353.19   13.24   0
   2 -12   1  401.03   13.05   0
   2 -12   1  392.72   13.60   0
   3 -12   1  460.45   15.69   0
   3 -12   1  484.37   14.34   0
  -3  12  -1  522.07   13.72   0
   4 -12   1  147.89   11.28   0
  -4  12  -1  137.99   12.14   0
  -4  12  -1  173.04   11.87   0
   4 -12   1  154.77   11.49   0
  -5  12  -1   10.87   12.79   0
   5 -12   1   17.04   10.45   0
   5 -12   1   26.62   10.21   0
  -5  12  -1    7.18   10.63   0
  -6  12  -1   11.21   10.58   0
   6 -12   1   14.28   10.79   0
  -6  12  -1    9.05   10.74   0
   6 -12   1   14.42    9.77   0
  -7 -11   1  171.11   11.75   0
  -7 -11   1  164.96   12.35   0
  -6 -11   1   65.11   10.61   0
  -6 -11   1   70.62   10.92   0
  -5 -11   1   15.82    9.88   0
  -5 -11   1   20.63   10.48   0
  -4 -11   1    2.72    9.78   0
  -4 -11   1   13.83   10.39   0
  -4 -11   1   20.97   10.38   0
  -3 -11   1  553.59   13.04   0
  -3 -11   1  541.06   12.94   0
  -3 -11   1  581.76   13.99   0
  -2 -11   1  390.45   12.94   0
  -2 -11   1  384.53   12.53   0
  -1 -11   1    4.69   12.94   0
  -1 -11   1   19.52   10.24   0
   0  11  -1  313.25   12.33   0
   0 -11   1  309.67   12.19   0
   0 -11   1  292.94   11.96   0
  -1  11  -1  291.19   12.08   0
   1 -11   1  290.28   12.27   0
   1 -11   1  289.31   11.68   0
  -2  11  -1  665.16   16.32   0
   2 -11   1  658.22   14.94   0
   2 -11   1  669.70   13.63   0
   3 -11   1   42.78   10.36   0
  -3  11  -1   49.40   10.08   0
   3 -11   1   40.15   10.41   0
   4 -11   1   89.69   11.17   0
  -4  11  -1   95.56   10.69   0
  -4  11  -1  101.94   10.75   0
   4 -11   1   75.30   10.31   0
  -5  11  -1   84.37   13.29   0
   5 -11   1   58.91   10.60   0
   5 -11   1   71.87   10.60   0
  -5  11  -1   90.50   10.73   0
   6 -11   1   14.67   10.32   0
  -6  11  -1   22.36   12.88   0
  -6  11  -1   17.70    9.77   0
   6 -11   1    2.68    9.13   0
  -7  11  -1    3.40   10.77   0
   7 -11   1   23.70   10.66   0
   7 -11   1   18.86   12.06   0
  -7  11  -1   -7.61   13.38   0
  -7 -10   1   51.33   12.36   0
  -7 -10   1   42.07   10.68   0
  -6 -10   1  196.01   11.30   0
  -6 -10   1  140.36   11.82   0
  -5 -10   1   72.49   10.08   0
  -5 -10   1   79.84   10.42   0
  -4 -10   1   65.43    9.80   0
  -4 -10   1   69.97   11.18   0
  -3 -10   1  128.76   11.03   0
  -3 -10   1  143.23   11.89   0
  -3 -10   1  143.10   11.28   0
  -2 -10   1  723.70   15.14   0
  -2 -10   1  702.34   14.40   0
  -1 -10   1  270.88   11.96   0
  -1 -10   1  246.28   13.67   0
   0 -10   1  117.04   13.58   0
   0 -10   1   97.09   10.66   0
   0  10  -1  107.51   11.30   0
   1 -10   1  637.38   13.47   0
  -1  10  -1  634.20   13.68   0
   1 -10   1  604.70   13.87   0
   2 -10   1   70.87   10.00   0
  -2  10  -1   72.37   11.09   0
   2 -10   1   77.76   11.16   0
  -3  10  -1  416.91   13.10   0
   3 -10   1  424.80   15.20   0
  -3  10  -1  408.17   12.98   0
   3 -10   1  407.34   12.60   0
   4 -10   1   12.63    9.75   0
   4 -10   1    6.06    9.37   0
  -4  10  -1   24.17    9.96   0
  -4  10  -1   19.50    9.36   0
  -5  10  -1   66.43   10.95   0
   5 -10   1   69.76   12.44   0
  -5  10  -1   80.59   10.20   0
   5 -10   1   66.74    9.21   0
  -6  10  -1   -8.14    9.78   0
   6 -10   1    5.90    9.86   0
   6 -10   1   14.11    9.44   0
  -6  10  -1   11.04   11.88   0
  -7  10  -1   34.28   10.28   0
   7 -10   1   28.21   10.58   0
   7 -10   1   31.61    9.87   0
  -7  10  -1   50.72   12.92   0
  -8  -9   1  134.14   11.22   0
  -7  -9   1   25.21   10.33   0
  -6  -9   1  150.27   11.10   0
  -6  -9   1  171.26   10.84   0
  -5  -9   1  272.45   11.07   0
  -5  -9   1  265.51   12.62   0
  -4  -9   1 1050.85   15.88   0
  -4  -9   1 1084.41   14.89   0
  -3  -9   1  328.34   11.87   0
  -3  -9   1  355.89   12.24   0
  -2  -9   1   46.84   10.61   0
  -2  -9   1   38.52   10.33   0
  -1  -9   1  205.79   11.30   0
  -1  -9   1  195.10   12.28   0
   0   9  -1  706.21   15.78   0
   0  -9   1  697.13   15.98   0
   0  -9   1  714.66   14.97   0
  -1   9  -1 1169.41   16.60   0
   1  -9   1 1157.29   16.26   0
   1  -9   1 1174.18   16.68   0
   2  -9   1  710.54   14.15   0
   2  -9   1  655.79   14.35   0
  -2   9  -1  666.07   14.11   0
  -2   9  -1  661.10   14.75   0
  -3   9  -1  293.02   13.90   0
   3  -9   1  274.93   13.41   0
   3  -9   1  261.84   11.91   0
  -3   9  -1  280.31   12.03   0
   4  -9   1 1828.72   18.96   0
   4  -9   1 1865.61   19.18   0
  -4   9  -1 1952.79   20.13   0
  -4   9  -1 1840.33   18.54   0
   5  -9   1  322.27   11.26   0
  -5   9  -1  282.30   11.55   0
  -5   9  -1  345.23   13.99   0
   5  -9   1  290.91   11.37   0
   6  -9   1   14.76   12.00   0
   6  -9   1   26.83    9.22   0
  -6   9  -1   15.64    9.93   0
  -6   9  -1   21.62    9.72   0
   7  -9   1   11.99    9.47   0
   7  -9   1   12.50   11.73   0
  -7   9  -1    6.77    9.84   0
  -7   9  -1    8.71   11.75   0
  -8   9  -1  123.61   14.14   0
   8  -9   1  133.71   11.18   0
  -8   9  -1  152.51   11.09   0
  -9  -8   1   70.98   10.67   0
  -8  -8   1   20.44    9.71   0
  -7  -8   1   40.77    9.69   0
  -6  -8   1   -9.89    9.84   0
  -5  -8   1  967.41   14.31   0
  -5  -8   1  952.71   15.93   0
  -4  -8   1   45.94   10.74   0
  -4  -8   1   37.45   10.30   0
  -3  -8   1  280.68   11.56   0
  -3  -8   1  305.83   14.22   0
  -2  -8   1  449.42   13.29   0
  -2  -8   1  451.14   15.05   0
  -1  -8   1  270.89   12.64   0
  -1  -8   1  268.59   12.54   0
   0  -8   1  533.07   13.88   0
   0   8  -1  535.14   15.66   0
   0  -8   1  540.02   13.95   0
   1  -8   1   17.72   11.12   0
  -1   8  -1   43.35   11.33   0
   1  -8   1   32.01   10.71   0
  -2   8  -1  457.97   13.25   0
   2  -8   1  457.43   13.10   0
   2  -8   1  460.85   15.51   0
  -2   8  -1  419.46   13.27   0
   3  -8   1  577.74   13.26   0
  -3   8  -1  545.47   14.18   0
   3  -8   1  577.38   15.48   0
  -3   8  -1  550.28   13.05   0
   4  -8   1   19.53   10.53   0
  -4   8  -1   17.74   10.14   0
   4  -8   1   16.69   11.86   0
  -4   8  -1    0.44   12.36   0
   5  -8   1  111.72   10.07   0
   5  -8   1  119.61   10.05   0
  -5   8  -1  112.95   10.96   0
  -5   8  -1  118.63   10.97   0
  -6   8  -1  324.18   14.10   0
   6  -8   1  328.96   11.54   0
   6  -8   1  298.50   12.19   0
  -6   8  -1  273.18   11.44   0
  -7   8  -1   30.69   10.09   0
  -7   8  -1   49.09   10.31   0
   7  -8   1   33.73    9.28   0
  -8   8  -1  206.35   12.63   0
  -8   8  -1  144.93   11.41   0
   8  -8   1  194.66   12.38   0
  -9   8  -1   10.19   10.42   0
   9  -8   1    6.00    9.69   0
  -9   8  -1   19.15   12.25   0
  -9  -7   1   32.35    9.87   0
  -8  -7   1  155.38   10.71   0
  -7  -7   1   19.00   10.02   0
  -6  -7   1  737.86   12.89   0
  -5  -7   1  657.96   13.49   0
  -4  -7   1  668.29   13.51   0
  -3  -7   1   85.81   13.05   0
  -3  -7   1   84.13   11.57   0
  -2  -7   1  246.23   12.24   0
  -1  -7   1  420.60   12.89   0
  -1  -7   1  395.26   13.22   0
   0  -7   1  165.59   12.11   0
   0  -7   1  148.11   11.00   0
   0   7  -1  151.21   12.21   0
  -1   7  -1  157.83   11.79   0
   1  -7   1  159.30   12.57   0
   1  -7   1  143.17   14.40   0
   2  -7   1 1056.07   16.34   0
   2  -7   1 1068.93   17.94   0
  -2   7  -1 1051.53   16.76   0
  -2   7  -1 1073.96   16.03   0
  -3   7  -1 1208.72   15.90   0
   3  -7   1 1175.86   15.93   0
  -3   7  -1 1193.43   18.84   0
   3  -7   1 1217.48   16.51   0
  -4   7  -1   18.96    9.90   0
  -4   7  -1   -1.48    9.99   0
   4  -7   1    4.96    9.54   0
   4  -7   1   -4.86   10.18   0
  -5   7  -1   38.72   10.02   0
   5  -7   1   34.73    9.33   0
   5  -7   1   44.97    9.75   0
  -5   7  -1   43.16   12.37   0
  -6   7  -1  133.55   10.67   0
   6  -7   1  120.42   10.52   0
  -6   7  -1  143.83   10.45   0
   6  -7   1  133.27    9.76   0
  -7   7  -1  523.19   13.01   0
  -7   7  -1  551.77   12.93   0
   7  -7   1  520.72   13.78   0
   8  -7   1   21.50   10.97   0
  -8   7  -1   18.52    9.32   0
  -8   7  -1   -5.32   10.04   0
  -9   7  -1   13.17   10.24   0
   9  -7   1   19.70   11.89   0
  -9   7  -1   21.02    9.81   0
  -9  -6   1   61.14    9.88   0
  -8  -6   1  182.33   10.46   0
  -7  -6   1  101.35   10.06   0
  -6  -6   1  444.98   11.84   0
  -5  -6   1   76.43   10.29   0
  -4  -6   1  350.82   11.90   0
  -3  -6   1  587.00   15.60   0
  -3  -6   1  612.18   13.75   0
  -2  -6   1   17.65   11.96   0
  -2  -6   1   31.79   11.86   0
  -1  -6   1  117.91   12.55   0
  -1  -6   1  118.91   12.36   0
   0  -6   1 2027.90   21.65   0
   0  -6   1 2059.64   23.01   0
   0   6  -1 2029.70   21.62   0
   1  -6   1  696.28   15.76   0
   1  -6   1  676.64   15.61   0
  -1   6  -1  716.49   15.97   0
  -1   6  -1  695.63   17.69   0
  -2   6  -1 3677.43   27.77   0
   2  -6   1 3756.00   27.84   0
  -2   6  -1 3668.77   25.77   0
   2  -6   1 3703.51   25.87   0
  -3   6  -1  101.64   11.67   0
   3  -6   1   96.77   11.46   0
  -3   6  -1  118.54   13.78   0
   3  -6   1  115.76   11.74   0
  -4   6  -1 1009.13   15.07   0
  -4   6  -1 1014.14   16.00   0
   4  -6   1  981.10   15.18   0
   4  -6   1 1019.18   15.09   0
  -5   6  -1   23.15   10.31   0
   5  -6   1   17.17   11.61   0
   5  -6   1   24.07   10.42   0
  -5   6  -1   37.66   10.51   0
  -6   6  -1  105.54   12.09   0
   6  -6   1   93.84   10.62   0
  -6   6  -1   87.20   10.93   0
   6  -6   1  130.97   11.73   0
  -7   6  -1  282.32   12.02   0
   7  -6   1  332.87   11.28   0
  -7   6  -1  340.68   13.55   0
   8  -6   1  150.17   10.02   0
  -8   6  -1  134.26   10.68   0
  -8   6  -1  165.72   10.76   0
  -9   6  -1   20.97   11.93   0
  -9   6  -1    9.71   10.20   0
   9  -6   1   15.64    9.75   0
 -10  -5   1   20.01    9.50   0
  -9  -5   1   16.18    9.43   0
  -8  -5   1  133.01   10.08   0
  -7  -5   1  962.22   13.63   0
  -6  -5   1   79.21   10.34   0
  -5  -5   1   24.66   10.06   0
  -4  -5   1  863.27   14.25   0
  -3  -5   1 1525.40   18.11   0
  -2  -5   1   18.70   12.39   0
  -2  -5   1   43.99   12.20   0
  -1  -5   1   51.13   12.69   0
   0   5  -1   93.79   13.30   0
   0  -5   1   86.57   13.46   0
   0  -5   1   91.86   16.54   0
  -1   5  -1 9461.28   40.81   0
   1  -5   1 9632.35   44.86   0
  -1   5  -1 9563.16   45.88   0
   1  -5   1 9573.38   42.06   0
  -2   5  -1  319.20   14.57   0
   2  -5   1  332.30   14.02   0
   2  -5   1  352.39   14.17   0
  -2   5  -1  331.76   14.24   0
   3  -5   1   31.55   11.52   0
   3  -5   1   30.00    9.99   0
  -3   5  -1   28.05   11.62   0
  -3   5  -1   36.09   11.26   0
   4  -5   1   21.35   10.52   0
  -4   5  -1   43.88   10.94   0
   4  -5   1   35.60   10.01   0
  -4   5  -1   42.55   10.78   0
  -5   5  -1  583.45   13.52   0
  -5   5  -1  554.08   13.01   0
   5  -5   1  611.09   13.15   0
   5  -5   1  558.67   12.97   0
   6  -5   1  203.82   11.99   0
  -6   5  -1  181.86   11.45   0
  -6   5  -1  205.75   11.09   0
  -7   5  -1    8.68    9.39   0
  -7   5  -1   11.90    9.76   0
   7  -5   1   13.19   10.55   0
  -8   5  -1   36.32   10.06   0
   8  -5   1   23.82   11.00   0
  -8   5  -1   24.63    9.58   0
  -9   5  -1  425.73   14.27   0
  -9   5  -1  437.67   12.91   0
   9  -5   1  386.40   11.84   0
 -10   5  -1   90.11   11.34   0
 -10   5  -1  141.18   11.29   0
  10  -5   1   84.09   11.30   0
 -10  -4   1  131.47   12.63   0
  -9  -4   1   -1.51    9.21   0
   9   4  -1   -4.46    9.05   0
  -8  -4   1   82.03   10.13   0
   8   4  -1   85.40    9.84   0
  -7  -4   1   19.36    9.15   0
   7   4  -1   10.93    9.20   0
   6   4  -1 3145.50   20.00   0
  -6  -4   1 3318.80   20.50   0
   5   4  -1  399.42   11.64   0
  -5  -4   1  426.94   13.67   0
  -4  -4   1 1549.94   17.22   0
  -3  -4   1   92.80   11.71   0
  -2  -4   1 2557.11   23.22   0
  -1  -4   1  940.48   18.59   0
   0   4  -1  328.42   16.68   0
   0  -4   1  319.80   16.43   0
   0  -4   1  327.60   16.73   0
  -1   4  -1  927.80   18.95   0
  -1   4  -1  948.57   22.83   0
   1  -4   1  950.62   19.99   0
   1  -4   1  939.67   18.81   0
  -2   4  -1 2402.59   27.93   0
   2  -4   1 2375.58   23.35   0
   2  -4   1 2332.10   26.55   0
  -2   4  -1 2346.67   23.29   0
  -3   4  -1  125.42   12.15   0
   3  -4   1  123.03   12.42   0
   3  -4   1  117.82   12.08   0
  -3   4  -1  116.16   12.62   0
  -4   4  -1   13.58   11.18   0
  -4   4  -1   18.33   10.47   0
   4  -4   1   -4.51   11.18   0
   4  -4   1    4.70    9.18   0
  -5   4  -1  172.76   11.03   0
   5  -4   1  177.87   11.99   0
   5  -4   1  191.71   12.67   0
  -5   4  -1  175.08   13.39   0
  -6   4  -1  649.39   15.07   0
  -6   4  -1  615.36   13.58   0
   6  -4   1  658.12   12.97   0
  -7   4  -1  363.84   12.11   0
  -7   4  -1  386.66   11.80   0
   7  -4   1  402.47   12.96   0
   8  -4   1  138.96   10.09   0
  -8   4  -1  129.66   10.79   0
  -8   4  -1  130.38   10.55   0
  -9   4  -1   81.87   10.49   0
  -9   4  -1  122.49   12.21   0
   9  -4   1  115.10   10.17   0
 -10   4  -1   87.27   11.05   0
  10  -4   1  109.89   10.75   0
 -10   4  -1  116.65   12.79   0
 -10  -3   1    0.13    9.32   0
  10   3  -1   18.91    9.42   0
   9   3  -1  131.91    9.74   0
  -9  -3   1  165.13    9.87   0
  -8  -3   1   78.23    9.36   0
   8   3  -1   69.12    9.45   0
   7   3  -1  131.63   10.10   0
  -7  -3   1  111.11   10.20   0
  -6  -3   1   78.32    9.71   0
   6   3  -1   65.39   10.03   0
   5   3  -1 7110.03   29.24   0
  -5  -3   1 7128.71   29.08   0
  -4  -3   1  710.73   14.12   0
   4   3  -1  731.27   13.87   0
  -3  -3   1   17.94   11.63   0
   3   3  -1    5.55   11.38   0
  -2  -3   1 1493.89   23.51   0
  -1  -3   1  202.87   17.49   0
   0  -3   1 9999.99   58.24   0
   0  -3   1 9833.52   51.25   0
   0   3  -1 9831.37   53.13   0
  -1   3  -1  557.55   21.92   0
   1  -3   1  575.74   20.64   0
  -1   3  -1  551.98   20.82   0
   1  -3   1  554.25   24.09   0
  -2   3  -1  258.68   15.74   0
  -2   3  -1  267.06   16.10   0
   2  -3   1  261.01   14.95   0
   2  -3   1  260.96   15.89   0
  -3   3  -1 4732.38   33.75   0
   3  -3   1 4603.69   31.58   0
   3  -3   1 4705.29   28.73   0
  -3   3  -1 4655.74   28.74   0
  -4   3  -1  759.28   16.88   0
  -4   3  -1  731.97   15.42   0
   4  -3   1  733.92   14.90   0
   4  -3   1  761.22   15.37   0
   5  -3   1   40.32    9.49   0
  -5   3  -1   42.52   10.21   0
  -5   3  -1   27.38   10.85   0
  -6   3  -1  467.10   12.28   0
  -6   3  -1  464.63   12.69   0
   6  -3   1  477.24   13.78   0
  -7   3  -1  683.51   13.82   0
   7  -3   1  692.59   12.78   0
  -7   3  -1  716.53   15.06   0
  -8   3  -1  909.76   15.17   0
  -8   3  -1 1097.93   15.05   0
   8  -3   1 1065.17   14.35   0
  -9   3  -1   43.08   10.14   0
   9  -3   1   37.55    9.33   0
  -9   3  -1   39.91    9.72   0
  10  -3   1   24.41    9.69   0
 -10   3  -1   24.76   10.33   0
 -10   3  -1   23.42    9.70   0
 -10  -2   1   71.93   10.42   0
  10   2  -1   53.67   10.21   0
 -10  -2   1   57.32   10.22   0
  -9  -2   1   37.95   11.59   0
   9   2  -1   57.91    9.41   0
  -8  -2   1   68.31    9.33   0
   8   2  -1   61.02    9.09   0
  -7  -2   1  280.10   11.36   0
   7   2  -1  268.02   10.89   0
  -6  -2   1  166.97   10.04   0
   6   2  -1  153.33    9.95   0
   5   2  -1 1793.36   17.31   0
  -5  -2   1 1864.17   17.56   0
  -4  -2   1   41.11   11.18   0
   4   2  -1   51.46   10.65   0
  -3  -2   1   50.31   13.08   0
   3   2  -1   43.51   12.37   0
   2   2  -1  156.95   16.59   0
  -2  -2   1  154.98   16.72   0
  -1  -2   1 1411.31   28.10   0
   0   2  -1  850.70   27.91   0
   0  -2   1  859.04   32.12   0
   1  -2   1 6317.69   46.83   0
  -1   2  -1 6403.89   47.73   0
   1  -2   1 6253.28   55.87   0
  -1   2  -1 6309.77   57.35   0
   2  -2   1 2785.16   29.30   0
   2  -2   1 2697.65   32.45   0
  -2   2  -1 2703.05   29.29   0
  -2   2  -1 2730.70   33.60   0
  -3   2  -1 4054.04   32.31   0
   3  -2   1 4156.84   29.05   0
  -3   2  -1 3939.67   29.32   0
   3  -2   1 3893.14   29.92   0
   4  -2   1   93.38   11.38   0
  -4   2  -1   87.29   12.01   0
  -4   2  -1   75.95   11.44   0
   5  -2   1  312.54   11.15   0
  -5   2  -1  306.11   13.28   0
  -5   2  -1  299.08   12.56   0
  -6   2  -1  191.96   11.15   0
   6  -2   1  207.52   12.57   0
  -6   2  -1  180.00   11.58   0
  -7   2  -1  808.51   14.99   0
   7  -2   1  807.98   13.24   0
  -7   2  -1  756.50   13.92   0
   8  -2   1   73.79   10.83   0
  -8   2  -1   67.53   10.05   0
  -8   2  -1   98.78   12.38   0
  -9   2  -1  112.70   10.72   0
   9  -2   1  109.20    9.71   0
  -9   2  -1  112.38   10.51   0
 -10   2  -1   56.25   10.11   0
  10  -2   1   47.32   10.11   0
 -10   2  -1   48.46   10.42   0
 -10  -1   1   59.13   10.35   0
  10   1  -1   96.75    9.94   0
 -10  -1   1   77.06   10.37   0
  -9  -1   1    8.16   10.83   0
  -9  -1   1   13.89    9.65   0
   9   1  -1    0.93    8.49   0
   8   1  -1  374.44   10.65   0
  -8  -1   1  390.35   10.79   0
   7   1  -1  617.42   11.86   0
  -7  -1   1  594.48   12.01   0
   6   1  -1 2226.73   17.43   0
  -6  -1   1 2332.45   17.92   0
  -5  -1   1   12.84   10.18   0
   5   1  -1   -2.57   10.25   0
  -4  -1   1  268.28   12.63   0
   4   1  -1  282.32   12.82   0
   3   1  -1   93.28   13.23   0
  -3  -1   1   84.50   13.75   0
  -2  -1   1  642.35   21.02   0
   2   1  -1  639.86   20.53   0
  -1  -1   1 2421.54   35.57   0
   1   1  -1 2484.71   35.37   0
   0  -1   1  991.77   35.22   0
   0   1  -1  992.96   35.94   0
  -1   1  -1 5471.95   66.75   0
  -1   1  -1 5570.59   50.89   0
   1  -1   1 5460.96   65.80   0
   1  -1   1 5637.73   50.45   0
  -2   1  -1 5292.54   40.87   0
   2  -1   1 5012.93   45.79   0
   2  -1   1 4933.05   38.92   0
  -2   1  -1 5072.29   46.11   0
  -3   1  -1    0.56   15.59   0
  -3   1  -1   -6.85   12.88   0
   3  -1   1    2.00   14.80   0
   3  -1   1    4.54   15.42   0
  -4   1  -1 1893.36   21.99   0
  -4   1  -1 1813.02   20.16   0
   4  -1   1 1827.17   20.00   0
  -5   1  -1   41.20   11.24   0
   5  -1   1   26.01   11.13   0
  -5   1  -1   18.64    9.21   0
   6  -1   1 1501.01   16.18   0
  -6   1  -1 1349.97   16.20   0
  -6   1  -1 1445.64   16.14   0
   7  -1   1 1288.34   15.59   0
  -7   1  -1 1355.65   16.11   0
  -7   1  -1 1188.15   15.89   0
  -8   1  -1  115.67   10.21   0
  -8   1  -1  147.05    9.82   0
   8  -1   1  153.70   10.47   0
  -9   1  -1   16.87   10.05   0
  -9   1  -1   41.91   11.26   0
   9  -1   1   35.45    8.84   0
 -10   1  -1   52.05   10.48   0
  10  -1   1   56.46   11.59   0
 -10   1  -1   72.07    9.93   0
 -10   0   1  111.84   10.33   0
  10   0  -1  100.89   10.01   0
 -10   0   1   57.22   10.55   0
   9   0  -1  268.01   10.85   0
  -9   0   1  264.67   11.00   0
  -9   0   1  206.34   11.41   0
  -8   0   1   79.90   10.16   0
  -8   0   1   78.73    9.53   0
   8   0  -1   78.55    9.55   0
  -7   0   1 1325.32   14.65   0
   7   0  -1 1338.31   14.27   0
   6   0  -1  374.62   11.71   0
  -6   0   1  392.46   11.94   0
   5   0  -1  881.94   14.16   0
  -5   0   1  857.11   14.47   0
  -4   0   1   -6.21   11.89   0
   4   0  -1   10.31   10.80   0
  -3   0   1   18.49   13.88   0
   3   0  -1   14.26   13.32   0
   2   0  -1  158.02   18.67   0
  -2   0   1  181.58   19.44   0
  -1   0   1  546.20   27.97   0
   1   0  -1  542.21   26.27   0
   0   0  -1 4008.74   76.11   0
   0   0   1 4069.18   77.17   0
   0   0  -1 4074.42   67.60   0
   0   0   1 4027.97   66.71   0
  -1   0  -1 6721.13   64.26   0
   1   0   1 6198.13   79.39   0
  -1   0  -1 6412.05   79.36   0
   1   0   1 6573.50   63.58   0
  -2   0  -1  275.99   19.58   0
  -2   0  -1  326.33   24.03   0
   2   0   1  298.98   21.05   0
   3   0   1  228.85   14.82   0
  -3   0  -1  229.98   17.38   0
  -3   0  -1  244.70   16.74   0
  -4   0  -1 2228.89   21.69   0
  -4   0  -1 2305.93   22.11   0
   4   0   1 2163.56   21.64   0
  -5   0  -1  255.65   12.74   0
   5   0   1  260.08   13.61   0
  -5   0  -1  257.15   11.61   0
  -6   0  -1   98.09   10.48   0
  -6   0  -1   88.68   10.48   0
   6   0   1   88.25   10.28   0
  -7   0  -1   51.16   10.38   0
   7   0   1   43.55    8.95   0
  -7   0  -1   36.87   11.29   0
  -8   0  -1  155.00   10.46   0
  -8   0  -1  164.57   10.77   0
   8   0   1  173.93   10.59   0
  -9   0  -1  207.14   10.53   0
  -9   0  -1  158.83   10.91   0
   9   0   1  197.09   10.26   0
 -10   0  -1   98.62   10.86   0
  10   0   1   99.28   10.16   0
 -10   0  -1   89.43   10.56   0
 -10   1   1    6.88   10.04   0
  10  -1  -1    1.82    9.90   0
 -10   1   1   20.21    9.87   0
   9  -1  -1   28.57    8.49   0
  -9   1   1   12.29    9.66   0
  -9   1   1   20.09   11.27   0
   8  -1  -1  646.21   13.83   0
  -8   1   1  543.54   12.70   0
  -8   1   1  643.01   12.91   0
  -7   1   1 1083.01   15.77   0
  -7   1   1 1231.05   15.00   0
   7  -1  -1 1204.27   14.40   0
  -6   1   1  255.42   10.71   0
  -6   1   1  219.28   11.38   0
   6  -1  -1  242.34   12.27   0
   5  -1  -1 1185.09   15.30   0
  -5   1   1 1197.90   15.84   0
  -4   1   1 1842.73   19.64   0
   4  -1  -1 1840.84   19.27   0
  -3   1   1 1355.79   21.89   0
   3  -1  -1 1321.92   18.99   0
  -2   1   1  666.58   22.47   0
   2  -1  -1  676.38   21.59   0
  -1   1   1 1871.46   34.47   0
   1  -1  -1 1923.37   34.00   0
   0   1   1 9249.81   85.75   0
   0  -1  -1 9265.19   85.15   0
   2   1   1   12.44   19.79   0
  -2  -1  -1   13.58   18.21   0
   3   1   1   23.44   16.71   0
  -3  -1  -1   15.18   13.91   0
   4   1   1  308.23   13.08   0
  -4  -1  -1  302.68   13.50   0
   5   1   1 1984.62   19.00   0
  -5  -1  -1 2028.35   19.46   0
  -6  -1  -1   89.00   10.47   0
   6   1   1   74.21   10.19   0
   7   1   1  269.59   10.68   0
  -7  -1  -1  279.51   11.32   0
  -7  -1  -1  236.11   10.98   0
   8   1   1  176.89   10.94   0
  -8  -1  -1  154.26   10.63   0
  -8  -1  -1  184.02   10.86   0
  -9  -1  -1  879.56   15.31   0
   9   1   1  949.56   13.70   0
  -9  -1  -1  931.80   13.96   0
 -10  -1  -1   11.81    9.52   0
  10   1   1   28.92   11.58   0
 -10  -1  -1    5.67    9.92   0
 -10   2   1   67.78   10.44   0
 -10   2   1   78.38   10.22   0
  10  -2  -1  108.52   10.32   0
  -9   2   1   63.00   10.07   0
  -9   2   1   31.81    9.73   0
   9  -2  -1   53.86    9.38   0
  -8   2   1  249.43    9.99   0
  -8   2   1  218.23   10.97   0
   8  -2  -1  256.26   10.78   0
   7  -2  -1  181.40   10.07   0
  -7   2   1  162.77   10.80   0
  -7   2   1  143.71   11.49   0
  -6   2   1  183.38   11.30   0
  -6   2   1  206.16   10.22   0
   6  -2  -1  202.33   10.06   0
  -5   2   1 2180.74   18.98   0
  -5   2   1 2131.14   20.07   0
   5  -2  -1 2142.11   18.31   0
  -4   2   1  127.45   11.96   0
   4  -2  -1  125.29   11.26   0
  -4   2   1  113.91   12.42   0
  -3   2   1  243.21   14.20   0
   3  -2  -1  249.72   13.45   0
  -3   2   1  273.12   14.65   0
  -2   2   1 5210.29   36.98   0
   2  -2  -1 5183.55   36.33   0
  -2   2   1 5248.34   38.58   0
  -1   2   1 1157.50   28.08   0
   1  -2  -1 1234.03   28.18   0
   1  -2  -1 1251.31   30.49   0
  -1   2   1 1272.83   34.40   0
   0   2   1  477.78   30.47   0
   0  -2  -1  480.99   36.52   0
   0   2   1  483.33   35.99   0
   0  -2  -1  475.05   29.25   0
  -2  -2  -1 3012.80   33.02   0
   3   2   1  633.80   16.51   0
  -3  -2  -1  614.84   16.78   0
   4   2   1 1476.94   18.35   0
  -4  -2  -1 1484.19   18.48   0
  -5  -2  -1  277.80   12.37   0
   5   2   1  266.66   12.13   0
   6   2   1 2415.96   18.99   0
  -6  -2  -1 2521.63   19.32   0
   7   2   1    2.65    8.48   0
  -7  -2  -1   16.28    9.04   0
   8   2   1  270.02   12.72   0
  -8  -2  -1  246.45   13.10   0
  -8  -2  -1  187.89   11.02   0
  -9  -2  -1   39.00   12.55   0
  -9  -2  -1  113.38   11.79   0
   9   2   1   86.59    9.96   0
  10   2   1  415.40   12.11   0
 -10  -2  -1  357.29   12.08   0
 -10  -2  -1  290.67   12.44   0
 -10   3   1   20.43    9.78   0
  10  -3  -1   13.68    9.48   0
 -10   3   1    7.22   10.02   0
  -9   3   1  247.48   11.77   0
  -9   3   1  352.82   11.50   0
   9  -3  -1  304.67   11.03   0
  -8   3   1  203.49   10.73   0
  -8   3   1  170.52   10.82   0
   8  -3  -1  203.42   10.45   0
  -7   3   1  161.78   11.21   0
   7  -3  -1  206.75   12.15   0
  -7   3   1  196.75   10.79   0
   6  -3  -1  706.91   12.59   0
  -6   3   1  620.73   12.93   0
  -6   3   1  674.43   13.03   0
  -5   3   1  719.57   14.44   0
   5  -3  -1  738.49   13.16   0
  -5   3   1  728.35   13.60   0
  -4   3   1    3.78   10.98   0
   4  -3  -1    2.79   10.73   0
  -4   3   1   10.09   12.31   0
  -3   3   1   32.41   12.75   0
  -3   3   1   19.53   12.06   0
   3  -3  -1   29.23   11.64   0
   2  -3  -1  412.24   17.62   0
  -2   3   1  415.71   16.96   0
  -2   3   1  395.81   17.09   0
   2  -3  -1  405.41   16.75   0
   1  -3  -1 6117.90   48.21   0
   1  -3  -1 5881.86   42.07   0
  -1   3   1 5760.17   42.14   0
  -1   3   1 5945.19   47.93   0
   0   3   1  840.34   28.54   0
   0  -3  -1  862.54   27.97   0
   0  -3  -1  868.23   32.01   0
   0   3   1  870.11   31.83   0
  -1  -3  -1 1646.33   32.00   0
  -3  -3  -1 4074.36   28.75   0
  -4  -3  -1  443.88   14.04   0
   4   3   1  450.00   13.92   0
   5   3   1  322.16   14.36   0
  -5  -3  -1  296.80   12.01   0
   6   3   1   14.50    9.58   0
  -6  -3  -1    8.51   10.07   0
   7   3   1  833.66   12.86   0
  -7  -3  -1  845.45   13.47   0
  -8  -3  -1  315.73   10.78   0
   8   3   1  334.50   10.89   0
   9   3   1    0.87    9.36   0
  -9  -3  -1   -0.36    9.63   0
  -9  -3  -1    5.15    9.49   0
  10   3   1   42.87   10.15   0
 -10  -3  -1   34.29   10.05   0
 -10  -3  -1   44.10   10.13   0
  10  -4  -1    6.66    9.56   0
 -10   4   1   -3.83    9.66   0
 -10   4   1    4.12    9.78   0
  -9   4   1   -0.97   10.27   0
   9  -4  -1   12.32    9.40   0
  -9   4   1   18.00   11.82   0
  -8   4   1  586.65   13.35   0
  -8   4   1  619.15   12.64   0
   8  -4  -1  644.19   12.61   0
  -7   4   1  367.94   11.72   0
   7  -4  -1  395.42   11.45   0
  -7   4   1  339.25   11.76   0
  -6   4   1 1245.70   15.68   0
   6  -4  -1 1190.48   14.78   0
  -6   4   1 1133.37   16.54   0
  -5   4   1   30.49   10.62   0
   5  -4  -1   22.97    9.97   0
  -5   4   1   43.72   10.54   0
  -4   4   1 1054.74   17.58   0
   4  -4  -1 1061.37   15.82   0
  -4   4   1 1017.98   16.70   0
   3  -4  -1  192.97   13.32   0
  -3   4   1  171.79   12.99   0
   3  -4  -1  185.08   12.07   0
  -3   4   1  177.45   15.02   0
   2  -4  -1 1921.43   21.69   0
  -2   4   1 1900.87   22.11   0
  -2   4   1 1875.96   22.65   0
   2  -4  -1 1909.89   22.69   0
  -1   4   1 1086.93   24.45   0
   1  -4  -1 1072.67   21.01   0
   1  -4  -1 1100.60   24.38   0
  -1   4   1 1063.71   21.52   0
   0  -4  -1 1004.30   24.29   0
   0   4   1 1001.11   24.06   0
   0   4   1 1007.04   27.13   0
   0  -4  -1 1023.75   23.21   0
  -1  -4  -1 1535.36   28.46   0
  -1  -4  -1 1539.36   25.58   0
  -3  -4  -1  418.62   14.15   0
  -4  -4  -1  543.58   13.59   0
  -5  -4  -1   36.56   10.42   0
  -6  -4  -1   96.20   10.15   0
   7   4   1  541.28   11.54   0
  -7  -4  -1  574.03   12.11   0
   8   4   1    8.23    8.68   0
  -8  -4  -1   11.65    9.30   0
  -9  -4  -1   77.72   10.13   0
 -10  -4  -1   61.89    9.93   0
 -10  -4  -1   36.24   12.64   0
 -10   5   1   63.17   12.86   0
 -10   5   1   37.88   10.58   0
  10  -5  -1   47.54   10.26   0
  -9   5   1   18.39   10.01   0
  -9   5   1    1.17    9.08   0
   9  -5  -1   20.45    9.16   0
   8  -5  -1   19.13    9.04   0
  -8   5   1   13.82    9.85   0
  -8   5   1   26.77   11.84   0
   7  -5  -1 1937.85   18.23   0
  -7   5   1 1645.55   17.93   0
  -7   5   1 1957.73   18.81   0
  -6   5   1  170.50   10.70   0
   6  -5  -1  178.76   10.23   0
  -6   5   1  163.50   10.60   0
  -5   5   1    9.18   10.42   0
  -5   5   1   22.92   12.60   0
   5  -5  -1    2.74   11.84   0
  -4   5   1  138.61   11.22   0
  -4   5   1  126.88   11.54   0
   4  -5  -1  141.72   10.76   0
   4  -5  -1  127.25   11.52   0
  -3   5   1 3444.54   25.54   0
   3  -5  -1 3515.60   24.53   0
   3  -5  -1 3584.32   26.64   0
  -3   5   1 3456.80   24.19   0
  -2   5   1 1152.22   18.08   0
   2  -5  -1 1133.06   17.84   0
   2  -5  -1 1182.22   19.09   0
  -2   5   1 1090.74   18.58   0
   1  -5  -1   14.66   13.17   0
   1  -5  -1    1.18   13.12   0
  -1   5   1   19.25   15.99   0
  -1   5   1    2.01   13.51   0
   0   5   1  198.33   14.88   0
   0  -5  -1  203.78   15.25   0
   0  -5  -1  198.29   15.79   0
   0   5   1  207.98   15.59   0
  -1  -5  -1 2017.13   23.90   0
  -1  -5  -1 2066.28   25.43   0
  -2  -5  -1 4351.42   32.06   0
  -3  -5  -1   28.16   12.04   0
  -4  -5  -1  924.96   15.30   0
  -5  -5  -1 1167.79   15.10   0
  -6  -5  -1  138.22   10.46   0
  -7  -5  -1   75.83    9.82   0
  -8  -5  -1  168.49   10.25   0
  -9  -5  -1  200.41   10.39   0
 -10  -5  -1  157.86   11.00   0
  -9   6   1  229.57   11.62   0
   9  -6  -1  191.42   11.22   0
  -9   6   1  139.61   11.22   0
   8  -6  -1  122.26    9.55   0
  -8   6   1   94.36   10.33   0
  -8   6   1  112.28    9.92   0
   7  -6  -1   98.81    9.95   0
  -7   6   1   88.02    9.86   0
  -7   6   1   85.66    9.76   0
   6  -6  -1  852.67   13.72   0
  -6   6   1  762.13   13.63   0
  -6   6   1  837.56   13.93   0
  -5   6   1   29.95    9.96   0
   5  -6  -1   32.28    9.80   0
  -5   6   1   22.41    9.93   0
  -4   6   1   57.59   10.79   0
   4  -6  -1   45.06   10.93   0
  -4   6   1   68.90   10.69   0
   4  -6  -1   61.02   10.78   0
  -3   6   1   17.97   10.48   0
  -3   6   1   29.92   10.99   0
   3  -6  -1   11.75   10.64   0
   3  -6  -1   33.10   10.34   0
   2  -6  -1 1726.58   19.42   0
   2  -6  -1 1771.87   20.05   0
  -2   6   1 1714.54   19.87   0
  -2   6   1 1732.40   19.69   0
  -1   6   1  664.41   16.29   0
   1  -6  -1  669.01   15.55   0
  -1   6   1  689.52   16.30   0
   1  -6  -1  672.63   16.28   0
   0   6   1   35.34   12.30   0
   0  -6  -1   51.81   13.60   0
   0   6   1   34.53   12.92   0
   0  -6  -1   32.74   13.16   0
  -1  -6  -1 1546.46   21.41   0
  -1  -6  -1 1509.69   20.60   0
  -2  -6  -1 1223.45   18.75   0
  -3  -6  -1 2767.28   21.84   0
  -4  -6  -1  125.38   11.63   0
  -5  -6  -1  602.04   12.95   0
  -6  -6  -1  195.86   12.54   0
  -7  -6  -1   95.32   11.93   0
  -8  -6  -1   29.62    9.68   0
  -9  -6  -1  295.94   11.17   0
 -10  -6  -1   27.83   10.15   0
  -9   7   1   96.48   10.47   0
   9  -7  -1  100.16   12.35   0
  -9   7   1   87.62   10.77   0
  -8   7   1  281.86   11.62   0
   8  -7  -1  223.20   10.92   0
  -8   7   1  235.25   11.22   0
  -7   7   1   -6.54    9.92   0
  -7   7   1   16.67    9.56   0
   7  -7  -1   25.00   10.76   0
  -6   7   1  177.58   11.22   0
   6  -7  -1  198.51   13.16   0
  -6   7   1  223.66   11.56   0
   5  -7  -1  853.74   15.22   0
  -5   7   1  925.24   14.84   0
   5  -7  -1  932.18   14.12   0
  -5   7   1  873.73   14.87   0
  -4   7   1 1191.38   16.38   0
   4  -7  -1 1200.15   16.72   0
   4  -7  -1 1181.13   15.73   0
  -4   7   1 1179.48   16.16   0
   3  -7  -1  371.18   12.67   0
  -3   7   1  327.62   12.42   0
  -3   7   1  368.72   12.44   0
   3  -7  -1  364.59   14.28   0
  -2   7   1  763.82   16.60   0
   2  -7  -1  782.36   15.50   0
  -2   7   1  768.38   14.80   0
   2  -7  -1  805.34   14.44   0
  -1   7   1 1367.21   18.19   0
   1  -7  -1 1393.62   18.38   0
   1  -7  -1 1354.76   20.21   0
  -1   7   1 1363.98   18.19   0
   0   7   1 3103.40   26.28   0
   0  -7  -1 3059.90   27.08   0
   0  -7  -1 3074.56   24.40   0
  -1  -7  -1  549.57   17.02   0
  -1  -7  -1  531.41   15.10   0
  -2  -7  -1  191.58   14.52   0
  -2  -7  -1  201.99   12.92   0
  -3  -7  -1 2077.79   20.67   0
  -4  -7  -1  972.08   14.90   0
  -5  -7  -1  372.15   12.22   0
  -6  -7  -1   -7.59   10.55   0
  -7  -7  -1   55.08    9.60   0
  -8  -7  -1  740.49   13.68   0
  -9  -7  -1  474.78   13.13   0
 -10  -7  -1   40.63   10.93   0
  -9   8   1  121.46   11.44   0
  -9   8   1  115.23   11.48   0
   9  -8  -1  119.79   11.15   0
  -8   8   1    8.39    9.84   0
  -8   8   1    8.51    9.59   0
   8  -8  -1    4.27    9.57   0
   7  -8  -1   16.63    8.97   0
  -7   8   1   30.38   10.18   0
  -7   8   1   31.55   11.71   0
  -6   8   1   75.22    9.20   0
  -6   8   1   99.05    9.96   0
   6  -8  -1   70.76   10.08   0
   5  -8  -1 1270.61   15.95   0
  -5   8   1 1169.72   16.14   0
   5  -8  -1 1188.95   16.89   0
  -5   8   1 1232.22   17.89   0
   4  -8  -1   13.20   10.41   0
  -4   8   1   -5.41    9.82   0
   4  -8  -1   15.97   10.70   0
  -4   8   1   10.66   10.47   0
   3  -8  -1  438.86   12.91   0
  -3   8   1  434.93   13.14   0
  -3   8   1  420.57   13.09   0
   3  -8  -1  434.77   13.41   0
  -2   8   1  128.28   11.44   0
   2  -8  -1  121.03   14.03   0
   2  -8  -1  124.25   13.72   0
  -2   8   1  108.66   11.61   0
   1  -8  -1 1634.00   18.26   0
   1  -8  -1 1638.62   20.44   0
  -1   8   1 1603.67   18.01   0
  -1   8   1 1666.26   20.46   0
   0  -8  -1  541.58   14.44   0
   0  -8  -1  600.11   14.58   0
   0   8   1  583.69   13.88   0
  -1  -8  -1  101.74   11.42   0
  -1  -8  -1   98.96   12.11   0
  -2  -8  -1  295.93   12.81   0
  -2  -8  -1  298.36   12.78   0
  -3  -8  -1  842.61   17.18   0
  -4  -8  -1   84.22   10.93   0
  -4  -8  -1   78.79   13.27   0
  -5  -8  -1   74.03   11.26   0
  -6  -8  -1  117.08   10.05   0
  -7  -8  -1  218.72   11.22   0
  -8  -8  -1  206.65   10.83   0
  -9  -8  -1  153.06   10.81   0
  -8   9   1  109.05   11.23   0
  -8   9   1   92.22   11.22   0
   8  -9  -1   94.23   10.55   0
  -7   9   1  141.62   10.95   0
   7  -9  -1  121.59   10.43   0
  -7   9   1  154.52   10.71   0
  -6   9   1  386.49   12.39   0
   6  -9  -1  376.97   13.43   0
  -6   9   1  350.41   14.19   0
  -5   9   1  145.73   11.02   0
  -5   9   1  180.75   10.15   0
   5  -9  -1  146.87    9.75   0
   5  -9  -1  150.48   11.67   0
  -4   9   1  232.39   11.69   0
   4  -9  -1  219.57   11.35   0
  -4   9   1  238.47   11.32   0
   4  -9  -1  218.87   11.43   0
  -3   9   1   67.80   10.97   0
  -3   9   1   42.71   13.14   0
   3  -9  -1   63.36   13.48   0
   3  -9  -1   57.49   10.18   0
  -2   9   1   14.41   12.81   0
   2  -9  -1    7.76   10.76   0
  -2   9   1    8.82   10.53   0
   2  -9  -1   13.39   10.04   0
  -1   9   1  486.79   13.57   0
   1  -9  -1  475.80   13.70   0
   1  -9  -1  494.78   13.63   0
  -1   9   1  472.33   13.30   0
   0   9   1   53.84   13.32   0
   0  -9  -1   52.22   11.49   0
   0  -9  -1   53.79   11.37   0
  -1  -9  -1   36.84   13.56   0
  -1  -9  -1   53.93   13.94   0
  -2  -9  -1 1101.90   17.17   0
  -2  -9  -1 1123.21   15.39   0
  -3  -9  -1  748.35   14.75   0
  -3  -9  -1  707.68   14.44   0
  -4  -9  -1  772.27   16.45   0
  -4  -9  -1  778.87   14.40   0
  -5  -9  -1   91.77   10.77   0
  -5  -9  -1  112.74   10.37   0
  -6  -9  -1   12.77   10.16   0
  -7  -9  -1  578.04   12.76   0
  -8  -9  -1   24.44    9.99   0
  -9  -9  -1   18.61    9.93   0
   8 -10  -1   55.03   12.77   0
  -8  10   1   69.78   11.10   0
  -8  10   1   88.76   11.12   0
  -7  10   1  115.17   11.24   0
   7 -10  -1  125.44   11.43   0
  -7  10   1  128.32   11.34   0
  -6  10   1   33.66    9.94   0
  -6  10   1   22.86   10.13   0
   6 -10  -1   17.77    9.49   0
  -5  10   1   80.07   10.64   0
   5 -10  -1   76.07   10.27   0
   5 -10  -1   73.47   10.86   0
  -5  10   1   70.77   10.45   0
  -4  10   1   43.61   10.35   0
  -4  10   1   58.25   10.44   0
   4 -10  -1   62.76   10.04   0
   4 -10  -1   56.64   11.06   0
   3 -10  -1   39.52   11.14   0
   3 -10  -1   47.91   10.45   0
  -3  10   1   46.47   10.37   0
  -3  10   1   45.58   10.61   0
   2 -10  -1    4.88   12.30   0
   2 -10  -1   12.23    9.99   0
  -2  10   1   21.19   10.17   0
  -2  10   1   15.13   12.66   0
  -1  10   1   39.54   10.99   0
   1 -10  -1   35.16   13.36   0
   1 -10  -1   37.62   10.82   0
   0  10   1  400.67   12.87   0
   0 -10  -1  451.73   13.41   0
   0 -10  -1  422.94   12.73   0
  -1 -10  -1  789.86   15.08   0
  -1 -10  -1  783.38   14.36   0
  -2 -10  -1  588.08   13.59   0
  -2 -10  -1  674.20   13.96   0
  -3 -10  -1  171.26   11.90   0
  -3 -10  -1  166.78   13.36   0
  -4 -10  -1  328.15   11.56   0
  -4 -10  -1  307.49   12.62   0
  -4 -10  -1  309.71   11.64   0
  -5 -10  -1   -1.36    9.21   0
  -5 -10  -1   21.16   10.08   0
  -6 -10  -1  181.17   11.36   0
  -6 -10  -1  204.20   11.34   0
  -7 -10  -1  146.99   10.93   0
  -8 -10  -1  188.61   11.10   0
   7 -11  -1  310.63   14.97   0
  -7  11   1  345.02   13.64   0
  -7  11   1  405.85   13.49   0
  -6  11   1    0.43   10.74   0
  -6  11   1   -1.73    9.84   0
   6 -11  -1   10.20   10.10   0
   6 -11  -1   -6.06   10.05   0
   5 -11  -1   -0.51   10.30   0
  -5  11   1   11.75   12.10   0
  -5  11   1    8.44   10.18   0
   5 -11  -1   11.38    9.16   0
  -4  11   1  467.11   12.87   0
  -4  11   1  442.19   14.97   0
   4 -11  -1  407.72   15.02   0
   4 -11  -1  455.03   12.96   0
   3 -11  -1  331.86   15.00   0
  -3  11   1  348.27   12.91   0
   3 -11  -1  338.09   14.21   0
  -3  11   1  355.80   14.98   0
   2 -11  -1    0.46   10.67   0
  -2  11   1   23.00   10.94   0
   2 -11  -1    9.80    9.98   0
  -2  11   1   21.79   10.04   0
   1 -11  -1   35.62   10.85   0
  -1  11   1   24.75   10.85   0
   1 -11  -1   52.31   13.10   0
   0  11   1  299.38   11.68   0
   0 -11  -1  305.71   12.62   0
   0 -11  -1  310.53   11.66   0
  -1 -11  -1 2305.63   21.26   0
  -1 -11  -1 2347.75   20.02   0
  -2 -11  -1    7.08    9.82   0
  -2 -11  -1   15.40   12.28   0
  -3 -11  -1   21.08   10.22   0
  -3 -11  -1   11.79    9.52   0
  -4 -11  -1   40.74   10.57   0
  -4 -11  -1   35.16   10.61   0
  -4 -11  -1   39.36   10.45   0
  -5 -11  -1  269.32   12.44   0
  -5 -11  -1  334.55   12.18   0
  -5 -11  -1  295.82   12.17   0
  -6 -11  -1  190.08   13.64   0
  -6 -11  -1  200.73   11.40   0
  -7 -11  -1   -5.52   10.25   0
  -7 -11  -1   -2.59    9.98   0
  -8 -11  -1    6.68   10.33   0
  -8 -11  -1   -3.97   10.61   0
  -6  12   1  141.14   14.12   0
  -6  12   1  151.32   13.91   0
   6 -12  -1  143.02   13.55   0
   6 -12  -1  146.41   11.99   0
   5 -12  -1   24.73   12.61   0
  -5  12   1   39.34   10.68   0
   5 -12  -1   31.82    9.98   0
  -5  12   1   32.72   10.77   0
  -4  12   1  127.68   10.77   0
   4 -12  -1  113.80   11.03   0
   4 -12  -1  125.61   11.05   0
  -4  12   1  112.24   11.39   0
  -3  12   1   14.85   11.62   0
   3 -12  -1    6.91   12.21   0
  -3  12   1    5.77   12.51   0
   3 -12  -1   -9.22    9.55   0
  -2  12   1  410.32   12.96   0
   2 -12  -1  378.03   12.75   0
   2 -12  -1  366.95   15.08   0
   1 -12  -1   16.90   12.12   0
  -1  12   1   23.23   12.44   0
   1 -12  -1   14.49    9.85   0
   0 -12  -1  214.25   12.28   0
   0  12   1  224.77   13.78   0
   0 -12  -1  212.20   12.07   0
  -1 -12  -1  134.49   10.54   0
  -1 -12  -1  114.40   12.99   0
  -2 -12  -1 1020.81   18.02   0
  -2 -12  -1  963.26   14.94   0
  -3 -12  -1    0.78    9.62   0
  -3 -12  -1   11.37   10.27   0
  -4 -12  -1   15.32    9.91   0
  -4 -12  -1   20.21   10.33   0
  -4 -12  -1   23.63   10.27   0
  -5 -12  -1   13.67    9.95   0
  -5 -12  -1   19.38   10.51   0
  -5 -12  -1   21.72   10.04   0
  -6 -12  -1   71.54   10.58   0
  -6 -12  -1   45.82   13.14   0
  -6 -12  -1   63.21   10.49   0
  -7 -12  -1   24.14   10.52   0
  -7 -12  -1   15.20   10.59   0
  -5  13   1  160.47   12.25   0
   5 -13  -1  113.15   12.54   0
   5 -13  -1  148.97   11.73   0
  -5  13   1  145.20   11.94   0
   4 -13  -1   13.13   13.23   0
   4 -13  -1   12.66    9.74   0
  -4  13   1   21.63   10.71   0
  -4  13   1   19.42   10.14   0
  -3  13   1   46.38   12.96   0
   3 -13  -1   53.32   11.35   0
   3 -13  -1   46.28   10.48   0
  -3  13   1   43.45   10.59   0
  -2  13   1   30.66   12.26   0
   2 -13  -1   46.64   10.40   0
   2 -13  -1   53.98   10.94   0
   1 -13  -1  588.43   14.48   0
  -1  13   1  556.27   16.13   0
   1 -13  -1  551.78   13.75   0
   0 -13  -1  384.35   13.46   0
   0 -13  -1  384.57   12.97   0
  -1 -13  -1   52.19   12.47   0
  -1 -13  -1   55.41   10.58   0
  -2 -13  -1   92.09   10.84   0
  -2 -13  -1   91.41   11.06   0
  -3 -13  -1  168.05   11.62   0
  -3 -13  -1  192.37   11.94   0
  -4 -13  -1   14.39   10.49   0
  -4 -13  -1   12.91   10.12   0
  -4 -13  -1   23.55    9.82   0
  -5 -13  -1   27.58   10.15   0
  -5 -13  -1   44.37   10.29   0
  -5 -13  -1   19.19   10.58   0
  -6 -13  -1   15.09   10.42   0
  -6 -13  -1   -3.50   12.74   0
  -6 -13  -1   21.65   10.30   0
  -4  14   1   73.77   11.10   0
  -4  14   1   56.02   11.56   0
   4 -14  -1   56.50   11.64   0
   4 -14  -1   34.01   13.35   0
   3 -14  -1    3.04   10.34   0
  -3  14   1   -5.84   10.16   0
   3 -14  -1    3.11   10.70   0
   2 -14  -1    9.99    9.76   0
   2 -14  -1   21.96   12.42   0
  -2  14   1   19.19   10.55   0
   1 -14  -1  200.59   12.16   0
  -1  14   1  195.99   13.81   0
   1 -14  -1  171.86   12.24   0
   0 -14  -1   26.25   10.78   0
   0 -14  -1   52.75   10.33   0
  -1 -14  -1   20.87    9.96   0
  -1 -14  -1   14.40   10.41   0
  -2 -14  -1  172.30   12.21   0
  -2 -14  -1  169.93   14.52   0
  -3 -14  -1   71.97   11.42   0
  -3 -14  -1   78.90   11.45   0
  -4 -14  -1   24.61   13.13   0
  -4 -14  -1   24.02   10.21   0
  -4 -14  -1   21.87   12.80   0
  -5 -14  -1   12.36   10.81   0
  -5 -14  -1   30.27   10.65   0
  -5 -14  -1   27.69   10.67   0
   2 -15  -1   58.61   11.73   0
  -2  15   1   66.64   11.46   0
   2 -15  -1   58.74   11.36   0
   1 -15  -1   71.98   13.64   0
  -1  15   1   61.49   13.20   0
   1 -15  -1   62.17   11.19   0
   0 -15  -1   23.67   10.94   0
   0 -15  -1   23.14   12.76   0
  -1 -15  -1   57.94   11.46   0
  -1 -15  -1   63.81   11.49   0
  -2 -15  -1  135.63   11.96   0
  -2 -15  -1  156.34   14.46   0
  -3 -15  -1    6.92   10.72   0
  -3 -15  -1    3.54   10.55   0
  -3 -15  -1  -10.72   10.43   0
  -2 -14   2  104.19   11.72   0
  -2 -14   2  105.78   11.93   0
  -2 -14   2   92.88   11.85   0
  -1 -14   2   22.02   13.13   0
  -1 -14   2    5.69   10.62   0
  -1 -14   2    2.00   10.85   0
   0 -14   2    9.78   10.58   0
   0 -14   2   25.07   12.82   0
   1 -14   2   80.44   11.55   0
   1 -14   2   74.22   11.46   0
   2 -14   2  149.94   13.50   0
  -2  14  -2  134.44   12.17   0
   2 -14   2  120.03   14.33   0
  -4 -13   2  192.10   12.32   0
  -4 -13   2  141.28   12.88   0
  -4 -13   2  172.00   12.38   0
  -3 -13   2   19.37   10.31   0
  -3 -13   2    5.92   12.85   0
  -3 -13   2   14.45   10.56   0
  -2 -13   2  154.79   14.07   0
  -2 -13   2  167.13   12.98   0
  -2 -13   2  159.54   12.07   0
  -1 -13   2   52.38   10.55   0
  -1 -13   2   39.12   10.73   0
   0 -13   2   37.91   10.49   0
   0 -13   2   51.36   10.32   0
   1 -13   2   14.72   10.02   0
  -1  13  -2   17.15   10.65   0
   1 -13   2   25.38   10.82   0
  -2  13  -2   35.43   10.53   0
   2 -13   2   30.75   11.04   0
   2 -13   2   38.99   10.90   0
   3 -13   2  127.51   12.01   0
  -3  13  -2  137.01   13.82   0
   3 -13   2  119.29   14.13   0
   4 -13   2   50.90   13.37   0
   4 -13   2   44.62   10.81   0
  -4  13  -2   44.10   10.87   0
  -5 -12   2   50.17   10.53   0
  -5 -12   2   46.78   10.91   0
  -5 -12   2   42.51   10.37   0
  -4 -12   2  234.95   12.27   0
  -4 -12   2  230.75   12.55   0
  -4 -12   2  226.34   12.75   0
  -3 -12   2   98.16   11.38   0
  -3 -12   2   85.33   11.13   0
  -3 -12   2  127.97   10.94   0
  -2 -12   2    7.69   10.47   0
  -2 -12   2   -8.37   10.73   0
  -2 -12   2   -0.83   10.91   0
  -1 -12   2   69.20   10.92   0
  -1 -12   2   97.44   10.60   0
   0 -12   2  149.53   11.57   0
   0 -12   2  147.60   11.48   0
  -1  12  -2   18.10   10.31   0
   1 -12   2    7.98   10.28   0
   1 -12   2   12.57    9.69   0
  -2  12  -2  130.52   11.20   0
   2 -12   2   94.65   12.88   0
   2 -12   2  115.96   11.12   0
  -3  12  -2   92.31   10.76   0
   3 -12   2   69.92   10.89   0
   3 -12   2   81.11   10.85   0
  -4  12  -2  401.42   15.67   0
   4 -12   2  418.64   14.28   0
   4 -12   2  384.62   14.95   0
   5 -12   2    6.38   10.64   0
  -5  12  -2   -2.11   10.50   0
  -5  12  -2    7.84   10.62   0
   5 -12   2    4.44   12.09   0
  -6 -11   2   31.54   10.59   0
  -6 -11   2   34.34   12.44   0
  -5 -11   2  115.19   13.24   0
  -5 -11   2  117.22   10.72   0
  -4 -11   2    3.73   10.27   0
  -4 -11   2   25.49   10.27   0
  -4 -11   2   14.26   10.35   0
  -3 -11   2   95.88   10.82   0
  -3 -11   2   85.13   10.93   0
  -3 -11   2  118.89   11.16   0
  -2 -11   2   73.32   10.66   0
  -2 -11   2   68.09   10.53   0
  -2 -11   2   55.24   11.04   0
  -1 -11   2   44.94   10.60   0
  -1 -11   2   59.59   10.62   0
   0 -11   2   81.22   10.58   0
   0 -11   2   93.88   10.84   0
   1 -11   2  283.33   11.83   0
   1 -11   2  283.37   11.59   0
  -1  11  -2  252.97   12.13   0
   2 -11   2   45.79   10.42   0
   2 -11   2   56.00   10.38   0
  -2  11  -2   42.29   10.27   0
  -3  11  -2  623.98   13.91   0
   3 -11   2  644.03   14.33   0
   3 -11   2  590.12   16.27   0
  -4  11  -2    6.55   10.15   0
   4 -11   2   18.43    9.76   0
   4 -11   2    4.41   10.09   0
  -5  11  -2  121.83   11.31   0
   5 -11   2   85.70   13.45   0
   5 -11   2  109.35   13.36   0
  -5  11  -2  128.27   14.09   0
  -6  11  -2   22.08    9.90   0
   6 -11   2   23.19   10.15   0
  -6  11  -2   21.02   13.04   0
   6 -11   2   -0.75    9.76   0
  -7 -10   2   22.57   10.03   0
  -7 -10   2    0.78   10.06   0
  -6 -10   2  314.62   12.14   0
  -6 -10   2  230.20   14.04   0
  -5 -10   2    3.03    9.65   0
  -5 -10   2   18.03   10.34   0
  -4 -10   2   58.38   10.01   0
  -4 -10   2   41.14    9.97   0
  -3 -10   2  580.92   14.01   0
  -3 -10   2  602.56   13.75   0
  -3 -10   2  585.61   13.99   0
  -2 -10   2 1300.24   16.96   0
  -2 -10   2 1280.16   17.17   0
  -2 -10   2 1309.80   16.92   0
  -1 -10   2   24.70   10.85   0
  -1 -10   2   31.17   11.10   0
   0  10  -2   39.16   10.29   0
   0 -10   2   32.63   13.21   0
   0 -10   2   53.53   11.49   0
   1 -10   2  297.32   12.80   0
  -1  10  -2  317.63   12.63   0
   1 -10   2  330.18   12.16   0
   2 -10   2 1077.80   15.86   0
  -2  10  -2 1077.93   15.32   0
   2 -10   2 1057.76   16.12   0
  -3  10  -2  223.04   11.35   0
   3 -10   2  217.65   11.15   0
   3 -10   2  206.28   11.10   0
   4 -10   2    3.84    9.57   0
  -4  10  -2    5.11    9.24   0
  -4  10  -2   -2.68   10.16   0
   4 -10   2   11.85    9.69   0
  -5  10  -2   11.57    9.95   0
  -5  10  -2   15.04    9.78   0
   5 -10   2   11.38   11.50   0
   5 -10   2   29.55   12.23   0
  -6  10  -2  116.63   12.97   0
   6 -10   2  109.59   10.75   0
  -6  10  -2   84.57    9.70   0
   6 -10   2   97.74   12.79   0
   7 -10   2    1.39   11.59   0
  -7  10  -2   21.04   10.30   0
  -7  10  -2   12.90   10.89   0
   7 -10   2   20.67   10.74   0
  -8  -9   2   -2.48    9.77   0
  -7  -9   2   -3.95   10.28   0
  -7  -9   2  -11.57    9.88   0
  -6  -9   2    5.29    9.49   0
  -6  -9   2   13.01    9.69   0
  -5  -9   2  898.55   15.81   0
  -5  -9   2  994.55   13.97   0
  -4  -9   2    1.25   10.16   0
  -4  -9   2    7.29   11.62   0
  -3  -9   2  488.92   14.80   0
  -3  -9   2  531.53   13.70   0
  -2  -9   2   31.68   10.36   0
  -2  -9   2   30.36   10.70   0
  -2  -9   2   29.16   10.43   0
  -1  -9   2  584.69   13.37   0
  -1  -9   2  556.97   15.88   0
   0  -9   2  294.79   12.65   0
   0  -9   2  314.95   12.24   0
   0   9  -2  339.72   14.12   0
  -1   9  -2   32.14   11.05   0
   1  -9   2   40.74   10.62   0
   1  -9   2   57.15   12.82   0
  -2   9  -2  553.05   13.28   0
   2  -9   2  510.65   13.06   0
   2  -9   2  528.99   13.26   0
   3  -9   2  721.53   14.08   0
   3  -9   2  717.34   16.26   0
  -3   9  -2  769.84   17.37   0
  -3   9  -2  719.25   13.67   0
   4  -9   2  113.73   11.07   0
   4  -9   2  122.35   10.20   0
  -4   9  -2  112.40   10.60   0
  -4   9  -2  133.00   13.32   0
  -5   9  -2   13.49   10.35   0
   5  -9   2   19.06    9.74   0
  -5   9  -2    3.68    9.80   0
   5  -9   2   12.95    9.50   0
   6  -9   2  109.93   10.71   0
  -6   9  -2  101.65   10.51   0
   6  -9   2  139.33   10.46   0
  -6   9  -2  127.89   11.29   0
   7  -9   2   40.66   10.42   0
   7  -9   2   69.10    9.73   0
  -7   9  -2   37.69   10.57   0
  -7   9  -2   57.18   12.68   0
  -8   9  -2   93.19   13.93   0
   8  -9   2   73.88   13.11   0
  -8   9  -2  119.13   11.28   0
  -8  -8   2  177.32   11.47   0
  -7  -8   2   40.20    9.99   0
  -6  -8   2   27.89    9.81   0
  -5  -8   2  135.93   10.83   0
  -5  -8   2  122.45   10.17   0
  -4  -8   2 1859.24   18.83   0
  -4  -8   2 1865.57   17.04   0
  -3  -8   2  494.70   12.91   0
  -3  -8   2  482.24   12.41   0
  -2  -8   2   69.12   12.87   0
  -2  -8   2   48.72   10.69   0
  -2  -8   2   55.42   10.54   0
  -1  -8   2   33.52   10.74   0
  -1  -8   2   33.98   10.84   0
   0  -8   2  468.88   12.78   0
   0  -8   2  456.25   15.77   0
   0   8  -2  461.96   12.64   0
   1  -8   2  826.94   14.23   0
  -1   8  -2  827.74   14.23   0
   1  -8   2  878.53   15.93   0
  -2   8  -2   51.33   10.27   0
   2  -8   2   28.90   12.60   0
   2  -8   2   53.04   10.64   0
   3  -8   2   -2.08   10.09   0
   3  -8   2    9.23   10.29   0
  -3   8  -2   -3.21   10.51   0
  -3   8  -2   -3.21   10.14   0
   4  -8   2 1823.27   18.22   0
  -4   8  -2 1792.55   18.11   0
   4  -8   2 1926.89   21.05   0
  -4   8  -2 1881.12   22.01   0
  -5   8  -2  461.67   12.57   0
  -5   8  -2  466.38   13.69   0
   5  -8   2  463.14   12.95   0
   5  -8   2  432.16   12.49   0
   6  -8   2   64.54    9.64   0
  -6   8  -2   55.36   10.09   0
  -6   8  -2   54.55   10.49   0
   6  -8   2   52.03   10.17   0
  -7   8  -2   25.69   12.33   0
  -7   8  -2   14.61    9.42   0
   7  -8   2   11.47    9.87   0
   7  -8   2   32.96   11.53   0
   8  -8   2   60.84   12.14   0
  -8   8  -2   72.89   10.95   0
  -8   8  -2   73.68   10.42   0
  -9  -7   2   87.22   12.67   0
  -8  -7   2  156.15   10.85   0
  -7  -7   2   35.54   10.18   0
  -6  -7   2  382.08   11.76   0
  -5  -7   2  210.28   10.85   0
  -4  -7   2 1880.14   17.74   0
  -4  -7   2 1785.86   17.68   0
  -3  -7   2  164.48   10.80   0
  -3  -7   2  184.44   10.83   0
  -2  -7   2   19.68   10.55   0
  -2  -7   2   19.12   11.13   0
  -1  -7   2   16.46   13.68   0
  -1  -7   2    6.14   11.12   0
   0  -7   2 1455.80   17.62   0
   0   7  -2 1433.46   17.43   0
   0  -7   2 1451.08   20.18   0
  -1   7  -2   70.97   11.64   0
   1  -7   2   68.85   11.72   0
   1  -7   2   69.62   11.78   0
   2  -7   2  643.87   14.64   0
  -2   7  -2  640.84   15.40   0
   2  -7   2  684.89   13.90   0
  -2   7  -2  655.32   13.87   0
  -3   7  -2  490.56   15.28   0
   3  -7   2  494.78   14.74   0
  -3   7  -2  466.13   12.55   0
   3  -7   2  499.19   14.84   0
  -4   7  -2  841.05   15.53   0
   4  -7   2  822.63   14.59   0
   4  -7   2  818.62   14.08   0
  -4   7  -2  821.40   13.84   0
   5  -7   2  122.57   11.02   0
  -5   7  -2  106.72   11.13   0
   5  -7   2  117.54   11.92   0
  -5   7  -2  122.84   10.96   0
  -6   7  -2  224.06   11.88   0
   6  -7   2  224.32   11.21   0
  -6   7  -2  232.43   10.62   0
   6  -7   2  192.27   12.95   0
  -7   7  -2   86.44    9.87   0
  -7   7  -2   61.29   10.26   0
   7  -7   2   52.95   10.24   0
   7  -7   2   71.98    9.57   0
   8  -7   2  213.21   11.14   0
  -8   7  -2  213.14   11.44   0
  -8   7  -2  207.43   11.66   0
  -9   7  -2   -5.43   12.21   0
  -9   7  -2   -7.09   10.02   0
   9  -7   2    8.08   11.53   0
  -9  -6   2   67.35   10.35   0
  -8  -6   2   15.26    9.45   0
  -7  -6   2  287.04   11.18   0
  -6  -6   2   54.51    9.28   0
  -5  -6   2 1382.00   15.89   0
  -4  -6   2   23.87    9.53   0
  -3  -6   2  282.71   11.86   0
  -3  -6   2  256.93   11.72   0
  -2  -6   2  462.11   12.51   0
  -2  -6   2  459.93   13.46   0
  -1  -6   2   77.72   12.27   0
   0   6  -2  706.88   15.37   0
   0  -6   2  698.71   17.54   0
   0  -6   2  703.91   15.38   0
   1  -6   2 1478.41   19.40   0
  -1   6  -2 1477.92   18.39   0
   1  -6   2 1486.23   20.36   0
   2  -6   2   24.30   13.16   0
  -2   6  -2   17.34   11.20   0
   2  -6   2    9.16   11.65   0
  -2   6  -2   23.87   11.51   0
  -3   6  -2 2284.32   23.89   0
  -3   6  -2 2286.40   19.94   0
   3  -6   2 2327.08   21.70   0
   3  -6   2 2257.31   19.93   0
   4  -6   2  298.34   11.16   0
  -4   6  -2  254.77   11.61   0
   4  -6   2  295.16   13.33   0
  -4   6  -2  280.83   14.28   0
   5  -6   2  692.71   15.11   0
  -5   6  -2  667.07   13.78   0
   5  -6   2  636.75   13.74   0
  -5   6  -2  719.72   14.46   0
   6  -6   2   91.55   10.47   0
   6  -6   2  110.36   11.83   0
  -6   6  -2  108.78   10.79   0
  -6   6  -2  100.24   10.42   0
   7  -6   2  142.08   12.00   0
  -7   6  -2  115.56   10.63   0
  -7   6  -2  147.34   12.86   0
  -8   6  -2  268.43   11.51   0
  -8   6  -2  240.76   13.55   0
   8  -6   2  265.05   10.98   0
  -9   6  -2   32.14   12.23   0
  -9   6  -2   31.91   10.40   0
   9  -6   2   26.15    9.55   0
  -9  -5   2   17.89    9.51   0
  -8  -5   2   58.24    9.69   0
  -7  -5   2  224.88   10.52   0
  -6  -5   2  359.91   11.71   0
  -5  -5   2   79.10   10.47   0
  -4  -5   2  631.93   12.57   0
  -3  -5   2  135.49   11.20   0
  -2  -5   2 1150.20   16.52   0
  -2  -5   2 1171.33   17.03   0
  -1  -5   2   23.50   12.21   0
   0  -5   2 1040.40   18.91   0
   0   5  -2  987.57   17.68   0
   0  -5   2 1042.37   17.78   0
   1  -5   2 2008.45   21.04   0
  -1   5  -2 1990.67   21.11   0
   1  -5   2 2015.06   25.18   0
  -2   5  -2 2338.54   21.80   0
   2  -5   2 2460.71   21.97   0
   2  -5   2 2475.91   26.14   0
  -2   5  -2 2469.00   27.75   0
  -3   5  -2 1058.23   18.09   0
   3  -5   2 1092.37   16.47   0
  -3   5  -2 1042.88   16.09   0
   3  -5   2 1068.57   17.31   0
  -4   5  -2  142.54   11.52   0
  -4   5  -2  136.89   13.82   0
   4  -5   2  135.42   10.70   0
   4  -5   2  142.86   11.23   0
  -5   5  -2  363.46   12.36   0
  -5   5  -2  357.13   12.05   0
   5  -5   2  354.73   11.21   0
   5  -5   2  376.17   12.09   0
  -6   5  -2  406.55   12.15   0
  -6   5  -2  470.54   14.49   0
   6  -5   2  392.64   12.91   0
   6  -5   2  407.67   11.97   0
   7  -5   2   76.32    9.56   0
  -7   5  -2   64.85   12.00   0
  -7   5  -2   85.59    9.84   0
  -8   5  -2   -3.93    9.83   0
   8  -5   2   19.19   10.97   0
  -8   5  -2   10.79    9.58   0
   9  -5   2   50.17    9.70   0
  -9   5  -2   44.51   10.36   0
  -9   5  -2   48.71   12.89   0
  10  -5   2   60.29   10.61   0
 -10   5  -2   42.85   10.98   0
 -10   5  -2   43.33   12.95   0
 -10  -4   2    4.45   10.42   0
   9   4  -2    8.46    9.49   0
  -9  -4   2   13.81    9.50   0
   8   4  -2   -9.43    9.53   0
  -8  -4   2   20.07    9.18   0
  -7  -4   2  396.13   11.18   0
   7   4  -2  422.26   11.21   0
  -6  -4   2 1880.12   17.22   0
   6   4  -2 1811.61   16.53   0
  -5  -4   2  113.94   10.10   0
   5   4  -2  100.87    9.86   0
  -4  -4   2  644.45   13.45   0
  -3  -4   2 1887.84   18.62   0
  -2  -4   2 2736.93   23.20   0
  -1  -4   2  119.33   13.30   0
  -1  -4   2  108.73   13.12   0
   0  -4   2    4.17   13.59   0
   0   4  -2   16.83   13.65   0
   0  -4   2    9.89   16.52   0
   1  -4   2 2459.72   27.64   0
  -1   4  -2 2442.07   23.82   0
   1  -4   2 2464.34   23.80   0
  -2   4  -2 6390.84   32.96   0
   2  -4   2 6459.87   32.78   0
   2  -4   2 6340.68   39.31   0
  -2   4  -2 6468.99   41.56   0
  -3   4  -2  111.59   12.56   0
  -3   4  -2   92.66   15.75   0
   3  -4   2  105.12   14.36   0
   3  -4   2  100.89   12.42   0
   4  -4   2    3.96   11.02   0
  -4   4  -2   14.70   11.05   0
   4  -4   2   -0.43    9.95   0
  -4   4  -2   -1.66   13.31   0
  -5   4  -2  123.42   13.43   0
  -5   4  -2  108.28   11.34   0
   5  -4   2  135.37   12.32   0
   5  -4   2  126.29   10.73   0
  -6   4  -2 1609.13   17.64   0
  -6   4  -2 1548.87   17.34   0
   6  -4   2 1632.06   17.00   0
   6  -4   2 1507.60   17.11   0
  -7   4  -2   14.04    9.56   0
   7  -4   2    4.30   11.10   0
  -7   4  -2    7.11    9.44   0
  -8   4  -2   16.93   10.04   0
   8  -4   2    2.16    8.90   0
  -8   4  -2    1.44    9.28   0
  -9   4  -2   14.76    9.99   0
   9  -4   2   50.88   11.30   0
  -9   4  -2   43.96    9.65   0
 -10   4  -2  392.32   13.16   0
  10  -4   2  392.48   13.08   0
 -10   4  -2  388.45   15.05   0
 -10  -3   2   35.90    9.70   0
  10   3  -2   35.30    9.63   0
  -9  -3   2   69.10    9.86   0
   9   3  -2   68.96    9.46   0
   8   3  -2   31.66    9.76   0
  -8  -3   2   11.82    9.63   0
   7   3  -2   77.66    9.64   0
  -7  -3   2   81.75    9.74   0
  -6  -3   2  498.49   12.14   0
   6   3  -2  486.11   11.88   0
   5   3  -2 1004.52   15.56   0
  -5  -3   2  997.43   16.06   0
   4   3  -2 2153.12   18.78   0
  -4  -3   2 2175.28   18.93   0
   3   3  -2  126.28   11.55   0
  -3  -3   2  114.49   11.84   0
  -2  -3   2   35.56   12.35   0
  -1  -3   2 4711.83   32.32   0
  -1  -3   2 4720.40   33.25   0
   0   3  -2 1017.44   21.84   0
   0  -3   2 1002.48   21.45   0
  -1   3  -2   -0.01   16.50   0
   1  -3   2   24.20   15.70   0
   1  -3   2    6.04   14.24   0
  -2   3  -2  235.85   15.33   0
  -2   3  -2  236.00   19.53   0
   2  -3   2  260.06   14.92   0
   2  -3   2  225.89   15.21   0
  -3   3  -2  913.23   16.19   0
   3  -3   2  892.81   19.64   0
   3  -3   2  943.15   16.20   0
  -3   3  -2  885.26   18.63   0
  -4   3  -2  169.05   12.33   0
  -4   3  -2  192.38   12.39   0
   4  -3   2  181.30   11.80   0
   4  -3   2  185.28   11.65   0
  -5   3  -2  139.50   13.87   0
   5  -3   2  126.59   12.29   0
   5  -3   2  109.19   11.44   0
  -5   3  -2  105.85   11.53   0
   6  -3   2   82.37   11.63   0
  -6   3  -2   90.38   12.36   0
  -6   3  -2   98.09   11.07   0
  -7   3  -2 1713.45   18.05   0
   7  -3   2 1643.44   17.04   0
  -7   3  -2 1527.29   17.75   0
   8  -3   2   63.12    9.28   0
  -8   3  -2   50.87   10.36   0
  -8   3  -2   76.96    9.58   0
  -9   3  -2  103.86   12.46   0
   9  -3   2  103.04   10.01   0
  -9   3  -2   93.33   10.31   0
 -10   3  -2   40.24   10.71   0
 -10   3  -2   88.88   10.52   0
  10  -3   2   78.25    9.98   0
 -10  -2   2   10.55    9.26   0
  10   2  -2   13.85    9.42   0
  -9  -2   2   37.22    9.74   0
   9   2  -2   31.78    8.77   0
   8   2  -2  282.37   10.50   0
  -8  -2   2  285.16   10.75   0
   7   2  -2  178.63   10.21   0
  -7  -2   2  191.26   10.35   0
  -6  -2   2  146.75   10.30   0
   6   2  -2  140.62   10.16   0
  -5  -2   2 1225.64   15.80   0
   5   2  -2 1221.99   15.39   0
   4   2  -2 3980.41   23.42   0
  -4  -2   2 4120.54   24.02   0
  -3  -2   2    4.39   11.20   0
   3   2  -2   10.26   11.05   0
  -2  -2   2  331.41   14.92   0
   2   2  -2  326.72   15.14   0
  -1  -2   2  195.12   17.13   0
   1   2  -2  199.95   17.23   0
   0  -2   2 8251.18   48.64   0
   0   2  -2 8154.68   48.18   0
  -1   2  -2  311.09   21.60   0
  -1   2  -2  296.13   28.49   0
   1  -2   2  308.18   24.00   0
   1  -2   2  295.90   21.36   0
  -2   2  -2   38.05   16.90   0
   2  -2   2   44.44   17.05   0
  -2   2  -2   46.91   17.79   0
   2  -2   2   27.96   16.52   0
  -3   2  -2  302.77   14.58   0
   3  -2   2  312.58   14.57   0
  -3   2  -2  311.48   17.79   0
   3  -2   2  312.24   17.04   0
   4  -2   2 4620.80   27.61   0
  -4   2  -2 4508.19   32.31   0
   4  -2   2 4475.76   31.61   0
  -4   2  -2 4520.59   28.08   0
  -5   2  -2  109.61   11.91   0
   5  -2   2  111.95   10.27   0
  -5   2  -2  111.28   12.90   0
   6  -2   2   16.63   11.39   0
  -6   2  -2   29.49   10.29   0
  -6   2  -2   25.94   11.77   0
  -7   2  -2   55.26   10.37   0
   7  -2   2   52.16   11.40   0
  -7   2  -2   42.69   11.76   0
  -8   2  -2  382.07   11.71   0
  -8   2  -2  436.91   12.02   0
   8  -2   2  448.29   13.38   0
   9  -2   2  411.86   13.79   0
  -9   2  -2  318.86   12.08   0
  -9   2  -2  429.59   13.78   0
 -10   2  -2    4.80   10.15   0
 -10   2  -2   13.68   10.07   0
  10  -2   2   32.61    9.34   0
 -10  -1   2   68.96    9.97   0
 -10  -1   2   68.79   10.40   0
  10   1  -2   86.08   10.22   0
   9   1  -2   43.07    9.17   0
  -9  -1   2   72.54    9.62   0
   8   1  -2  119.09    9.62   0
  -8  -1   2  128.72    9.54   0
  -7  -1   2  990.09   14.16   0
   7   1  -2 1007.64   13.82   0
  -6  -1   2  107.20   10.40   0
   6   1  -2  115.85    9.99   0
   5   1  -2 1081.97   14.42   0
  -5  -1   2 1120.10   16.87   0
   4   1  -2  292.76   12.08   0
  -4  -1   2  285.59   12.00   0
   3   1  -2  328.77   13.08   0
  -3  -1   2  333.51   13.44   0
   2   1  -2   28.98   14.59   0
  -2  -1   2   14.57   15.34   0
  -1  -1   2 3961.11   40.14   0
   1   1  -2 4007.36   39.89   0
   0  -1   2  167.68   26.38   0
   0  -1   2  171.58   23.32   0
   0   1  -2  145.10   23.77   0
  -1   1  -2 3608.36   69.01   0
   1  -1   2 3520.10   64.48   0
   1  -1   2 3551.03   38.63   0
  -1   1  -2 3551.16   39.05   0
  -2   1  -2   21.31   21.80   0
  -2   1  -2    7.78   18.60   0
   2  -1   2   15.78   18.37   0
   2  -1   2   17.50   17.68   0
   3  -1   2 1185.99   19.96   0
  -3   1  -2 1150.56   20.10   0
  -3   1  -2 1092.39   20.57   0
   3  -1   2 1087.45   20.57   0
   4  -1   2 2543.64   25.46   0
  -4   1  -2 2632.22   22.73   0
   4  -1   2 2625.52   22.21   0
  -4   1  -2 2586.44   25.77   0
  -5   1  -2 1042.23   16.98   0
  -5   1  -2  991.21   16.40   0
   5  -1   2  997.39   15.26   0
   6  -1   2  133.69   10.40   0
  -6   1  -2  101.28   11.25   0
  -6   1  -2  113.89   10.59   0
  -7   1  -2   80.07   10.96   0
  -7   1  -2   74.49   12.23   0
   7  -1   2   81.87    9.75   0
  -8   1  -2  195.18   10.94   0
   8  -1   2  216.50   10.29   0
  -8   1  -2  224.01   12.23   0
  -9   1  -2   16.68    9.70   0
  -9   1  -2   -3.90   10.44   0
   9  -1   2   -7.01   10.15   0
 -10   1  -2   60.19   10.78   0
  10  -1   2   80.11    9.70   0
 -10   1  -2   76.03    9.96   0
 -10   0   2  262.65   11.21   0
 -10   0   2  158.84   11.62   0
  10   0  -2  244.83   11.03   0
  -9   0   2  118.50   10.43   0
   9   0  -2  113.61   11.22   0
  -9   0   2  110.93   12.70   0
   8   0  -2   86.82    9.15   0
  -8   0   2   95.93    8.64   0
   7   0  -2  140.91    9.87   0
  -7   0   2  164.59   10.57   0
  -6   0   2 2916.85   19.30   0
   6   0  -2 2832.49   19.37   0
   5   0  -2   78.16   10.37   0
  -5   0   2   66.91   10.50   0
   4   0  -2  140.57   11.50   0
  -4   0   2  123.94   11.78   0
  -3   0   2   21.87   12.39   0
   3   0  -2   26.19   12.14   0
   2   0  -2 1387.03   22.62   0
  -2   0   2 1362.36   22.90   0
  -1   0   2 2613.38   36.85   0
   1   0  -2 2613.89   33.55   0
   0   0   2  907.91   36.46   0
   0   0  -2  873.95   32.39   0
   0   0   2  886.32   32.02   0
  -1   0  -2   49.54   23.90   0
   1   0   2   57.62   24.15   0
  -2   0  -2  290.34   22.40   0
   2   0   2  311.47   23.67   0
  -2   0  -2  310.68   21.74   0
   2   0   2  312.98   21.43   0
   3   0   2 2234.73   24.70   0
  -3   0  -2 2224.54   25.40   0
  -3   0  -2 2119.20   26.61   0
   3   0   2 2142.18   27.58   0
   4   0   2   31.14   12.05   0
  -4   0  -2   35.54   12.02   0
  -4   0  -2   33.94   11.72   0
  -5   0  -2 1196.49   16.49   0
   5   0   2 1200.27   17.42   0
  -5   0  -2 1152.00   16.65   0
   6   0   2 1640.03   17.13   0
  -6   0  -2 1522.23   17.44   0
  -6   0  -2 1683.68   18.80   0
   7   0   2  588.58   12.36   0
  -7   0  -2  569.73   13.58   0
  -7   0  -2  652.11   12.95   0
  -8   0  -2   34.87    8.98   0
  -8   0  -2   31.35    9.57   0
   8   0   2   29.87    9.27   0
  -9   0  -2  173.31   11.41   0
   9   0   2  235.34   12.56   0
  -9   0  -2  216.26   11.07   0
  10   0   2   46.45    9.42   0
 -10   0  -2   17.83   10.29   0
 -10   0  -2   48.96    9.91   0
 -11   0  -2   63.14   11.51   0
  11   0   2  101.53   11.11   0
 -11   0  -2  113.29   13.19   0
 -10   1   2    7.65    9.77   0
 -10   1   2    0.55    9.61   0
  10  -1  -2   -8.61    9.04   0
   9  -1  -2  304.22   10.42   0
  -9   1   2  329.53   11.05   0
  -9   1   2  243.36   11.72   0
  -8   1   2  355.24   10.56   0
  -8   1   2  276.01   11.56   0
   8  -1  -2  341.95   10.46   0
  -7   1   2  157.62   10.10   0
   7  -1  -2  165.37   10.36   0
   6  -1  -2  599.24   11.67   0
  -6   1   2  595.32   11.80   0
  -5   1   2 1095.22   14.95   0
   5  -1  -2 1064.89   14.57   0
   4  -1  -2  284.70   11.83   0
  -4   1   2  285.94   12.28   0
   3  -1  -2   21.40   11.91   0
  -3   1   2    7.91   12.82   0
  -2   1   2  709.71   20.24   0
   2  -1  -2  708.97   19.86   0
  -1   1   2  479.48   23.40   0
   1  -1  -2  499.62   23.17   0
   0   1   2  560.47   30.34   0
   0  -1  -2  555.16   29.27   0
   1   1   2   86.72   30.03   0
  -1  -1  -2   80.45   23.84   0
  -1  -1  -2   81.01   30.44   0
   2   1   2 5250.85   47.38   0
  -2  -1  -2 5561.23   47.75   0
  -2  -1  -2 5305.18   48.08   0
  -3  -1  -2  610.49   16.92   0
  -3  -1  -2  637.24   20.92   0
   3   1   2  630.68   20.25   0
  -4  -1  -2 1622.24   20.86   0
  -4  -1  -2 1605.76   20.40   0
   4   1   2 1532.61   19.28   0
   5   1   2    1.65    8.69   0
  -5  -1  -2    1.86   11.40   0
  -5  -1  -2   11.02    9.23   0
  -6  -1  -2  400.00   12.95   0
   6   1   2  409.16   11.84   0
  -6  -1  -2  444.93   11.97   0
   7   1   2   85.89   10.12   0
  -7  -1  -2   80.29   10.38   0
  -7  -1  -2   97.53    9.78   0
  -8  -1  -2   49.15   10.02   0
  -8  -1  -2   29.44    9.96   0
   8   1   2   46.25    9.82   0
   9   1   2  115.02    9.64   0
  -9  -1  -2   85.62   10.43   0
  -9  -1  -2   89.24    9.33   0
 -10  -1  -2  519.06   13.20   0
 -10  -1  -2  380.44   12.83   0
  10   1   2  483.45   13.09   0
 -11  -1  -2    1.59   11.94   0
  11   1   2    6.84    9.44   0
 -11  -1  -2    2.92   10.22   0
  10  -2  -2   36.67    9.85   0
 -10   2   2   23.25    9.79   0
 -10   2   2   11.39   10.22   0
   9  -2  -2   23.37    9.42   0
  -9   2   2   16.64    9.83   0
  -9   2   2   22.33    9.35   0
  -8   2   2  359.11   10.67   0
   8  -2  -2  338.06   10.36   0
  -8   2   2  261.62   11.89   0
   7  -2  -2  703.58   11.91   0
  -7   2   2  736.07   12.56   0
  -7   2   2  677.53   13.90   0
   6  -2  -2   47.07    9.48   0
  -6   2   2   56.34    9.50   0
  -6   2   2   74.19   10.25   0
  -5   2   2   64.17   10.66   0
   5  -2  -2   84.69    9.69   0
  -5   2   2   59.32   11.13   0
  -4   2   2 2826.58   21.34   0
   4  -2  -2 2809.84   20.92   0
  -3   2   2 5306.94   30.40   0
   3  -2  -2 5340.54   30.12   0
   2  -2  -2  439.15   17.54   0
  -2   2   2  442.76   18.14   0
  -1   2   2 6110.19   43.51   0
   1  -2  -2 6009.98   42.77   0
   0  -2  -2 5183.20   48.22   0
   0   2   2 5106.18   48.52   0
   0   2   2 5018.99   80.17   0
  -1  -2  -2 2573.20   39.57   0
  -2  -2  -2 1162.60   28.10   0
   3   2   2    3.54   13.34   0
  -3  -2  -2   12.66   12.69   0
   4   2   2 1975.55   21.21   0
  -4  -2  -2 1964.45   20.97   0
  -5  -2  -2 1394.71   16.75   0
   5   2   2 1367.10   16.56   0
  -6  -2  -2  332.57   11.57   0
   6   2   2  343.08   12.01   0
  -7  -2  -2   -1.55    9.59   0
   7   2   2   14.53    8.85   0
  -7  -2  -2   -5.11    9.31   0
  -8  -2  -2   11.56    9.45   0
  -8  -2  -2   13.36    9.38   0
   8   2   2   -7.68    9.63   0
  -9  -2  -2  287.05   11.26   0
   9   2   2  331.35   13.24   0
  -9  -2  -2  334.96   11.69   0
  10   2   2  908.01   14.74   0
 -10  -2  -2  601.91   15.12   0
 -10  -2  -2  825.17   15.14   0
 -11  -2  -2   32.28   10.32   0
 -11  -2  -2   -9.06   12.64   0
  11   2   2   26.44   10.24   0
 -10   3   2   13.26    9.42   0
  10  -3  -2   -0.78   11.47   0
 -10   3   2    9.29    9.85   0
  -9   3   2   42.37    9.58   0
  -9   3   2   39.13    9.97   0
   9  -3  -2   54.37   11.65   0
  -8   3   2  450.29   11.68   0
  -8   3   2  368.96   12.19   0
   8  -3  -2  445.10   11.00   0
  -7   3   2   90.91   10.65   0
  -7   3   2  111.46   12.03   0
   7  -3  -2  111.97    9.69   0
  -6   3   2  357.66   12.25   0
  -6   3   2  370.17   11.21   0
   6  -3  -2  364.14   10.73   0
  -5   3   2  153.87   11.31   0
   5  -3  -2  143.02   10.41   0
  -5   3   2  154.24   10.74   0
   4  -3  -2 1948.41   19.67   0
  -4   3   2 1917.73   20.18   0
  -4   3   2 1952.56   20.07   0
  -3   3   2  485.79   14.80   0
  -3   3   2  508.55   15.01   0
   3  -3  -2  498.10   14.30   0
  -2   3   2 2728.28   26.13   0
   2  -3  -2 2686.20   25.37   0
  -2   3   2 2760.33   27.53   0
  -1   3   2 1488.35   26.07   0
  -1   3   2 1501.91   27.62   0
   1  -3  -2 1468.50   25.73   0
   1  -3  -2 1539.97   31.26   0
   0  -3  -2 4576.17   40.42   0
   0   3   2 4638.24   59.93   0
   0   3   2 4559.59   40.88   0
   0  -3  -2 4745.06   59.37   0
  -1  -3  -2  100.42   23.04   0
  -3  -3  -2 1164.40   19.39   0
  -4  -3  -2 3321.81   26.04   0
  -5  -3  -2   13.80   10.34   0
   5   3   2   11.04   10.72   0
   6   3   2  862.59   15.74   0
  -6  -3  -2  895.57   15.89   0
  -7  -3  -2  390.45   11.36   0
   7   3   2  378.42   11.27   0
  -8  -3  -2  134.32   10.32   0
   8   3   2  117.86   12.04   0
  -8  -3  -2   96.99   12.39   0
   9   3   2  150.28    9.93   0
  -9  -3  -2  161.06   10.27   0
  -9  -3  -2  122.11   10.75   0
 -10  -3  -2   -5.20    9.92   0
 -10  -3  -2   10.18   10.29   0
  10   3   2   31.00    9.90   0
 -11  -3  -2   80.47   11.33   0
 -11  -3  -2   42.15   10.92   0
 -10   4   2   22.63    9.92   0
 -10   4   2   39.97   10.41   0
  10  -4  -2   28.12    9.92   0
  -9   4   2  148.91   11.13   0
   9  -4  -2  195.75   10.27   0
  -9   4   2  178.70   12.59   0
  -8   4   2  103.74   10.62   0
  -8   4   2  107.30   10.18   0
   8  -4  -2  126.88   11.73   0
  -7   4   2  718.76   13.25   0
  -7   4   2  613.19   13.34   0
   7  -4  -2  727.53   14.55   0
  -6   4   2   11.40    9.54   0
   6  -4  -2   25.03    9.17   0
  -6   4   2   14.83    9.89   0
  -5   4   2  988.29   15.62   0
  -5   4   2 1113.95   15.00   0
   5  -4  -2 1079.99   14.49   0
   4  -4  -2 1772.60   18.04   0
  -4   4   2 1713.76   18.36   0
  -4   4   2 1673.10   20.68   0
  -3   4   2   79.96   12.17   0
   3  -4  -2   91.87   12.00   0
  -3   4   2  103.05   12.01   0
  -2   4   2   72.15   12.76   0
  -2   4   2   69.71   13.22   0
   2  -4  -2   77.46   13.42   0
   2  -4  -2   62.21   13.09   0
  -1   4   2   41.35   20.19   0
  -1   4   2   54.48   18.49   0
   1  -4  -2   26.71   14.84   0
   1  -4  -2   48.30   15.45   0
   0   4   2 2946.15   38.79   0
   0  -4  -2 2967.13   31.06   0
   0  -4  -2 2993.73   39.09   0
   0   4   2 2981.44   31.73   0
  -1  -4  -2   -2.42   18.21   0
  -1  -4  -2   -0.31   18.72   0
  -3  -4  -2 5739.09   32.79   0
  -4  -4  -2 4875.14   28.31   0
  -5  -4  -2  926.27   14.91   0
  -6  -4  -2   98.61   10.85   0
  -7  -4  -2   16.10    9.55   0
  -8  -4  -2  834.69   13.70   0
  -9  -4  -2   27.28   10.33   0
  -9  -4  -2   29.32    9.28   0
 -10  -4  -2   12.28   10.61   0
 -10  -4  -2   27.30    9.11   0
  -9   5   2   19.00    9.73   0
  -9   5   2   24.34   11.07   0
   9  -5  -2    6.47    9.61   0
  -8   5   2  136.63   10.29   0
  -8   5   2  113.54   10.66   0
   8  -5  -2  144.77   10.33   0
   7  -5  -2  306.57   11.15   0
  -7   5   2  276.77   11.20   0
  -7   5   2  299.13   11.74   0
  -6   5   2  670.28   13.23   0
  -6   5   2  579.79   13.41   0
   6  -5  -2  646.68   12.70   0
  -5   5   2  749.37   13.24   0
  -5   5   2  691.09   13.51   0
   5  -5  -2  769.26   12.88   0
  -4   5   2  203.57   11.58   0
  -4   5   2  196.70   11.87   0
   4  -5  -2  204.31   11.49   0
  -3   5   2  927.41   15.93   0
  -3   5   2  943.21   15.89   0
   3  -5  -2  937.88   15.62   0
   3  -5  -2  968.75   16.79   0
   2  -5  -2 1153.38   17.34   0
   2  -5  -2 1173.79   18.90   0
  -2   5   2 1147.11   18.72   0
  -2   5   2 1116.58   17.49   0
  -1   5   2   65.12   12.93   0
   1  -5  -2   56.30   13.80   0
  -1   5   2   58.59   13.84   0
   1  -5  -2   68.85   14.33   0
   0  -5  -2   41.21   15.38   0
   0   5   2   39.09   15.56   0
   0   5   2   38.57   17.24   0
   0  -5  -2   35.10   14.16   0
  -1  -5  -2 1049.64   25.05   0
  -1  -5  -2 1059.13   20.53   0
  -4  -5  -2  544.95   14.15   0
  -5  -5  -2  584.90   13.15   0
  -6  -5  -2   93.16   10.25   0
  -7  -5  -2  250.50   10.34   0
  -8  -5  -2  466.81   11.67   0
  -9  -5  -2  401.82   11.98   0
 -10  -5  -2   17.66    9.65   0
 -10  -5  -2   12.64    9.32   0
  -9   6   2   15.27    9.99   0
  -9   6   2   14.67    9.72   0
   9  -6  -2   14.56    9.34   0
  -8   6   2   13.23    9.42   0
  -8   6   2    0.29    9.38   0
   8  -6  -2    8.15    9.14   0
   7  -6  -2  132.07   10.24   0
  -7   6   2  136.22   10.50   0
  -7   6   2  120.05   10.21   0
  -6   6   2 1059.02   14.74   0
  -6   6   2  958.49   14.96   0
   6  -6  -2 1048.33   14.29   0
   5  -6  -2   30.01   11.44   0
  -5   6   2    6.13    9.59   0
  -5   6   2   16.78    9.77   0
  -4   6   2    4.79   10.35   0
  -4   6   2    3.04   10.39   0
   4  -6  -2    9.04   10.00   0
  -3   6   2 1799.49   18.85   0
   3  -6  -2 1894.66   19.60   0
   3  -6  -2 1855.91   18.77   0
  -3   6   2 1862.85   20.63   0
   2  -6  -2 3280.77   23.79   0
  -2   6   2 3189.72   26.90   0
   2  -6  -2 3266.75   27.64   0
  -2   6   2 3149.59   24.03   0
  -1   6   2   97.56   13.13   0
   1  -6  -2  131.97   15.24   0
  -1   6   2  124.23   14.89   0
   1  -6  -2  113.62   12.99   0
   0   6   2  575.12   19.72   0
   0   6   2  578.17   15.53   0
   0  -6  -2  565.62   19.56   0
   0  -6  -2  564.80   15.92   0
  -1  -6  -2   10.57   13.24   0
  -1  -6  -2   20.45   13.04   0
  -2  -6  -2 7456.24   41.84   0
  -2  -6  -2 7332.75   35.62   0
  -4  -6  -2  130.82   11.98   0
  -5  -6  -2    5.04    9.74   0
  -6  -6  -2  590.45   12.27   0
  -7  -6  -2  225.01   10.84   0
  -8  -6  -2  -10.92    9.78   0
  -9  -6  -2   13.54    9.23   0
 -10  -6  -2  457.62   13.31   0
  -9   7   2   94.86   10.64   0
  -9   7   2   87.60   10.83   0
   9  -7  -2   92.52   10.55   0
  -8   7   2   17.43    9.68   0
   8  -7  -2    1.76    9.28   0
  -8   7   2   -1.05    9.40   0
  -7   7   2   -3.50    9.41   0
   7  -7  -2    7.76    9.17   0
  -7   7   2   -2.86    8.97   0
  -6   7   2   49.13   10.15   0
  -6   7   2   47.84    9.89   0
   6  -7  -2   26.73   12.06   0
  -5   7   2  714.18   13.89   0
  -5   7   2  761.66   13.85   0
   5  -7  -2  740.84   13.38   0
   4  -7  -2  150.36   12.80   0
  -4   7   2  122.43   11.27   0
   4  -7  -2  134.83   11.31   0
  -4   7   2  134.54   13.41   0
   3  -7  -2  289.34   11.75   0
   3  -7  -2  271.78   12.21   0
  -3   7   2  253.60   11.80   0
  -3   7   2  259.30   11.81   0
  -2   7   2   29.75   11.88   0
   2  -7  -2   29.12   10.80   0
   2  -7  -2   35.98   11.62   0
  -2   7   2   39.89   10.80   0
   1  -7  -2 1084.24   17.26   0
  -1   7   2 1086.79   17.82   0
   1  -7  -2 1077.09   18.17   0
  -1   7   2 1096.72   16.95   0
   0  -7  -2  650.16   19.09   0
   0   7   2  670.27   18.54   0
   0  -7  -2  654.79   15.47   0
   0   7   2  635.65   15.48   0
  -1  -7  -2   87.18   12.79   0
  -1  -7  -2   81.40   12.87   0
  -2  -7  -2 1112.73   20.34   0
  -2  -7  -2 1072.65   17.05   0
  -3  -7  -2 2598.40   23.45   0
  -4  -7  -2   53.70   11.13   0
  -5  -7  -2   17.04    9.66   0
  -6  -7  -2  135.74   10.86   0
  -7  -7  -2   72.92    9.75   0
  -8  -7  -2  258.76   10.78   0
  -9  -7  -2    2.44    9.44   0
 -10  -7  -2   38.18   10.73   0
  -9   8   2   23.43    9.59   0
   9  -8  -2   13.55    9.84   0
  -9   8   2   20.65   10.08   0
  -8   8   2  234.10   12.21   0
   8  -8  -2  272.35   14.02   0
  -8   8   2  294.17   12.56   0
   7  -8  -2   13.92    9.11   0
  -7   8   2   -6.00   10.08   0
  -7   8   2    8.53    9.80   0
  -6   8   2   49.33   10.50   0
  -6   8   2   56.13   10.82   0
   6  -8  -2   58.00   12.08   0
  -5   8   2    6.74    9.51   0
  -5   8   2    9.22    9.91   0
   5  -8  -2  -12.78    9.98   0
   4  -8  -2 2943.47   20.96   0
   4  -8  -2 2773.45   22.76   0
  -4   8   2 2763.69   22.36   0
  -4   8   2 2892.63   22.78   0
   3  -8  -2   27.69   10.70   0
  -3   8   2   29.77   10.63   0
  -3   8   2    3.44   10.72   0
   3  -8  -2   19.96   10.41   0
   2  -8  -2   28.97   12.92   0
  -2   8   2   28.37   12.86   0
  -2   8   2   35.77   11.16   0
   2  -8  -2   36.39   11.06   0
  -1   8   2  -14.78   11.57   0
  -1   8   2    7.90   13.58   0
   1  -8  -2  -12.72   13.88   0
   1  -8  -2    0.40   13.10   0
   0  -8  -2 1024.21   16.46   0
   0   8   2 1078.02   18.78   0
   0   8   2  990.83   16.30   0
   0  -8  -2 1022.60   19.11   0
  -1  -8  -2 2132.44   24.09   0
  -1  -8  -2 2047.78   20.24   0
  -2  -8  -2   31.12   13.95   0
  -2  -8  -2   55.46   12.27   0
  -3  -8  -2    9.73   10.47   0
  -3  -8  -2   10.38   11.84   0
  -4  -8  -2 2325.60   21.43   0
  -4  -8  -2 2215.08   19.10   0
  -5  -8  -2    4.97   10.31   0
  -6  -8  -2  112.45   10.34   0
  -7  -8  -2    3.05    9.78   0
  -8  -8  -2  311.03   11.13   0
  -9  -8  -2  486.46   12.86   0
   8  -9  -2   77.58   12.65   0
  -8   9   2   51.92   10.80   0
  -8   9   2   93.04   10.57   0
  -7   9   2  125.26   10.71   0
  -7   9   2  104.73   10.93   0
   7  -9  -2  129.46   10.49   0
   6  -9  -2    0.68    9.37   0
  -6   9   2   29.32   11.81   0
  -6   9   2   26.33   11.75   0
  -5   9   2  585.58   13.57   0
   5  -9  -2  605.91   13.05   0
  -5   9   2  575.87   13.92   0
  -4   9   2  999.24   15.18   0
   4  -9  -2  923.66   15.83   0
   4  -9  -2 1029.46   16.41   0
  -4   9   2  972.77   15.34   0
   3  -9  -2  678.45   14.13   0
  -3   9   2  717.18   14.59   0
   3  -9  -2  720.09   13.52   0
  -3   9   2  707.18   15.47   0
  -2   9   2   56.88   10.96   0
   2  -9  -2   49.65   10.75   0
   2  -9  -2   67.62   11.07   0
  -2   9   2   57.57   11.19   0
   1  -9  -2   -1.83   10.41   0
   1  -9  -2    7.42   10.63   0
  -1   9   2   16.31   10.32   0
  -1   9   2    5.43   10.41   0
   0   9   2 1363.98   19.75   0
   0  -9  -2 1334.64   18.81   0
   0  -9  -2 1355.63   20.30   0
  -1  -9  -2   10.34   13.84   0
  -1  -9  -2  -11.43   10.92   0
  -2  -9  -2  316.57   15.08   0
  -2  -9  -2  301.13   12.37   0
  -3  -9  -2  526.78   15.01   0
  -3  -9  -2  569.40   13.42   0
  -4  -9  -2  582.91   15.66   0
  -4  -9  -2  548.47   12.81   0
  -5  -9  -2  506.20   12.58   0
  -5  -9  -2  518.72   12.45   0
  -6  -9  -2  149.30   10.42   0
  -7  -9  -2   -2.46   10.10   0
  -8  -9  -2  415.17   14.20   0
  -9  -9  -2   13.04    9.64   0
   8 -10  -2    0.96   10.30   0
  -8  10   2   16.45    9.67   0
  -8  10   2   12.52   10.53   0
  -7  10   2   37.95   10.03   0
  -7  10   2   41.62    9.84   0
   7 -10  -2   51.24   10.30   0
  -6  10   2  335.82   14.22   0
  -6  10   2  356.20   12.72   0
   6 -10  -2  368.84   12.20   0
  -5  10   2  503.13   13.34   0
   5 -10  -2  443.29   13.49   0
   5 -10  -2  464.77   13.10   0
  -5  10   2  437.63   15.01   0
  -4  10   2   30.35   10.21   0
  -4  10   2   31.49    9.26   0
   4 -10  -2   22.77    9.51   0
   4 -10  -2   42.33    9.89   0
   3 -10  -2  330.65   14.16   0
   3 -10  -2  320.89   14.49   0
  -3  10   2  344.38   14.31   0
  -3  10   2  338.49   12.29   0
   2 -10  -2   34.17   10.38   0
  -2  10   2   56.54   10.64   0
   2 -10  -2   46.42   10.41   0
  -2  10   2   61.68   10.52   0
   1 -10  -2   73.44   10.63   0
  -1  10   2   66.21   10.45   0
   1 -10  -2   71.14   11.10   0
  -1  10   2   61.51   10.68   0
   0  10   2  225.15   11.24   0
   0 -10  -2  233.33   11.71   0
   0 -10  -2  239.24   14.21   0
  -1 -10  -2  372.60   14.56   0
  -1 -10  -2  364.65   12.58   0
  -2 -10  -2  406.80   14.93   0
  -2 -10  -2  430.79   13.33   0
  -3 -10  -2  788.76   15.02   0
  -3 -10  -2  728.64   14.05   0
  -4 -10  -2    4.01   10.34   0
  -4 -10  -2   29.18    9.63   0
  -4 -10  -2   10.72   12.06   0
  -5 -10  -2  402.64   12.46   0
  -5 -10  -2  432.47   12.70   0
  -6 -10  -2   15.66   10.31   0
  -6 -10  -2   23.60   10.14   0
  -7 -10  -2  221.36   11.24   0
  -8 -10  -2  205.88   11.43   0
  -7  11   2   41.05   10.35   0
   7 -11  -2   27.48   10.01   0
  -7  11   2   15.09   10.60   0
   6 -11  -2  224.52   11.48   0
  -6  11   2  187.84   13.63   0
  -6  11   2  229.97   11.64   0
   5 -11  -2    7.27    9.75   0
  -5  11   2   19.26    9.98   0
  -5  11   2   29.54   10.12   0
   5 -11  -2   23.44   10.48   0
   4 -11  -2  155.90   11.49   0
  -4  11   2  191.61   13.70   0
   4 -11  -2  209.47   11.27   0
  -4  11   2  215.06   11.87   0
  -3  11   2   45.18    9.94   0
   3 -11  -2   62.94   10.26   0
   3 -11  -2   59.63   10.18   0
  -3  11   2   48.37   13.09   0
  -2  11   2  121.57   10.85   0
   2 -11  -2  128.41   10.69   0
   2 -11  -2  118.84   10.83   0
  -2  11   2  125.07   11.77   0
  -1  11   2   69.21   13.33   0
  -1  11   2   54.99   10.09   0
   1 -11  -2   75.35   12.88   0
   1 -11  -2   80.29   11.20   0
   0  11   2  353.40   12.80   0
   0 -11  -2  393.06   13.37   0
   0 -11  -2  363.92   12.29   0
  -1 -11  -2   73.80   12.96   0
  -1 -11  -2   71.81   10.56   0
  -2 -11  -2 1585.33   20.58   0
  -2 -11  -2 1522.01   17.19   0
  -3 -11  -2   30.03   12.61   0
  -3 -11  -2   23.23   10.21   0
  -4 -11  -2  103.82   10.65   0
  -4 -11  -2   80.17   10.70   0
  -4 -11  -2   87.26   10.49   0
  -5 -11  -2   55.59   12.45   0
  -5 -11  -2   63.72   12.73   0
  -5 -11  -2   50.70   10.61   0
  -6 -11  -2   79.46   10.29   0
  -6 -11  -2   48.45   12.63   0
  -7 -11  -2   77.10   10.87   0
  -7 -11  -2   63.24   12.64   0
  -8 -11  -2   18.58   10.58   0
  -8 -11  -2   15.54   10.87   0
  -6  12   2  189.46   12.16   0
  -6  12   2  184.61   12.04   0
   6 -12  -2  182.75   11.49   0
  -5  12   2   23.95   10.13   0
   5 -12  -2   14.73    9.28   0
   5 -12  -2   27.59   10.62   0
  -5  12   2   17.73    9.86   0
   4 -12  -2  107.75   11.20   0
  -4  12   2  107.37   11.17   0
   4 -12  -2  121.43   10.42   0
  -4  12   2  105.60   11.23   0
  -3  12   2  475.56   13.36   0
   3 -12  -2  435.27   15.74   0
   3 -12  -2  456.26   13.14   0
  -3  12   2  459.67   13.40   0
   2 -12  -2  362.11   12.33   0
   2 -12  -2  361.06   12.96   0
  -2  12   2  356.44   14.44   0
  -2  12   2  363.88   12.78   0
   1 -12  -2    8.03   10.20   0
   1 -12  -2   -5.12   12.41   0
  -1  12   2    8.14   11.38   0
   0  12   2   25.05   12.43   0
   0 -12  -2   13.34   10.62   0
   0 -12  -2    6.21   11.62   0
  -1 -12  -2  809.86   15.57   0
  -1 -12  -2  722.99   13.58   0
  -2 -12  -2  882.71   14.72   0
  -2 -12  -2  929.90   17.19   0
  -3 -12  -2  147.43   11.34   0
  -3 -12  -2  148.03   11.03   0
  -4 -12  -2   18.19   10.36   0
  -4 -12  -2    5.00   10.20   0
  -4 -12  -2   10.69   10.33   0
  -5 -12  -2  167.34   11.23   0
  -5 -12  -2  174.92   13.43   0
  -5 -12  -2  165.54   11.19   0
  -6 -12  -2  357.39   13.08   0
  -6 -12  -2  347.74   13.94   0
  -6 -12  -2  349.39   13.02   0
  -7 -12  -2   -3.41    9.79   0
  -7 -12  -2    2.06    9.98   0
  -7 -12  -2   11.36    9.88   0
  -5  13   2   25.75   10.57   0
  -5  13   2   18.49   13.16   0
   5 -13  -2    4.56   11.07   0
   5 -13  -2   21.92   10.21   0
   4 -13  -2  121.99   11.10   0
  -4  13   2  128.80   10.83   0
   4 -13  -2  123.32   10.62   0
  -4  13   2  121.65   11.49   0
   3 -13  -2  -10.61   10.48   0
   3 -13  -2    4.86   10.63   0
  -3  13   2    7.78   12.95   0
  -3  13   2    8.56   10.06   0
   2 -13  -2   25.46   10.58   0
   2 -13  -2   34.86   10.44   0
  -2  13   2   39.37   12.34   0
  -2  13   2   37.86   10.86   0
   1 -13  -2  467.65   16.04   0
  -1  13   2  428.52   13.32   0
   1 -13  -2  457.08   13.13   0
   0 -13  -2   13.81    9.94   0
   0 -13  -2   29.27   10.08   0
   0  13   2   24.40   10.24   0
  -1 -13  -2   82.36   13.03   0
  -1 -13  -2   77.32   10.53   0
  -2 -13  -2   73.25   12.78   0
  -2 -13  -2   74.12   10.48   0
  -3 -13  -2  238.47   11.38   0
  -3 -13  -2  239.02   13.84   0
  -4 -13  -2   37.66   10.36   0
  -4 -13  -2   33.01   12.56   0
  -4 -13  -2   27.63   10.14   0
  -5 -13  -2    0.02    9.63   0
  -5 -13  -2    5.93   12.59   0
  -5 -13  -2    6.73   10.42   0
  -6 -13  -2   21.70   10.33   0
  -6 -13  -2   18.60   10.10   0
  -6 -13  -2   20.80   10.46   0
   4 -14  -2   65.07   11.65   0
  -4  14   2   65.53   11.32   0
   4 -14  -2   72.97   11.12   0
  -4  14   2   48.45   11.52   0
   3 -14  -2   81.03   11.05   0
  -3  14   2   63.78   11.25   0
   3 -14  -2   74.81   11.55   0
  -3  14   2   59.07   11.18   0
   2 -14  -2   13.64   10.16   0
   2 -14  -2   10.46   10.61   0
  -2  14   2    4.76   10.53   0
   1 -14  -2    8.63    9.73   0
  -1  14   2   -6.49    9.59   0
   1 -14  -2   13.71   10.23   0
   0 -14  -2  535.98   14.52   0
   0 -14  -2  596.72   15.53   0
  -1 -14  -2   12.76    9.82   0
  -1 -14  -2    8.38   12.29   0
  -2 -14  -2   34.17    9.97   0
  -2 -14  -2   35.08   10.26   0
  -3 -14  -2   48.77   10.51   0
  -3 -14  -2   21.94   10.60   0
  -4 -14  -2  184.82   12.01   0
  -4 -14  -2  196.77   12.74   0
  -4 -14  -2  218.06   12.07   0
  -5 -14  -2    5.24   10.65   0
  -5 -14  -2   15.25    9.66   0
  -5 -14  -2   -1.00   12.74   0
   2 -15  -2    6.60    9.77   0
  -2  15   2   10.94   10.54   0
   2 -15  -2   -1.72   11.25   0
  -1  15   2   42.30   11.03   0
   1 -15  -2   43.48   13.27   0
   1 -15  -2   33.09   10.97   0
   0 -15  -2   70.18   11.25   0
   0 -15  -2   50.58   10.83   0
  -1 -15  -2   50.55   10.69   0
  -1 -15  -2   40.17   10.03   0
  -2 -15  -2   34.09   12.85   0
  -2 -15  -2   42.76   10.73   0
  -3 -15  -2   92.08   11.98   0
  -3 -15  -2   99.23   11.88   0
  -4 -15  -2   35.59   13.53   0
  -4 -15  -2   26.85   10.96   0
  -4 -15  -2   25.71   10.71   0
  -3 -13   3  245.04   15.43   0
  -3 -13   3  246.14   13.55   0
  -3 -13   3  292.25   13.48   0
  -2 -13   3  191.32   12.75   0
  -2 -13   3  225.31   12.62   0
  -2 -13   3  218.86   12.32   0
  -1 -13   3   20.52   10.70   0
  -1 -13   3   50.73   10.70   0
  -1 -13   3   45.66   11.13   0
   0 -13   3   -0.09   13.07   0
   0 -13   3   -3.82   10.38   0
   1 -13   3   44.51   10.87   0
   1 -13   3   58.57   10.84   0
   2 -13   3  140.04   13.53   0
   2 -13   3  138.76   12.40   0
  -2  13  -3  210.78   12.05   0
  -3  13  -3   11.93   10.28   0
   3 -13   3   11.64   10.42   0
   3 -13   3   12.52   10.42   0
  -4 -12   3    2.96   10.75   0
  -4 -12   3    9.05   10.40   0
  -4 -12   3    4.14   10.86   0
  -3 -12   3  181.69   11.99   0
  -3 -12   3  145.44   11.83   0
  -3 -12   3  151.53   13.91   0
  -2 -12   3  180.83   11.44   0
  -2 -12   3  188.80   11.65   0
  -2 -12   3  185.12   13.90   0
  -1 -12   3   36.46   10.66   0
  -1 -12   3   15.05   10.21   0
  -1 -12   3   38.16   10.64   0
   0 -12   3    4.40   12.33   0
   0 -12   3    8.82   12.67   0
   1 -12   3   76.45   10.60   0
  -1  12  -3   96.53   10.75   0
   1 -12   3   74.43   12.66   0
   2 -12   3    5.32   10.32   0
   2 -12   3   11.26    9.57   0
  -2  12  -3   19.40    9.72   0
   3 -12   3  188.88   14.10   0
   3 -12   3  188.52   12.96   0
  -3  12  -3  219.98   12.02   0
  -4  12  -3   54.35   10.35   0
   4 -12   3   22.28   10.83   0
   4 -12   3   42.25   10.50   0
   5 -12   3   56.24   11.41   0
   5 -12   3   57.01   13.43   0
  -5  12  -3   62.59   10.86   0
  -6 -11   3   73.47   11.31   0
  -6 -11   3   68.55   13.62   0
  -5 -11   3   12.89   10.41   0
  -5 -11   3    3.70   10.16   0
  -4 -11   3  149.00   11.41   0
  -4 -11   3  159.46   11.47   0
  -4 -11   3  200.44   11.17   0
  -3 -11   3   -0.07   10.24   0
  -3 -11   3   19.05    9.97   0
  -3 -11   3    7.71   10.33   0
  -2 -11   3   47.36   11.02   0
  -2 -11   3   46.45   10.46   0
  -2 -11   3   34.20   12.13   0
  -1 -11   3  287.44   14.20   0
  -1 -11   3  277.50   11.81   0
  -1 -11   3  301.11   11.61   0
   0 -11   3  115.80   10.53   0
   0 -11   3  120.76   11.25   0
   1 -11   3   58.79   12.81   0
  -1  11  -3   64.37   10.43   0
   1 -11   3   59.36   10.48   0
  -2  11  -3  191.10   11.27   0
   2 -11   3  180.96   11.56   0
   2 -11   3  158.87   13.77   0
   3 -11   3    6.95    9.74   0
  -3  11  -3   28.52    9.84   0
   3 -11   3    4.74   10.18   0
   4 -11   3  443.40   13.32   0
  -4  11  -3  504.80   12.65   0
   4 -11   3  428.67   15.80   0
  -5  11  -3  199.12   12.27   0
   5 -11   3  181.90   12.00   0
   5 -11   3  186.18   12.51   0
  -6  11  -3   38.15   13.98   0
   6 -11   3   46.67   10.55   0
  -6  11  -3   54.36   10.73   0
   6 -11   3   30.00   11.34   0
  -6 -10   3   63.47   11.12   0
  -6 -10   3   92.99   10.94   0
  -5 -10   3  251.81   12.32   0
  -5 -10   3  268.58   11.49   0
  -4 -10   3   92.13   10.86   0
  -4 -10   3   79.85   10.34   0
  -3 -10   3  158.84   10.73   0
  -3 -10   3  170.27   11.12   0
  -3 -10   3  151.75   11.37   0
  -2 -10   3   55.50   12.53   0
  -2 -10   3   28.95   10.16   0
  -2 -10   3   46.71   11.29   0
  -1 -10   3  635.80   15.11   0
  -1 -10   3  601.01   14.88   0
  -1 -10   3  603.80   13.43   0
   0 -10   3   76.84   10.37   0
   0 -10   3   79.86   10.65   0
   1 -10   3  126.39   10.54   0
   1 -10   3  133.98   10.79   0
  -1  10  -3  131.54   10.82   0
   2 -10   3  330.44   12.53   0
   2 -10   3  335.93   11.58   0
  -2  10  -3  346.59   11.58   0
   3 -10   3  518.07   15.43   0
   3 -10   3  511.48   14.60   0
  -3  10  -3  518.82   12.76   0
   4 -10   3  198.85   11.42   0
   4 -10   3  191.59   12.00   0
  -4  10  -3  215.99   11.62   0
  -5  10  -3    5.72    9.88   0
   5 -10   3    9.92   10.27   0
   5 -10   3   11.08   11.31   0
  -5  10  -3    2.73   13.26   0
  -6  10  -3   20.04   10.00   0
   6 -10   3   24.84   10.50   0
  -6  10  -3   27.29   10.91   0
   6 -10   3   20.48    9.84   0
   7 -10   3   46.07   10.97   0
   7 -10   3   49.33   12.78   0
  -7  10  -3   72.23   10.84   0
  -7  10  -3   59.61   12.06   0
  -7  -9   3    7.30    9.85   0
  -7  -9   3   18.05    9.57   0
  -6  -9   3   61.44   10.32   0
  -6  -9   3   62.82   10.14   0
  -5  -9   3  570.91   13.04   0
  -5  -9   3  445.97   15.05   0
  -4  -9   3  274.47   11.01   0
  -4  -9   3  237.21   11.41   0
  -3  -9   3    4.20   10.23   0
  -3  -9   3   -4.97    9.32   0
  -2  -9   3 1212.97   17.01   0
  -2  -9   3 1227.72   16.17   0
  -2  -9   3 1246.15   17.58   0
  -1  -9   3  758.78   14.21   0
  -1  -9   3  780.41   14.12   0
  -1  -9   3  805.90   15.02   0
   0  -9   3   77.61   10.72   0
   0  -9   3   84.80   10.59   0
   0   9  -3  109.39   12.89   0
   1  -9   3  214.62   12.16   0
  -1   9  -3  228.53   13.17   0
   1  -9   3  229.39   11.33   0
   2  -9   3   11.05    9.72   0
   2  -9   3    6.30   10.14   0
  -2   9  -3    3.45   10.07   0
  -3   9  -3  997.96   14.88   0
   3  -9   3 1023.30   14.91   0
   3  -9   3 1022.56   18.16   0
  -4   9  -3    2.30    9.94   0
   4  -9   3    4.13    9.49   0
   4  -9   3   15.32   11.98   0
  -4   9  -3   -2.39   10.64   0
   5  -9   3   11.04    9.34   0
  -5   9  -3   -1.67   12.35   0
  -5   9  -3    5.92    9.94   0
   5  -9   3  -10.24   10.13   0
   6  -9   3   29.47    9.87   0
  -6   9  -3   48.08   12.65   0
  -6   9  -3   36.78    9.55   0
   6  -9   3   26.86   11.75   0
  -7   9  -3  150.78   14.68   0
   7  -9   3  112.35   11.83   0
  -7   9  -3  142.68   11.35   0
   7  -9   3  171.38   11.80   0
  -8   9  -3   22.25   13.97   0
   8  -9   3   35.22   12.57   0
  -8   9  -3   13.24   10.09   0
   8  -9   3   20.05   10.79   0
  -8  -8   3   25.30   12.18   0
  -7  -8   3   33.88    9.93   0
  -6  -8   3   -0.18    9.53   0
  -6  -8   3   12.64    9.75   0
  -5  -8   3  266.76   10.93   0
  -5  -8   3  243.63   11.07   0
  -4  -8   3  803.44   16.04   0
  -4  -8   3  835.37   13.83   0
  -3  -8   3  362.39   12.03   0
  -3  -8   3  351.76   11.78   0
  -2  -8   3  249.99   11.55   0
  -2  -8   3  227.54   11.56   0
  -1  -8   3   -2.56   10.00   0
  -1  -8   3    5.23   10.54   0
  -1  -8   3    7.12   10.21   0
   0  -8   3 1193.11   15.34   0
   0   8  -3 1231.05   15.53   0
   0  -8   3 1202.78   17.54   0
   1  -8   3   63.79   10.49   0
  -1   8  -3   42.94   10.35   0
   1  -8   3   48.28   10.98   0
  -2   8  -3   78.29   10.97   0
   2  -8   3   71.84   13.08   0
   2  -8   3   67.63   10.76   0
   3  -8   3   39.36   10.26   0
   3  -8   3   44.79   10.18   0
  -3   8  -3   49.10   10.97   0
   4  -8   3  785.48   15.01   0
   4  -8   3  728.56   14.15   0
  -4   8  -3  750.28   15.69   0
  -4   8  -3  789.92   18.12   0
  -5   8  -3   12.76   10.05   0
  -5   8  -3   16.99   13.17   0
   5  -8   3   19.21    9.60   0
   5  -8   3   32.56    9.80   0
  -6   8  -3  248.78   12.42   0
   6  -8   3  214.04   11.53   0
   6  -8   3  246.48   13.45   0
  -6   8  -3  259.69   11.53   0
   7  -8   3    2.28   11.09   0
  -7   8  -3   18.45    9.69   0
   7  -8   3    0.63    9.76   0
  -7   8  -3    9.17   12.49   0
  -8   8  -3  194.21   14.90   0
   8  -8   3  194.24   12.23   0
  -8   8  -3  154.11   11.68   0
  -8  -7   3   61.63   10.04   0
  -7  -7   3  440.17   12.16   0
  -6  -7   3   11.09    9.59   0
  -5  -7   3   93.07    9.69   0
  -4  -7   3  166.72   10.48   0
  -4  -7   3  178.43   10.81   0
  -3  -7   3 1868.45   17.68   0
  -3  -7   3 1816.80   17.35   0
  -2  -7   3  147.08   10.82   0
  -2  -7   3  135.93   13.50   0
  -1  -7   3   52.42   11.70   0
  -1  -7   3   53.50   11.63   0
  -1  -7   3   46.91   11.14   0
   0  -7   3    1.11   10.25   0
   0   7  -3   -1.07   10.41   0
   0  -7   3   -2.34   10.88   0
   1  -7   3 2504.02   23.25   0
   1  -7   3 2512.65   20.12   0
  -1   7  -3 2527.36   19.94   0
   2  -7   3  222.63   11.99   0
  -2   7  -3  222.94   11.48   0
   2  -7   3  223.57   11.26   0
  -3   7  -3   -2.25   10.80   0
  -3   7  -3   19.44   11.26   0
   3  -7   3   -4.01   10.22   0
   3  -7   3   10.46    9.75   0
  -4   7  -3   39.71   10.38   0
   4  -7   3   46.49   10.70   0
   4  -7   3   34.42   12.26   0
  -4   7  -3   51.55   11.32   0
   5  -7   3 1606.77   17.68   0
  -5   7  -3 1694.70   17.65   0
  -5   7  -3 1748.66   22.36   0
   5  -7   3 1712.68   19.61   0
  -6   7  -3  202.90   11.36   0
   6  -7   3  203.02   12.74   0
  -6   7  -3  219.85   13.83   0
   6  -7   3  196.56   11.35   0
   7  -7   3   14.54    9.20   0
   7  -7   3   13.55    9.73   0
  -7   7  -3   21.26   12.51   0
  -7   7  -3   21.11    9.95   0
  -8   7  -3    6.03   10.22   0
   8  -7   3   -8.28   11.38   0
  -8   7  -3   20.10    9.98   0
  -9   7  -3  105.99   11.39   0
  -9   7  -3  129.23   14.54   0
   9  -7   3  133.19   11.24   0
  -9  -6   3  100.23   11.13   0
  -8  -6   3  100.74   10.10   0
  -7  -6   3  180.77   10.49   0
  -6  -6   3  828.59   15.10   0
  -5  -6   3   54.74   10.03   0
  -4  -6   3  908.77   13.65   0
  -3  -6   3  284.64   11.77   0
  -3  -6   3  267.73   11.50   0
  -2  -6   3  270.78   13.99   0
  -2  -6   3  274.66   11.87   0
  -1  -6   3  122.79   11.97   0
  -1  -6   3  131.74   11.61   0
   0  -6   3  184.60   12.77   0
   0   6  -3  201.88   14.78   0
   0  -6   3  204.62   14.57   0
   1  -6   3  120.34   12.00   0
   1  -6   3  114.39   12.84   0
  -1   6  -3  109.50   11.96   0
   2  -6   3  908.03   15.06   0
  -2   6  -3  914.28   15.20   0
   2  -6   3  918.61   17.05   0
   3  -6   3  111.70   10.81   0
  -3   6  -3  111.09   11.49   0
   3  -6   3  119.43   12.97   0
  -3   6  -3  114.49   14.17   0
   4  -6   3  385.29   12.42   0
   4  -6   3  386.80   13.96   0
  -4   6  -3  374.08   12.64   0
  -4   6  -3  385.08   14.17   0
  -5   6  -3  947.49   18.68   0
   5  -6   3  894.38   15.63   0
  -5   6  -3  892.41   14.55   0
   5  -6   3  987.26   17.21   0
   6  -6   3  420.91   13.86   0
  -6   6  -3  390.31   15.04   0
  -6   6  -3  396.88   11.87   0
   6  -6   3  367.44   11.86   0
   7  -6   3  187.09   12.12   0
  -7   6  -3  158.08   13.05   0
   7  -6   3  158.64   11.04   0
  -7   6  -3  141.63   11.37   0
  -8   6  -3   12.12   12.47   0
  -8   6  -3   24.04    9.91   0
   8  -6   3    6.70   12.05   0
  -9   6  -3   59.85   10.77   0
  -9   6  -3   67.56   10.43   0
   9  -6   3   64.60   11.77   0
  -9  -5   3  241.27   11.95   0
  -8  -5   3   67.38    9.89   0
  -7  -5   3   74.86    9.93   0
  -6  -5   3  249.09   10.55   0
  -5  -5   3 1130.75   14.53   0
  -4  -5   3  239.07   10.35   0
  -3  -5   3   40.30   10.81   0
  -3  -5   3   74.35   10.39   0
  -2  -5   3  173.29   12.04   0
  -2  -5   3  171.93   10.84   0
  -1  -5   3 1366.90   17.69   0
  -1  -5   3 1225.06   17.22   0
   0   5  -3  624.35   14.81   0
   0  -5   3  616.06   14.66   0
   0  -5   3  614.75   18.13   0
   1  -5   3    8.84   11.76   0
  -1   5  -3   10.18   11.69   0
   1  -5   3   11.31   14.54   0
   2  -5   3  544.41   14.30   0
   2  -5   3  531.30   17.10   0
  -2   5  -3  532.96   14.24   0
  -3   5  -3   46.94   14.27   0
  -3   5  -3   37.38   11.17   0
   3  -5   3   29.84   10.95   0
   3  -5   3   32.45   10.84   0
  -4   5  -3 1236.19   16.35   0
   4  -5   3 1275.58   18.80   0
   4  -5   3 1222.88   15.78   0
  -4   5  -3 1254.74   20.36   0
  -5   5  -3   21.64   10.45   0
   5  -5   3   13.57   10.95   0
   5  -5   3   26.98   10.11   0
  -5   5  -3   13.58   12.34   0
   6  -5   3  572.51   13.29   0
  -6   5  -3  610.84   13.77   0
  -6   5  -3  671.98   16.21   0
   6  -5   3  685.61   15.11   0
  -7   5  -3  369.11   12.63   0
   7  -5   3  381.56   13.54   0
  -7   5  -3  340.13   11.94   0
   7  -5   3  329.16   11.64   0
   8  -5   3  131.47   10.56   0
  -8   5  -3  132.20   10.54   0
  -8   5  -3  137.31   12.83   0
   9  -5   3   27.80   11.03   0
  -9   5  -3   17.04   12.03   0
  -9   5  -3   20.01    9.90   0
 -10   5  -3   30.83   10.90   0
  10  -5   3   48.33   10.75   0
 -10   5  -3   44.26   13.40   0
  -9  -4   3   21.75    9.51   0
   9   4  -3   42.85    9.69   0
   8   4  -3   86.68    9.76   0
  -8  -4   3   85.95    9.88   0
   7   4  -3  309.97   10.83   0
  -7  -4   3  297.73   11.16   0
  -6  -4   3   26.94    9.48   0
   6   4  -3    9.13   11.81   0
   5   4  -3  290.53   11.14   0
  -5  -4   3  295.80   11.14   0
  -4  -4   3  626.57   12.63   0
   4   4  -3  629.88   12.63   0
  -3  -4   3  124.70   11.19   0
  -2  -4   3  212.65   12.44   0
  -2  -4   3  189.46   11.07   0
  -1  -4   3 1873.21   19.83   0
  -1  -4   3 1890.84   22.56   0
   0   4  -3 1642.29   19.84   0
   0  -4   3 1638.39   19.67   0
   1  -4   3 1199.68   23.72   0
   1  -4   3 1203.10   18.04   0
  -1   4  -3 1206.21   18.03   0
   2  -4   3  208.57   13.11   0
  -2   4  -3  203.90   13.49   0
  -2   4  -3  191.35   17.54   0
   2  -4   3  204.51   13.73   0
  -3   4  -3 1414.10   23.78   0
   3  -4   3 1450.00   22.03   0
  -3   4  -3 1425.54   17.71   0
   3  -4   3 1394.74   17.50   0
  -4   4  -3   68.44   11.63   0
   4  -4   3   52.81   11.49   0
  -4   4  -3   68.63   14.12   0
   4  -4   3   66.01   12.50   0
   5  -4   3  254.42   12.73   0
  -5   4  -3  242.43   11.80   0
   5  -4   3  234.02   11.40   0
  -5   4  -3  236.91   13.80   0
  -6   4  -3   16.72    9.90   0
  -6   4  -3   -0.37   10.10   0
   6  -4   3   -2.12    8.98   0
   6  -4   3   11.61   10.84   0
  -7   4  -3  362.77   11.85   0
  -7   4  -3  408.67   12.80   0
   7  -4   3  421.47   12.09   0
  -8   4  -3   25.53   11.86   0
  -8   4  -3   -0.94   10.25   0
   8  -4   3   12.50   11.14   0
   9  -4   3   18.52    9.03   0
  -9   4  -3   10.54    9.20   0
  -9   4  -3   -7.73   10.40   0
 -10   4  -3   19.84   10.62   0
  10  -4   3   46.08   11.99   0
 -10   4  -3   33.98   10.05   0
  -9  -3   3   49.60    9.69   0
   9   3  -3   69.34    9.71   0
  -8  -3   3   17.27    9.16   0
   8   3  -3    9.08    9.06   0
  -7  -3   3  165.71    9.58   0
   7   3  -3  158.74    9.94   0
   6   3  -3 1371.90   15.32   0
  -6  -3   3 1381.23   15.70   0
  -5  -3   3  478.48   11.66   0
   5   3  -3  505.81   11.61   0
   4   3  -3   16.46    9.71   0
  -4  -3   3   26.68   10.16   0
   3   3  -3 2434.19   20.61   0
  -3  -3   3 2471.04   20.59   0
   2   3  -3 2740.71   23.18   0
  -2  -3   3 2716.96   23.00   0
  -1  -3   3  742.24   16.53   0
  -1  -3   3  744.79   16.40   0
   0  -3   3  987.73   21.85   0
   0  -3   3 1008.88   18.99   0
   0   3  -3 1007.68   19.16   0
  -1   3  -3 2894.19   26.17   0
   1  -3   3 2905.17   25.76   0
   1  -3   3 2956.60   35.51   0
  -2   3  -3 5450.79   31.18   0
   2  -3   3 5513.34   32.29   0
  -2   3  -3 5506.40   48.08   0
   2  -3   3 5369.28   44.70   0
   3  -3   3 2523.17   22.04   0
  -3   3  -3 2386.67   22.57   0
   3  -3   3 2443.88   28.18   0
  -3   3  -3 2446.80   30.09   0
  -4   3  -3  405.54   14.34   0
   4  -3   3  395.66   15.11   0
  -4   3  -3  393.19   13.39   0
   4  -3   3  408.31   13.37   0
   5  -3   3  373.61   14.26   0
  -5   3  -3  321.63   12.62   0
  -5   3  -3  368.14   13.46   0
   5  -3   3  371.68   12.66   0
  -6   3  -3 1500.02   17.18   0
   6  -3   3 1597.91   17.48   0
   6  -3   3 1460.66   16.75   0
  -6   3  -3 1578.99   19.64   0
  -7   3  -3  390.44   13.92   0
  -7   3  -3  333.61   12.40   0
   7  -3   3  367.48   11.37   0
  -8   3  -3   53.77   10.09   0
   8  -3   3   64.95    9.60   0
  -8   3  -3   62.75   10.81   0
  -9   3  -3   15.04    9.96   0
  -9   3  -3   -3.61    9.64   0
   9  -3   3   -2.54   11.34   0
 -10   3  -3   79.81   10.19   0
  10  -3   3   79.01    9.93   0
 -10   3  -3   63.04   10.43   0
 -10  -2   3   27.13    9.83   0
  10   2  -3   33.93    9.61   0
  -9  -2   3   32.53    9.96   0
   9   2  -3   44.74    9.59   0
  -8  -2   3    2.05    9.40   0
   8   2  -3   12.63   11.43   0
   7   2  -3  418.65   10.86   0
  -7  -2   3  460.69   11.26   0
   6   2  -3  272.05   10.75   0
  -6  -2   3  256.36   11.34   0
   5   2  -3  547.22   12.14   0
  -5  -2   3  579.57   12.41   0
  -4  -2   3    4.88   10.60   0
   4   2  -3    0.89   10.15   0
   3   2  -3 1742.02   18.69   0
  -3  -2   3 1732.87   18.57   0
  -2  -2   3  172.96   12.68   0
   2   2  -3  167.12   12.81   0
  -1  -2   3  851.44   19.09   0
   1   2  -3  863.00   18.35   0
  -1  -2   3  810.51   20.22   0
   0   2  -3 3811.65   32.05   0
   0  -2   3 3697.59   35.67   0
   0  -2   3 3716.03   31.30   0
  -1   2  -3   11.88   17.03   0
   1  -2   3    5.72   16.29   0
   1  -2   3   -4.04   20.86   0
  -2   2  -3  249.06   24.10   0
  -2   2  -3  264.78   16.28   0
   2  -2   3  274.84   15.60   0
   2  -2   3  248.37   21.65   0
   3  -2   3   54.40   16.83   0
  -3   2  -3   59.23   12.61   0
  -3   2  -3   54.46   17.58   0
   3  -2   3   55.44   12.20   0
  -4   2  -3 2958.56   27.63   0
   4  -2   3 3066.82   28.35   0
  -4   2  -3 2976.61   23.53   0
   4  -2   3 2936.08   22.57   0
  -5   2  -3 1329.69   17.34   0
   5  -2   3 1346.42   18.02   0
   5  -2   3 1379.20   16.80   0
  -5   2  -3 1398.37   18.88   0
   6  -2   3    4.30   11.37   0
  -6   2  -3   15.41    9.92   0
  -6   2  -3    7.03   11.89   0
   7  -2   3  896.50   15.57   0
  -7   2  -3  794.42   14.64   0
  -7   2  -3  861.03   14.67   0
  -8   2  -3  536.85   12.92   0
   8  -2   3  585.45   14.49   0
  -8   2  -3  587.15   14.85   0
   9  -2   3   14.73    9.25   0
  -9   2  -3   13.22   12.26   0
  -9   2  -3    4.82   11.92   0
 -10   2  -3   55.02   10.49   0
  10  -2   3   80.45   10.80   0
 -10   2  -3   81.22   11.25   0
 -10  -1   3   48.02    9.81   0
  10   1  -3   41.11   10.08   0
  -9  -1   3   53.75    9.48   0
   9   1  -3   66.55    9.66   0
   8   1  -3  377.22   11.31   0
  -8  -1   3  333.71   11.33   0
   7   1  -3  104.77    9.69   0
  -7  -1   3  102.64    9.86   0
  -6  -1   3 1610.79   16.00   0
   6   1  -3 1609.85   15.73   0
   5   1  -3    7.74    9.84   0
  -5  -1   3   14.64   10.67   0
  -4  -1   3 1590.21   16.81   0
   4   1  -3 1601.57   16.92   0
   3   1  -3 2203.69   20.43   0
  -3  -1   3 2245.09   20.51   0
  -2  -1   3 1702.74   20.46   0
   2   1  -3 1665.97   20.32   0
   1   1  -3  171.72   15.73   0
  -1  -1   3  173.28   15.99   0
   0  -1   3 1518.52   29.87   0
   0  -1   3 1549.20   26.83   0
   0   1  -3 1513.98   30.54   0
   0   1  -3 1531.54   27.51   0
   1  -1   3  453.43   25.25   0
  -1   1  -3  430.94   21.98   0
   1  -1   3  445.67   37.89   0
   1  -1   3  461.36   38.03   0
   2  -1   3  176.26   24.77   0
  -2   1  -3  185.40   20.98   0
   2  -1   3  179.41   16.70   0
  -2   1  -3  179.89   27.06   0
  -3   1  -3   83.87   14.18   0
   3  -1   3   86.08   13.25   0
  -3   1  -3   73.50   16.96   0
   3  -1   3   71.05   15.25   0
   4  -1   3  778.80   18.74   0
   4  -1   3  822.01   15.87   0
  -4   1  -3  760.59   16.20   0
  -4   1  -3  777.64   18.85   0
  -5   1  -3 4072.75   26.90   0
   5  -1   3 4417.10   28.86   0
  -5   1  -3 4463.96   30.20   0
  -6   1  -3   17.08   10.43   0
   6  -1   3   30.33   11.61   0
  -6   1  -3   30.57   11.68   0
   7  -1   3   94.57    9.59   0
  -7   1  -3   83.20   11.05   0
  -7   1  -3   97.27   11.49   0
  -8   1  -3   59.29    9.11   0
  -8   1  -3   40.01    9.82   0
   8  -1   3   49.04    8.97   0
  -9   1  -3  281.74   11.96   0
  -9   1  -3  328.26   11.17   0
   9  -1   3  327.87   11.17   0
 -10   1  -3   60.23   10.50   0
  10  -1   3   73.20   12.01   0
 -10   1  -3   92.85   10.05   0
  10   0  -3   23.01    9.46   0
 -10   0   3   -6.81   10.23   0
 -10   0   3   -2.92    9.44   0
   9   0  -3  203.70   10.35   0
  -9   0   3  226.10   11.03   0
  -8   0   3  270.43   10.75   0
   8   0  -3  252.20   10.42   0
  -7   0   3   30.43    9.45   0
   7   0  -3   22.96    9.10   0
  -6   0   3  984.60   13.93   0
   6   0  -3  929.67   13.22   0
  -5   0   3  772.77   13.58   0
   5   0  -3  783.71   13.99   0
   4   0  -3 1904.14   17.72   0
  -4   0   3 1863.13   17.71   0
  -3   0   3   96.44   11.73   0
   3   0  -3  111.45   11.30   0
   2   0  -3 1304.49   19.48   0
  -2   0   3 1307.30   19.90   0
  -1   0   3 9570.69   50.22   0
   1   0  -3 9607.58   50.27   0
   0   0   3 4878.16   48.27   0
   0   0  -3 4734.47   49.81   0
   0   0   3 4951.26   44.23   0
  -1   0  -3   21.03   22.07   0
   1   0   3   22.61   21.18   0
  -2   0  -3 2568.39   49.32   0
   2   0   3 2684.46   51.70   0
  -2   0  -3 2706.82   30.81   0
   2   0   3 2756.56   32.65   0
  -3   0  -3  868.50   21.49   0
  -3   0  -3  896.97   18.90   0
   3   0   3  879.17   20.13   0
   3   0   3  852.20   22.32   0
  -4   0  -3 3486.05   28.78   0
  -4   0  -3 3523.51   26.56   0
   4   0   3 3392.89   28.79   0
   4   0   3 3555.97   25.66   0
  -5   0  -3   27.62   12.14   0
  -5   0  -3   26.90   11.65   0
   5   0   3   25.49   12.30   0
  -6   0  -3  485.64   12.47   0
   6   0   3  500.80   13.81   0
  -6   0  -3  447.61   12.95   0
  -7   0  -3  218.65   12.50   0
  -7   0  -3  173.99   10.94   0
   7   0   3  208.31   12.39   0
  -8   0  -3  227.98   10.51   0
   8   0   3  207.39    9.90   0
  -8   0  -3  173.94   10.84   0
   9   0   3  141.25   10.11   0
  -9   0  -3  119.94   10.79   0
  -9   0  -3  143.50   10.40   0
 -10   0  -3  178.11   11.37   0
  10   0   3  229.79   10.94   0
 -10   0  -3  224.37   13.24   0
 -11   0  -3    3.18    9.68   0
 -11   0  -3   19.13   11.88   0
  11   0   3   15.86   11.74   0
 -10   1   3   93.57   11.41   0
  10  -1  -3  109.74   10.87   0
 -10   1   3  138.26   10.73   0
   9  -1  -3  474.27   11.74   0
  -9   1   3  364.51   13.01   0
  -9   1   3  475.18   11.98   0
   8  -1  -3    3.69    9.03   0
  -8   1   3   10.77   11.42   0
  -7   1   3   12.33   11.52   0
   7  -1  -3   11.39    9.07   0
  -6   1   3   42.69    9.80   0
   6  -1  -3   35.75    9.44   0
  -5   1   3 1458.10   15.84   0
   5  -1  -3 1452.48   15.56   0
  -4   1   3  100.53   10.99   0
   4  -1  -3  110.03   10.66   0
  -3   1   3   37.88   13.95   0
   3  -1  -3   37.68   11.16   0
  -2   1   3 2434.25   24.91   0
   2  -1  -3 2442.79   24.51   0
   1  -1  -3 3759.37   34.62   0
  -1   1   3 3734.35   34.34   0
   0   1   3   29.65   20.56   0
   0  -1  -3   25.93   23.82   0
  -1  -1  -3 1093.39   35.92   0
   1   1   3 1047.04   41.35   0
   1   1   3 1111.24   33.41   0
  -1  -1  -3 1098.60   33.34   0
  -2  -1  -3 1351.88   32.56   0
   2   1   3 1391.35   26.35   0
  -2  -1  -3 1336.79   26.15   0
  -3  -1  -3 6119.45   42.68   0
  -3  -1  -3 6524.11   39.28   0
   3   1   3 6402.29   37.94   0
   3   1   3 6284.05   44.29   0
  -4  -1  -3  323.99   16.20   0
   4   1   3  302.88   13.70   0
  -4  -1  -3  326.32   13.29   0
  -5  -1  -3  586.41   14.10   0
  -5  -1  -3  640.68   13.80   0
   5   1   3  650.46   14.13   0
  -6  -1  -3   31.95   10.58   0
  -6  -1  -3   32.37    9.32   0
   6   1   3   36.63    9.51   0
  -7  -1  -3  472.69   12.09   0
  -7  -1  -3  396.84   12.20   0
   7   1   3  491.96   12.38   0
  -8  -1  -3   63.01   10.16   0
  -8  -1  -3   67.53   11.70   0
   8   1   3   63.99    8.93   0
  -9  -1  -3   49.79   10.40   0
  -9  -1  -3   56.31    9.92   0
   9   1   3   64.02    9.79   0
 -10  -1  -3  126.79   10.63   0
 -10  -1  -3  102.53   11.15   0
  10   1   3  124.05    9.85   0
 -11  -1  -3   98.74   11.75   0
 -11  -1  -3  265.17   12.17   0
  11   1   3  213.35   12.25   0
 -10   2   3   23.69   10.19   0
 -10   2   3   19.02   10.38   0
  10  -2  -3   27.20    9.91   0
  -9   2   3   54.54   10.46   0
   9  -2  -3   78.14    9.49   0
  -9   2   3   75.69    9.78   0
   8  -2  -3  648.66   12.36   0
  -8   2   3  539.13   13.51   0
  -8   2   3  669.33   12.35   0
  -7   2   3   25.02    9.06   0
   7  -2  -3   28.26    9.10   0
  -7   2   3   18.43    9.62   0
   6  -2  -3   30.48    9.46   0
  -6   2   3   27.98    9.91   0
   5  -2  -3    9.74    9.34   0
  -5   2   3    2.73    9.62   0
  -4   2   3 2531.94   20.02   0
   4  -2  -3 2488.92   19.57   0
   3  -2  -3  140.56   11.76   0
  -3   2   3  158.87   11.99   0
   2  -2  -3 1478.85   20.65   0
  -2   2   3 1453.58   21.07   0
  -1   2   3  570.07   20.75   0
   1  -2  -3  570.23   20.79   0
   0   2   3 3764.02   39.75   0
   0  -2  -3 3833.57   39.53   0
   1   2   3 1189.05   44.79   0
  -1  -2  -3 1165.95   45.31   0
   1   2   3 1111.54   29.72   0
  -1  -2  -3 1166.01   28.71   0
  -2  -2  -3   14.35   18.67   0
  -3  -2  -3 3912.15   33.37   0
  -3  -2  -3 3730.57   32.02   0
  -4  -2  -3 3937.99   28.46   0
  -4  -2  -3 3950.17   28.51   0
   4   2   3 3912.00   30.04   0
   5   2   3   60.64   10.18   0
  -5  -2  -3   55.88   10.80   0
  -5  -2  -3   59.23    9.90   0
   6   2   3  254.60   13.29   0
  -6  -2  -3  242.49   13.01   0
  -6  -2  -3  231.94   12.21   0
   7   2   3   36.66    9.58   0
  -7  -2  -3   29.84    9.67   0
  -7  -2  -3   10.09    9.69   0
  -8  -2  -3   78.64   10.21   0
  -8  -2  -3   85.19    9.94   0
   8   2   3   79.69   10.28   0
  -9  -2  -3  124.68   12.27   0
   9   2   3  124.34   10.34   0
  -9  -2  -3  104.62   10.29   0
 -10  -2  -3   52.01   11.94   0
 -10  -2  -3   29.99   10.01   0
  10   2   3   54.33   10.00   0
 -11  -2  -3  175.91   11.98   0
 -11  -2  -3  124.49   12.19   0
  11   2   3  175.73   11.86   0
 -10   3   3   13.09   10.12   0
 -10   3   3    5.53    9.99   0
  10  -3  -3   17.78    9.63   0
   9  -3  -3    1.40    8.99   0
  -9   3   3  -10.35    9.90   0
  -9   3   3   10.66    9.22   0
   8  -3  -3   64.70    8.71   0
  -8   3   3   63.70   10.31   0
  -8   3   3   60.91    9.05   0
   7  -3  -3 1031.48   13.35   0
  -7   3   3  955.27   14.93   0
  -7   3   3 1046.28   13.92   0
  -6   3   3  177.24   11.27   0
   6  -3  -3  185.59   10.38   0
  -6   3   3  164.96   10.93   0
   5  -3  -3   34.78    9.36   0
  -5   3   3   11.45    9.85   0
  -5   3   3   27.17   10.59   0
   4  -3  -3   17.97   10.42   0
  -4   3   3   21.35   10.48   0
  -4   3   3   26.20   11.53   0
   3  -3  -3 9905.75   37.45   0
  -3   3   3 9544.93   37.02   0
   2  -3  -3 3417.04   26.32   0
  -2   3   3 3157.94   26.00   0
  -1   3   3   75.98   17.32   0
   1  -3  -3   86.07   16.70   0
  -1   3   3   91.77   18.55   0
   0   3   3  623.17   23.32   0
   0  -3  -3  630.10   22.73   0
   0   3   3  652.24   37.31   0
  -1  -3  -3  290.55   25.97   0
   1   3   3  298.15   26.58   0
  -3  -3  -3 3500.86   28.77   0
  -4  -3  -3   85.06   11.04   0
  -5  -3  -3 4617.63   26.54   0
   6   3   3  527.23   12.63   0
  -6  -3  -3  530.37   13.86   0
  -6  -3  -3  568.19   14.46   0
  -7  -3  -3   49.34   11.82   0
  -7  -3  -3   45.14   12.07   0
   7   3   3   47.55   11.94   0
   8   3   3  221.82   13.25   0
  -8  -3  -3  188.40   11.95   0
  -8  -3  -3  202.64   11.37   0
   9   3   3  344.12   11.06   0
  -9  -3  -3  356.48   12.92   0
  -9  -3  -3  271.18   13.53   0
 -10  -3  -3  753.55   14.45   0
 -10  -3  -3  669.54   15.02   0
 -11  -3  -3   54.65   10.36   0
 -11  -3  -3   49.28   10.42   0
  10  -4  -3   61.82   10.19   0
 -10   4   3   60.29   10.37   0
 -10   4   3   50.94   10.52   0
   9  -4  -3   22.17    9.12   0
  -9   4   3   17.33    9.16   0
  -9   4   3   20.37    9.37   0
  -8   4   3  111.49   10.53   0
  -8   4   3  161.81   10.35   0
   8  -4  -3  152.84   10.01   0
  -7   4   3  111.70   11.47   0
   7  -4  -3  120.55    9.37   0
  -7   4   3   82.73    9.50   0
  -6   4   3  313.70   11.09   0
   6  -4  -3  318.62   10.70   0
  -6   4   3  269.69   11.37   0
   5  -4  -3  172.74   10.01   0
  -5   4   3  149.53   11.36   0
  -5   4   3  146.35   10.23   0
  -4   4   3  476.38   13.45   0
   4  -4  -3  465.87   12.46   0
  -4   4   3  476.73   12.65   0
   3  -4  -3 1173.28   16.27   0
  -3   4   3 1156.61   16.54   0
  -3   4   3 1164.12   17.24   0
   2  -4  -3 2060.31   20.65   0
  -2   4   3 2012.26   20.86   0
  -2   4   3 1979.57   24.56   0
  -1   4   3  562.49   20.85   0
  -1   4   3  536.32   17.91   0
   1  -4  -3  537.28   17.73   0
   0  -4  -3  610.42   19.98   0
   0   4   3  595.42   20.29   0
   0   4   3  615.09   28.73   0
   0  -4  -3  590.72   25.98   0
  -1  -4  -3  870.22   37.13   0
   1   4   3  823.92   22.02   0
  -1  -4  -3  855.31   21.97   0
  -2  -4  -3   39.60   15.04   0
  -4  -4  -3  196.45   12.37   0
  -5  -4  -3  803.82   14.10   0
  -6  -4  -3  420.41   11.93   0
  -7  -4  -3  260.64   10.99   0
  -8  -4  -3  331.43   11.46   0
  -8  -4  -3  311.79   12.58   0
  -9  -4  -3  340.97   11.46   0
  -9  -4  -3  320.37   12.43   0
 -10  -4  -3    8.06    9.57   0
 -10  -4  -3   -1.54    9.67   0
   9  -5  -3  331.37   11.72   0
  -9   5   3  334.45   14.40   0
  -9   5   3  248.42   12.64   0
   8  -5  -3   75.75    9.74   0
  -8   5   3   75.49   10.13   0
  -8   5   3   65.71   10.04   0
  -7   5   3   14.08    9.34   0
   7  -5  -3   19.90    8.85   0
  -7   5   3   18.14    9.51   0
   6  -5  -3  525.85   11.35   0
  -6   5   3  475.39   14.84   0
  -6   5   3  499.93   11.74   0
   5  -5  -3  159.68   10.10   0
  -5   5   3  151.84   10.47   0
  -5   5   3  150.41   12.98   0
   4  -5  -3 2213.54   18.34   0
  -4   5   3 2195.11   18.48   0
  -4   5   3 2117.66   21.44   0
  -3   5   3    6.07    9.75   0
  -3   5   3   15.62   10.87   0
   3  -5  -3   -1.43   10.46   0
  -2   5   3  822.48   17.57   0
   2  -5  -3  837.25   16.34   0
  -2   5   3  828.14   16.26   0
  -1   5   3 3532.70   33.79   0
   1  -5  -3 3511.74   26.19   0
   1  -5  -3 3599.15   33.30   0
  -1   5   3 3463.54   26.17   0
   0   5   3    7.39   14.89   0
   0   5   3    9.98   17.21   0
   0  -5  -3   13.67   17.26   0
   0  -5  -3   17.55   14.52   0
  -1  -5  -3   18.73   15.16   0
  -1  -5  -3    0.95   20.84   0
   1   5   3   13.96   15.27   0
  -2  -5  -3  895.01   18.59   0
  -4  -5  -3 3990.17   25.94   0
  -5  -5  -3   20.03   10.05   0
  -6  -5  -3  450.92   11.95   0
  -7  -5  -3    7.76    9.25   0
  -8  -5  -3  217.67   11.05   0
  -9  -5  -3  588.07   12.90   0
  -9  -5  -3  472.27   13.69   0
 -10  -5  -3   18.91   10.19   0
 -10  -5  -3   29.23   10.04   0
   9  -6  -3  160.24   10.59   0
  -9   6   3  147.83   11.30   0
  -9   6   3  145.33   10.87   0
  -8   6   3   90.19   10.04   0
  -8   6   3   94.69   10.10   0
   8  -6  -3   89.25    9.82   0
   7  -6  -3  200.90   10.10   0
  -7   6   3  187.48   10.62   0
  -7   6   3  207.40   10.76   0
   6  -6  -3  148.92   10.05   0
  -6   6   3  121.21   10.57   0
  -6   6   3  150.71   10.18   0
   5  -6  -3 1210.36   14.59   0
  -5   6   3 1153.63   14.83   0
  -5   6   3 1177.64   16.09   0
  -4   6   3  109.57   10.62   0
  -4   6   3  108.05   11.13   0
   4  -6  -3  104.86   10.54   0
  -3   6   3  554.72   13.51   0
  -3   6   3  556.29   13.60   0
   3  -6  -3  540.80   13.45   0
   2  -6  -3  239.93   15.39   0
  -2   6   3  238.54   12.72   0
  -2   6   3  220.92   12.36   0
   2  -6  -3  247.95   14.86   0
  -1   6   3 1589.32   19.30   0
  -1   6   3 1597.35   22.38   0
   1  -6  -3 1646.27   19.00   0
   1  -6  -3 1637.65   24.58   0
   0   6   3  209.36   13.75   0
   0  -6  -3  200.78   17.50   0
   0  -6  -3  213.19   13.30   0
   0   6   3  201.03   17.52   0
  -1  -6  -3  526.15   15.45   0
  -1  -6  -3  541.78   20.91   0
   1   6   3  531.35   15.79   0
  -2  -6  -3  910.14   22.00   0
  -2  -6  -3  886.72   19.62   0
  -4  -6  -3  683.08   14.99   0
  -5  -6  -3  172.85   10.87   0
  -6  -6  -3  152.61   10.12   0
  -7  -6  -3  227.12   10.86   0
  -8  -6  -3  191.23   10.64   0
  -9  -6  -3   18.12    8.82   0
 -10  -6  -3   66.13    9.61   0
 -10  -6  -3   71.60   10.94   0
  -9   7   3   41.80   10.14   0
  -9   7   3   42.10   10.59   0
   9  -7  -3   46.05    9.80   0
  -8   7   3   30.61    9.42   0
  -8   7   3   31.12    9.92   0
   8  -7  -3   24.02   10.99   0
  -7   7   3   43.05    9.93   0
  -7   7   3   25.26   11.99   0
   7  -7  -3   39.90    9.58   0
   6  -7  -3  422.91   13.16   0
  -6   7   3  423.51   12.34   0
  -6   7   3  442.25   12.89   0
  -5   7   3  596.31   13.08   0
  -5   7   3  558.39   15.17   0
   5  -7  -3  582.02   12.67   0
  -4   7   3  266.91   13.13   0
  -4   7   3  242.95   13.58   0
   4  -7  -3  261.09   12.78   0
  -3   7   3  883.43   14.68   0
  -3   7   3  917.29   15.55   0
   3  -7  -3  918.72   16.53   0
   3  -7  -3  909.75   15.95   0
   2  -7  -3 2177.92   19.78   0
  -2   7   3 2140.72   20.05   0
   2  -7  -3 2231.31   23.94   0
  -2   7   3 2215.82   22.34   0
  -1   7   3  622.08   18.08   0
   1  -7  -3  633.07   14.55   0
   1  -7  -3  635.95   18.39   0
  -1   7   3  586.22   14.68   0
   0  -7  -3  155.42   13.09   0
   0   7   3  160.83   16.18   0
   0   7   3  151.56   12.49   0
   0  -7  -3  164.35   16.41   0
  -1  -7  -3  491.98   15.36   0
  -1  -7  -3  507.71   18.83   0
  -2  -7  -3 1602.81   24.16   0
  -2  -7  -3 1544.54   19.08   0
  -3  -7  -3 3789.81   25.48   0
  -3  -7  -3 3957.42   30.98   0
  -4  -7  -3  151.38   11.43   0
  -5  -7  -3   40.58   12.12   0
  -6  -7  -3  180.94   10.70   0
  -7  -7  -3  446.96   11.67   0
  -8  -7  -3   23.02    9.53   0
  -9  -7  -3  -17.67    9.19   0
 -10  -7  -3   55.48   10.20   0
  -8   8   3   50.84   10.16   0
  -8   8   3   53.64    9.59   0
   8  -8  -3   42.89    9.34   0
   7  -8  -3   -0.75    9.42   0
  -7   8   3   16.99   10.23   0
  -7   8   3   19.43    9.83   0
  -6   8   3   15.93   10.35   0
  -6   8   3   34.44   10.05   0
   6  -8  -3   16.91    9.02   0
  -5   8   3  357.46   12.31   0
  -5   8   3  375.88   14.30   0
   5  -8  -3  372.23   13.72   0
  -4   8   3  535.50   13.18   0
   4  -8  -3  534.68   12.07   0
  -4   8   3  550.16   12.46   0
  -3   8   3 1410.08   16.27   0
   3  -8  -3 1501.04   16.25   0
  -3   8   3 1466.12   19.73   0
   3  -8  -3 1434.09   19.92   0
   2  -8  -3   22.48   10.92   0
  -2   8   3   21.28   10.73   0
  -2   8   3   39.23   13.01   0
   2  -8  -3   28.83   10.67   0
  -1   8   3  257.65   12.96   0
   1  -8  -3  247.71   15.28   0
   1  -8  -3  258.54   12.68   0
  -1   8   3  254.28   12.74   0
   0  -8  -3 1910.52   20.04   0
   0   8   3 1841.74   22.12   0
   0  -8  -3 1894.89   24.38   0
   0   8   3 1881.51   19.64   0
  -1  -8  -3   28.02   11.80   0
  -1  -8  -3   29.26   14.27   0
  -2  -8  -3 1202.80   21.08   0
  -2  -8  -3 1191.58   17.42   0
  -3  -8  -3  219.95   12.88   0
  -3  -8  -3  208.43   12.12   0
  -5  -8  -3  357.36   14.36   0
  -6  -8  -3   42.34    9.87   0
  -7  -8  -3   25.27    9.20   0
  -8  -8  -3  592.95   13.13   0
  -9  -8  -3   24.08    9.95   0
 -10  -8  -3   42.70   10.39   0
   8  -9  -3   36.22    9.76   0
  -8   9   3   19.10   10.48   0
  -8   9   3   42.50   10.11   0
  -7   9   3  219.50   12.04   0
   7  -9  -3  273.16   11.60   0
  -7   9   3  254.87   11.88   0
   6  -9  -3   -7.27    9.03   0
  -6   9   3    1.61    9.63   0
  -6   9   3    7.56    9.76   0
  -5   9   3   44.35    9.97   0
  -5   9   3   58.05   12.31   0
   5  -9  -3   53.47    9.79   0
  -4   9   3  453.25   12.09   0
  -4   9   3  422.08   12.81   0
   4  -9  -3  447.21   11.93   0
   4  -9  -3  409.41   13.32   0
  -3   9   3 1211.80   15.64   0
   3  -9  -3 1269.09   15.51   0
  -3   9   3 1202.77   17.03   0
   3  -9  -3 1221.02   17.64   0
  -2   9   3  133.94   11.05   0
   2  -9  -3  144.61   13.66   0
  -2   9   3  126.53   11.50   0
   2  -9  -3  128.28   11.05   0
   1  -9  -3   19.43   10.68   0
   1  -9  -3   18.88   12.88   0
  -1   9   3   15.67   12.86   0
  -1   9   3    6.93   10.32   0
   0   9   3   75.45   13.09   0
   0  -9  -3   59.90   13.80   0
   0   9   3   52.53   11.08   0
   0  -9  -3   74.69   11.25   0
  -1  -9  -3 2153.93   19.85   0
  -1  -9  -3 2237.60   25.31   0
  -2  -9  -3  231.76   12.50   0
  -2  -9  -3  253.16   12.71   0
  -3  -9  -3    9.00   10.59   0
  -3  -9  -3    3.98   10.98   0
  -4  -9  -3   13.73   12.41   0
  -4  -9  -3   19.03   10.94   0
  -5  -9  -3 1043.13   15.19   0
  -6  -9  -3  132.58   10.55   0
  -7  -9  -3   29.48   10.16   0
  -8  -9  -3   -7.00    9.19   0
  -9  -9  -3  419.75   13.20   0
  -8  10   3    8.59   10.38   0
   8 -10  -3   15.26    9.96   0
  -8  10   3   16.89   12.71   0
  -7  10   3   13.98    9.80   0
   7 -10  -3    7.02    9.76   0
  -7  10   3    9.54   11.43   0
  -6  10   3  377.27   12.76   0
  -6  10   3  389.10   12.68   0
   6 -10  -3  332.88   12.21   0
  -5  10   3  184.46   10.83   0
  -5  10   3  158.56   11.29   0
   5 -10  -3  194.72   10.50   0
  -4  10   3  688.05   14.09   0
  -4  10   3  752.86   15.28   0
   4 -10  -3  744.90   13.96   0
   4 -10  -3  686.03   14.67   0
  -3  10   3    5.70    9.55   0
  -3  10   3   13.72    9.60   0
   3 -10  -3   25.59   12.29   0
   3 -10  -3    3.53   10.22   0
   2 -10  -3  585.32   14.09   0
  -2  10   3  631.00   15.74   0
   2 -10  -3  588.68   13.07   0
  -2  10   3  625.46   15.41   0
   1 -10  -3   13.99   10.22   0
  -1  10   3   16.43   12.97   0
   1 -10  -3   10.95   12.27   0
  -1  10   3   24.22   10.33   0
   0 -10  -3  170.58   12.02   0
   0 -10  -3  192.28   11.77   0
   0  10   3  178.78   13.44   0
   0  10   3  183.57   11.35   0
  -1 -10  -3  245.35   12.21   0
  -1 -10  -3  247.34   15.23   0
  -2 -10  -3  421.89   16.07   0
  -2 -10  -3  410.59   13.05   0
  -3 -10  -3  139.98   11.67   0
  -3 -10  -3  136.84   11.58   0
  -4 -10  -3  266.36   14.08   0
  -4 -10  -3  229.72   11.90   0
  -5 -10  -3  115.80   10.90   0
  -5 -10  -3   94.07   10.35   0
  -5 -10  -3  101.99   11.02   0
  -6 -10  -3  362.09   12.04   0
  -7 -10  -3   48.38   10.03   0
  -8 -10  -3   47.04    9.66   0
  -9 -10  -3   65.93   10.89   0
  -7  11   3   15.91   10.03   0
  -7  11   3   15.62   10.40   0
   7 -11  -3    7.43    9.83   0
  -6  11   3   34.01   10.13   0
  -6  11   3   35.36   10.11   0
   6 -11  -3   25.18    9.89   0
  -5  11   3  828.87   15.49   0
  -5  11   3  820.65   15.61   0
   5 -11  -3  828.92   14.98   0
  -4  11   3   84.50   12.76   0
  -4  11   3   94.04   12.98   0
   4 -11  -3   71.82   10.01   0
   4 -11  -3   81.27   13.43   0
  -3  11   3   54.09   10.63   0
   3 -11  -3   50.91   10.21   0
   3 -11  -3   65.37   10.07   0
  -3  11   3   50.69   10.30   0
  -2  11   3   13.75   12.28   0
   2 -11  -3   13.56    9.70   0
   2 -11  -3    5.29   10.03   0
  -2  11   3   16.54   11.97   0
  -1  11   3  387.64   12.17   0
  -1  11   3  387.41   14.72   0
   1 -11  -3  373.20   11.83   0
   1 -11  -3  379.67   14.89   0
   0 -11  -3  373.71   13.20   0
   0 -11  -3  376.36   12.86   0
   0  11   3  397.96   14.53   0
  -1 -11  -3  101.88   11.56   0
  -1 -11  -3  102.63   13.56   0
  -2 -11  -3  205.32   12.19   0
  -2 -11  -3  228.74   14.25   0
  -3 -11  -3 1272.47   18.68   0
  -3 -11  -3 1244.35   17.62   0
  -4 -11  -3  223.77   13.98   0
  -4 -11  -3  237.09   10.87   0
  -5 -11  -3   20.92   10.17   0
  -5 -11  -3   19.78   10.18   0
  -5 -11  -3   12.74   10.69   0
  -6 -11  -3   70.92   11.82   0
  -6 -11  -3   90.42   10.43   0
  -6 -11  -3   83.67   10.48   0
  -7 -11  -3  142.92   11.37   0
  -7 -11  -3  160.29   11.30   0
  -8 -11  -3   48.11   10.30   0
  -6  12   3   27.09   12.49   0
  -6  12   3   -2.10   10.25   0
   6 -12  -3   12.07    9.33   0
  -5  12   3   67.29   10.25   0
  -5  12   3   70.75   10.68   0
   5 -12  -3   65.65   10.38   0
  -4  12   3  139.32   13.49   0
   4 -12  -3  142.33   10.82   0
   4 -12  -3  117.88   13.52   0
  -4  12   3  150.13   11.17   0
  -3  12   3    4.40   10.25   0
   3 -12  -3    2.64    9.59   0
   3 -12  -3   -3.84   10.30   0
  -3  12   3    9.16    9.82   0
   2 -12  -3   25.24   10.40   0
   2 -12  -3   18.57    9.97   0
  -2  12   3   32.28    9.18   0
  -2  12   3   13.36    9.60   0
   1 -12  -3   45.66   10.06   0
  -1  12   3   48.14   12.50   0
   1 -12  -3   55.99   10.64   0
  -1  12   3   41.73   10.07   0
   0  12   3  202.42   13.50   0
   0 -12  -3  208.02   12.85   0
   0 -12  -3  204.74   11.72   0
  -1 -12  -3  367.61   11.95   0
  -1 -12  -3  420.55   15.35   0
  -2 -12  -3   38.52   10.54   0
  -2 -12  -3   40.01   10.42   0
  -3 -12  -3  618.80   16.69   0
  -3 -12  -3  601.79   13.35   0
  -4 -12  -3   29.16   12.36   0
  -4 -12  -3   10.67   10.52   0
  -5 -12  -3  110.76   13.05   0
  -5 -12  -3  115.87   11.03   0
  -5 -12  -3  124.22   10.81   0
  -6 -12  -3   10.02    9.67   0
  -6 -12  -3   -2.21   10.21   0
  -6 -12  -3   -9.65   10.55   0
  -7 -12  -3   87.90   12.90   0
  -7 -12  -3  104.01   10.99   0
  -7 -12  -3   78.75   11.00   0
   5 -13  -3   15.92    9.94   0
  -5  13   3    2.34   10.12   0
  -5  13   3   13.76   10.07   0
   4 -13  -3   12.04    9.57   0
  -4  13   3    3.38   10.25   0
   4 -13  -3    9.80   10.44   0
  -4  13   3   14.59   10.13   0
   3 -13  -3  466.54   14.89   0
  -3  13   3  481.39   15.94   0
   3 -13  -3  558.10   13.90   0
  -3  13   3  527.98   14.65   0
   2 -13  -3  224.50   11.54   0
  -2  13   3  257.26   14.40   0
  -2  13   3  252.54   12.38   0
   2 -13  -3  247.95   12.01   0
   1 -13  -3   23.37   10.24   0
  -1  13   3   30.99   10.21   0
   1 -13  -3   43.68   12.53   0
   0 -13  -3   50.87   12.57   0
   0 -13  -3   59.95   10.76   0
   0  13   3   71.25   10.48   0
  -1 -13  -3  213.76   12.14   0
  -1 -13  -3  213.64   11.51   0
  -2 -13  -3  356.40   12.80   0
  -2 -13  -3  399.40   15.29   0
  -3 -13  -3  165.50   11.12   0
  -3 -13  -3  166.41   11.84   0
  -4 -13  -3   21.00   12.86   0
  -4 -13  -3   18.53    9.95   0
  -5 -13  -3  110.73   11.04   0
  -5 -13  -3  119.40   10.96   0
  -5 -13  -3  125.51   11.37   0
  -6 -13  -3  230.56   11.96   0
  -6 -13  -3  222.32   14.97   0
  -6 -13  -3  219.28   12.28   0
  -7 -13  -3   11.82   10.54   0
  -7 -13  -3   27.72   10.73   0
  -7 -13  -3   34.07   10.61   0
   4 -14  -3    9.48   10.37   0
   4 -14  -3   20.28   10.77   0
  -4  14   3    8.08   10.61   0
  -4  14   3   25.43   10.64   0
   3 -14  -3  124.93   11.80   0
  -3  14   3  176.13   12.56   0
   3 -14  -3  159.13   12.18   0
  -3  14   3  160.45   11.36   0
   2 -14  -3   53.42   12.41   0
  -2  14   3   39.35   12.67   0
   2 -14  -3   41.60   12.72   0
  -2  14   3   48.45   10.21   0
   1 -14  -3  122.98   13.45   0
  -1  14   3  139.57   13.15   0
   1 -14  -3  142.12   11.10   0
   0 -14  -3  102.15   11.26   0
   0 -14  -3   94.56   10.68   0
  -1 -14  -3  216.75   11.78   0
  -1 -14  -3  191.25   15.02   0
  -2 -14  -3    3.52   12.65   0
  -2 -14  -3   13.37    9.71   0
  -3 -14  -3   54.36   10.98   0
  -3 -14  -3   42.61   10.81   0
  -4 -14  -3   59.37   11.63   0
  -4 -14  -3   33.85   10.76   0
  -5 -14  -3   74.63   10.36   0
  -5 -14  -3   79.10   13.44   0
  -5 -14  -3   59.95   10.70   0
  -6 -14  -3   29.17   10.35   0
  -6 -14  -3   -9.15   12.65   0
  -6 -14  -3    0.84   10.88   0
   3 -15  -3   25.46   10.76   0
  -3  15   3   11.41   10.77   0
   3 -15  -3    9.71   13.39   0
  -3  15   3   37.38   12.85   0
   2 -15  -3   52.25   10.55   0
   2 -15  -3   40.52   13.12   0
  -2  15   3   63.72   10.69   0
  -1  15   3    4.12   10.40   0
   1 -15  -3   -5.09   10.84   0
   1 -15  -3   -7.17   10.48   0
   0 -15  -3    9.09   10.05   0
   0 -15  -3   37.92   11.29   0
  -1 -15  -3  122.62   11.94   0
  -1 -15  -3  124.79   11.72   0
  -2 -15  -3   27.08   10.57   0
  -2 -15  -3   21.22   10.43   0
  -3 -15  -3   -1.61   10.47   0
  -3 -15  -3    7.14   12.41   0
  -4 -15  -3   89.38   10.58   0
  -4 -15  -3   85.44   11.31   0
  -4 -15  -3   93.71   15.19   0
   0 -16  -3   -2.38   12.74   0
   0 -16  -3    9.80   10.84   0
  -1 -16  -3  -10.25   10.86   0
  -1 -16  -3    9.48   13.85   0
  -1 -13   4   33.92   11.50   0
  -1 -13   4   40.97   13.30   0
  -1 -13   4   37.79   10.90   0
   0 -13   4    7.24   13.27   0
   0 -13   4   20.44   10.40   0
   0 -13   4   15.30   13.21   0
   1 -13   4   66.87   13.44   0
   1 -13   4   64.83   10.95   0
   2 -13   4   -6.23   10.43   0
  -2  13  -4  -22.24   10.54   0
   2 -13   4   19.42   12.90   0
  -4 -12   4   32.91   11.06   0
  -4 -12   4   49.70   13.22   0
  -4 -12   4   31.27   11.14   0
  -3 -12   4    6.87   10.22   0
  -3 -12   4   18.81   10.64   0
  -3 -12   4   -0.19   10.38   0
  -2 -12   4  502.20   16.48   0
  -2 -12   4  535.88   14.94   0
  -2 -12   4  457.34   14.66   0
  -1 -12   4   71.46   13.50   0
  -1 -12   4   64.68   13.05   0
  -1 -12   4   85.64   11.06   0
   0 -12   4   12.36   10.45   0
   0 -12   4    7.74   12.65   0
   0 -12   4   12.34   13.07   0
   1 -12   4   21.42   12.58   0
  -1  12  -4   45.67   10.36   0
   1 -12   4   39.15   11.00   0
   2 -12   4  332.55   12.68   0
   2 -12   4  280.97   14.20   0
  -2  12  -4  280.98   13.06   0
   3 -12   4   48.07   10.71   0
   3 -12   4   19.05   10.50   0
  -3  12  -4   29.89   12.27   0
  -4  12  -4    6.09   10.65   0
   4 -12   4    5.86   11.01   0
   4 -12   4   10.82   12.92   0
  -5 -11   4   93.48   11.29   0
  -5 -11   4   90.29   11.43   0
  -4 -11   4  -10.87   10.63   0
  -4 -11   4   12.48   10.46   0
  -4 -11   4    6.42   10.29   0
  -3 -11   4   49.77   11.25   0
  -3 -11   4   75.37   10.88   0
  -3 -11   4   68.37   10.72   0
  -2 -11   4   39.28   10.35   0
  -2 -11   4   36.96   10.40   0
  -2 -11   4   63.90   13.24   0
  -1 -11   4  223.08   12.10   0
  -1 -11   4  211.65   11.42   0
  -1 -11   4  218.72   11.67   0
   0 -11   4    8.36   12.20   0
   0 -11   4   -2.52   12.05   0
   0 -11   4   14.15   12.82   0
  -1  11  -4   82.42   10.52   0
   1 -11   4   79.50   10.39   0
   1 -11   4   71.59   10.38   0
   2 -11   4   47.78   10.88   0
  -2  11  -4   53.23    9.71   0
   2 -11   4   67.61   10.19   0
   3 -11   4  139.40   11.37   0
  -3  11  -4  158.90   11.47   0
   3 -11   4  129.58   10.93   0
  -4  11  -4  168.80   11.38   0
   4 -11   4  162.13   12.28   0
   4 -11   4  153.13   12.12   0
   5 -11   4    6.64   10.07   0
  -5  11  -4    5.37    9.92   0
   5 -11   4    3.49   12.67   0
  -6 -10   4   -7.45   10.49   0
  -6 -10   4    2.43   10.21   0
  -5 -10   4   58.95   10.80   0
  -5 -10   4   84.92   10.57   0
  -4 -10   4  217.31   11.26   0
  -4 -10   4  252.20   11.71   0
  -3 -10   4   29.41    9.88   0
  -3 -10   4   42.70   10.70   0
  -3 -10   4   24.53   10.19   0
  -2 -10   4    2.96    9.91   0
  -2 -10   4   23.51   10.19   0
  -2 -10   4    6.10   12.32   0
  -1 -10   4   33.39   12.62   0
  -1 -10   4    6.39   12.13   0
  -1 -10   4   11.75   10.07   0
   0 -10   4  385.42   12.67   0
   0 -10   4  425.98   12.22   0
   0 -10   4  362.80   12.33   0
   1 -10   4  175.40   13.16   0
  -1  10  -4  171.44   10.87   0
   1 -10   4  178.22   11.02   0
   2 -10   4   39.85   12.43   0
  -2  10  -4   56.62    9.91   0
   2 -10   4   31.26   10.17   0
  -3  10  -4  134.35   11.26   0
   3 -10   4  147.83   13.26   0
   3 -10   4  141.27   11.41   0
  -4  10  -4   75.60   10.62   0
   4 -10   4   67.70   12.64   0
   4 -10   4   83.36   10.99   0
   5 -10   4  282.52   12.29   0
  -5  10  -4  286.91   12.11   0
   5 -10   4  294.77   14.58   0
   6 -10   4   30.78    9.90   0
  -6  10  -4   21.74   10.42   0
   6 -10   4   36.82   10.32   0
  -6  10  -4   34.82   14.06   0
  -7  -9   4    3.07   10.56   0
  -7  -9   4   -0.07    9.97   0
  -6  -9   4   29.29   10.27   0
  -6  -9   4   45.61   10.26   0
  -5  -9   4    5.12    9.41   0
  -5  -9   4   11.63    9.91   0
  -4  -9   4  350.13   12.47   0
  -4  -9   4  429.51   12.34   0
  -3  -9   4   19.81   10.04   0
  -3  -9   4   30.03   10.21   0
  -2  -9   4  143.84   10.69   0
  -2  -9   4  120.03   12.37   0
  -2  -9   4   97.18   10.78   0
  -1  -9   4  198.92   12.94   0
  -1  -9   4  180.39   13.09   0
  -1  -9   4  195.16   13.51   0
   0  -9   4 1062.51   16.41   0
   0  -9   4 1051.03   14.82   0
  -1   9  -4   93.96   10.41   0
   1  -9   4   77.91    9.89   0
   1  -9   4  106.69   10.56   0
   2  -9   4  246.91   13.86   0
  -2   9  -4  230.00   11.45   0
   2  -9   4  256.74   13.08   0
  -3   9  -4   22.03    9.84   0
   3  -9   4   23.66    9.80   0
   3  -9   4    5.64    9.90   0
  -4   9  -4  494.28   13.18   0
   4  -9   4  517.91   16.08   0
   4  -9   4  492.07   13.35   0
  -5   9  -4   64.04    9.93   0
   5  -9   4   48.02   10.32   0
  -5   9  -4   45.50   13.66   0
   5  -9   4   51.61   12.35   0
   6  -9   4   22.48   11.80   0
   6  -9   4   40.15   10.19   0
  -6   9  -4   26.31   10.24   0
  -6   9  -4   48.32   13.77   0
  -7   9  -4  -10.73   12.38   0
   7  -9   4   -3.41   12.08   0
   7  -9   4    6.32   10.11   0
  -7   9  -4    6.92   13.36   0
  -7  -8   4   -6.93   11.62   0
  -7  -8   4   12.58    9.39   0
  -6  -8   4  159.90   10.81   0
  -6  -8   4  136.92   10.72   0
  -5  -8   4  273.78   11.95   0
  -5  -8   4  345.93   11.79   0
  -4  -8   4   25.71    9.09   0
  -4  -8   4   33.51    9.60   0
  -3  -8   4  161.44   13.01   0
  -3  -8   4  170.88   11.54   0
  -2  -8   4  203.86   11.19   0
  -2  -8   4  198.14   10.81   0
  -1  -8   4 1087.29   15.36   0
  -1  -8   4 1125.36   15.79   0
  -1  -8   4 1145.07   16.38   0
   0  -8   4  391.12   13.21   0
   0  -8   4  384.27   15.13   0
   0   8  -4  390.32   12.57   0
   1  -8   4  217.67   13.98   0
  -1   8  -4  226.85   12.19   0
   1  -8   4  209.19   11.78   0
   2  -8   4   48.95   10.34   0
  -2   8  -4   52.21   10.86   0
   2  -8   4   55.89   10.36   0
   3  -8   4  127.40   10.75   0
  -3   8  -4  145.65   10.76   0
   3  -8   4  131.10   12.86   0
  -4   8  -4  558.99   13.03   0
   4  -8   4  571.33   13.01   0
   4  -8   4  548.42   13.49   0
  -5   8  -4  132.30   10.78   0
   5  -8   4  129.51   10.74   0
   5  -8   4  120.02   12.34   0
  -5   8  -4  128.53   14.22   0
   6  -8   4    3.88    9.52   0
  -6   8  -4   14.96    9.98   0
   6  -8   4   10.33    9.82   0
  -6   8  -4    6.62   12.90   0
  -7   8  -4  297.65   16.97   0
   7  -8   4  296.25   13.43   0
  -7   8  -4  317.19   12.33   0
   7  -8   4  250.53   12.43   0
  -8   8  -4   62.82   11.69   0
   8  -8   4   42.88   12.28   0
   8  -8   4   40.44   10.68   0
  -8   8  -4   19.58   10.61   0
  -8  -7   4   25.87   11.53   0
  -7  -7   4   22.80    8.98   0
  -6  -7   4  259.45   10.92   0
  -5  -7   4  184.49   11.37   0
  -5  -7   4  180.91   10.18   0
  -4  -7   4  862.54   13.70   0
  -4  -7   4  830.34   13.97   0
  -3  -7   4  102.55   10.99   0
  -3  -7   4  112.29   12.44   0
  -2  -7   4  604.34   14.94   0
  -2  -7   4  636.20   13.95   0
  -1  -7   4   19.46   10.28   0
  -1  -7   4   26.76   13.07   0
  -1  -7   4    6.43   10.45   0
   0  -7   4  445.14   13.12   0
   0   7  -4  457.79   13.49   0
   0  -7   4  438.58   15.22   0
  -1   7  -4  588.35   13.72   0
   1  -7   4  614.25   14.17   0
   1  -7   4  565.02   14.42   0
   2  -7   4  186.20   13.83   0
   2  -7   4  201.81   11.35   0
  -2   7  -4  206.89   11.41   0
  -3   7  -4   -0.21   11.16   0
   3  -7   4    4.98   11.05   0
   3  -7   4    0.47   12.15   0
  -4   7  -4   63.87   10.94   0
   4  -7   4   33.91   10.21   0
   4  -7   4   48.29   11.83   0
  -4   7  -4   52.97   13.63   0
  -5   7  -4  690.11   13.04   0
   5  -7   4  673.65   14.93   0
   5  -7   4  686.02   15.80   0
  -5   7  -4  700.02   15.96   0
  -6   7  -4  346.22   15.71   0
  -6   7  -4  347.30   12.48   0
   6  -7   4  272.50   12.10   0
   6  -7   4  345.00   12.57   0
  -7   7  -4   87.56   13.94   0
   7  -7   4   81.78   12.09   0
   7  -7   4   88.51   10.61   0
  -7   7  -4   91.40   10.35   0
  -8   7  -4   93.46   13.72   0
  -8   7  -4   89.36   10.96   0
   8  -7   4  115.34   12.72   0
   8  -7   4   92.92   10.98   0
  -9   7  -4   58.67   11.08   0
  -9   7  -4   64.16   14.11   0
   9  -7   4   88.77   12.73   0
  -8  -6   4   77.11   10.26   0
  -7  -6   4  204.42   10.69   0
  -6  -6   4  488.04   12.15   0
  -5  -6   4  234.72   10.46   0
  -4  -6   4   24.44   10.60   0
  -4  -6   4   -9.30    8.85   0
  -3  -6   4  880.30   14.05   0
  -3  -6   4  865.50   14.45   0
  -2  -6   4 2487.11   20.60   0
  -2  -6   4 2516.40   19.87   0
  -1  -6   4   75.76   13.09   0
  -1  -6   4   87.65   10.93   0
   0  -6   4  120.10   11.29   0
   0   6  -4   98.20   11.67   0
   0  -6   4  112.09   13.54   0
   0  -6   4  112.19   11.81   0
  -1   6  -4 1355.08   17.18   0
   1  -6   4 1301.41   20.48   0
   1  -6   4 1323.84   16.78   0
  -2   6  -4 1436.54   16.91   0
   2  -6   4 1461.42   19.79   0
   2  -6   4 1458.82   17.02   0
   3  -6   4    8.03   11.77   0
  -3   6  -4   -5.31   10.30   0
   3  -6   4    8.62   10.35   0
   4  -6   4   23.70   11.95   0
  -4   6  -4   10.35   10.84   0
   4  -6   4   19.80   10.51   0
  -4   6  -4   25.60   13.89   0
   5  -6   4  257.90   13.38   0
  -5   6  -4  220.88   14.96   0
  -5   6  -4  229.72   11.44   0
   5  -6   4  203.80   11.56   0
   6  -6   4 1653.62   17.40   0
  -6   6  -4 1872.66   23.52   0
  -6   6  -4 1787.55   17.64   0
   6  -6   4 1827.65   21.90   0
   7  -6   4   24.39   11.39   0
   7  -6   4   17.44    9.61   0
  -7   6  -4   20.59    9.92   0
  -7   6  -4   21.11   13.25   0
  -8   6  -4    2.22   12.41   0
   8  -6   4   -0.37   11.52   0
  -8   6  -4   18.04   12.26   0
   9  -6   4    8.01   11.88   0
  -9   6  -4   11.99   12.88   0
  -9   6  -4    7.56   10.02   0
  -9  -5   4   25.46    9.78   0
  -8  -5   4  425.72   12.36   0
  -7  -5   4  119.07   10.14   0
  -6  -5   4   56.57    9.51   0
  -5  -5   4  569.71   13.49   0
  -4  -5   4   92.86    9.73   0
  -3  -5   4  531.85   12.93   0
  -3  -5   4  528.06   12.63   0
  -2  -5   4   10.12   13.21   0
  -2  -5   4   18.44   12.21   0
  -1  -5   4  680.57   16.48   0
  -1  -5   4  661.01   14.25   0
   0  -5   4 1284.72   19.04   0
   0   5  -4 1278.71   17.03   0
   0  -5   4 1279.03   16.85   0
   0  -5   4 1266.08   19.95   0
   1  -5   4    0.60   13.84   0
  -1   5  -4   18.38   14.21   0
   1  -5   4   -7.27   11.49   0
   2  -5   4   42.14   13.31   0
  -2   5  -4   52.98   11.73   0
   2  -5   4   42.08   11.65   0
  -3   5  -4  714.80   15.08   0
   3  -5   4  699.02   17.62   0
   3  -5   4  670.27   14.54   0
  -3   5  -4  666.43   19.04   0
  -4   5  -4   22.24   10.94   0
   4  -5   4   45.08   10.36   0
   4  -5   4   41.03   11.85   0
  -4   5  -4   38.32   13.88   0
  -5   5  -4  748.63   18.62   0
   5  -5   4  748.40   16.75   0
  -5   5  -4  752.58   13.85   0
   5  -5   4  751.18   14.46   0
   6  -5   4   44.91   11.17   0
  -6   5  -4   44.23   10.44   0
  -6   5  -4   42.70   12.80   0
   6  -5   4   33.00   10.09   0
   7  -5   4  363.44   12.39   0
  -7   5  -4  398.67   14.28   0
  -7   5  -4  428.03   15.39   0
   7  -5   4  467.76   14.09   0
  -8   5  -4   12.65   12.34   0
  -8   5  -4    5.51    9.85   0
   8  -5   4    2.30    9.03   0
  -9   5  -4    6.38    9.88   0
  -9   5  -4    4.29   12.38   0
   9  -5   4    6.72   11.96   0
   9   4  -4   90.52   10.22   0
  -9  -4   4  100.29   10.62   0
  -8  -4   4  452.63   12.53   0
   8   4  -4  469.53   12.39   0
  -7  -4   4  104.32   10.21   0
   7   4  -4  107.16    9.74   0
   6   4  -4   99.95    9.88   0
  -6  -4   4  105.28    9.52   0
   5   4  -4   84.46   10.59   0
  -5  -4   4  101.63   10.21   0
   4   4  -4  884.24   13.41   0
  -4  -4   4  868.47   13.47   0
  -3  -4   4    4.21   10.21   0
  -2  -4   4  546.18   15.27   0
  -2  -4   4  552.11   13.72   0
  -1  -4   4  269.94   12.75   0
  -1  -4   4  277.15   13.99   0
   0  -4   4 3623.61   26.33   0
   0  -4   4 3737.11   29.71   0
   0   4  -4 3615.55   25.00   0
  -1   4  -4   39.93   12.08   0
   1  -4   4   35.79   12.07   0
   1  -4   4   47.83   15.13   0
   2  -4   4  169.92   14.68   0
   2  -4   4  169.79   12.50   0
  -2   4  -4  160.39   13.07   0
  -3   4  -4   67.62   11.53   0
   3  -4   4   57.23   11.39   0
   3  -4   4   57.37   12.71   0
  -3   4  -4   53.50   16.98   0
  -4   4  -4 1389.03   24.95   0
  -4   4  -4 1317.06   17.00   0
   4  -4   4 1403.91   16.90   0
   4  -4   4 1401.52   21.31   0
  -5   4  -4  229.20   15.27   0
   5  -4   4  240.48   13.62   0
  -5   4  -4  222.44   11.72   0
   5  -4   4  233.37   11.49   0
  -6   4  -4  253.50   14.66   0
  -6   4  -4  247.18   11.50   0
   6  -4   4  267.03   13.31   0
   6  -4   4  227.39   11.48   0
  -7   4  -4   52.41   12.33   0
   7  -4   4   49.74   10.90   0
  -7   4  -4   46.74   10.47   0
   7  -4   4   42.62   10.03   0
   8  -4   4  440.73   13.11   0
  -8   4  -4  476.22   15.65   0
  -8   4  -4  359.15   12.46   0
  -9   4  -4    7.31   12.32   0
  -9   4  -4   12.36   10.54   0
   9  -4   4   19.95   11.22   0
 -10   4  -4    8.85   10.13   0
 -10   4  -4    4.49   12.33   0
  10  -4   4   10.17   10.40   0
   9   3  -4   41.20   11.86   0
  -9  -3   4   45.29    9.78   0
   8   3  -4   -1.07    9.14   0
  -8  -3   4   18.17    9.40   0
   7   3  -4  327.12   11.00   0
  -7  -3   4  280.24   11.15   0
   6   3  -4   37.02    9.39   0
  -6  -3   4   26.48    9.45   0
  -5  -3   4  255.28   12.49   0
   5   3  -4  258.82   11.02   0
   4   3  -4   86.04    9.82   0
  -4  -3   4   96.63   13.03   0
   3   3  -4 1502.78   16.76   0
  -3  -3   4 1528.59   16.62   0
   2   3  -4   24.57   10.02   0
  -2  -3   4   25.57   10.00   0
  -1  -3   4 2164.65   20.65   0
  -1  -3   4 2079.86   21.77   0
   0   3  -4  486.15   15.28   0
   0  -3   4  484.48   17.45   0
   0  -3   4  482.59   15.61   0
   1  -3   4 1125.37   17.86   0
  -1   3  -4 1139.13   17.89   0
   1  -3   4 1135.17   24.94   0
   2  -3   4  156.41   18.49   0
  -2   3  -4  152.87   13.48   0
   2  -3   4  160.96   15.33   0
  -3   3  -4  738.84   15.48   0
   3  -3   4  758.91   14.89   0
   3  -3   4  738.84   21.24   0
  -3   3  -4  744.60   24.73   0
  -4   3  -4 2056.84   26.76   0
   4  -3   4 1982.86   19.65   0
  -4   3  -4 1994.36   19.56   0
   4  -3   4 1997.66   24.69   0
  -5   3  -4  928.88   19.55   0
   5  -3   4  928.37   17.98   0
  -5   3  -4  883.52   14.97   0
   5  -3   4  862.66   15.34   0
  -6   3  -4  102.99   11.06   0
  -6   3  -4  110.65   12.90   0
   6  -3   4  110.63   11.80   0
   6  -3   4  108.23   11.39   0
   7  -3   4  239.79   12.71   0
  -7   3  -4  261.40   13.59   0
  -7   3  -4  249.96   11.43   0
   8  -3   4  195.64   12.12   0
  -8   3  -4  184.25   12.70   0
  -8   3  -4  167.88   11.23   0
  -9   3  -4   18.54    9.88   0
  -9   3  -4   40.34   12.84   0
   9  -3   4   22.43   11.90   0
 -10   3  -4   34.94   10.44   0
 -10   3  -4   42.06   10.49   0
  10  -3   4   33.02    9.85   0
  -9  -2   4   87.52    9.91   0
   9   2  -4   86.32    9.91   0
   8   2  -4    2.13    9.17   0
  -8  -2   4    1.73   11.26   0
  -7  -2   4   91.21    9.70   0
   7   2  -4   82.10    9.45   0
  -6  -2   4 1511.81   16.26   0
   6   2  -4 1528.33   15.87   0
  -5  -2   4  588.42   11.82   0
   5   2  -4  575.52   11.95   0
  -4  -2   4   25.61   12.43   0
   4   2  -4   28.07    9.96   0
  -3  -2   4  339.04   12.53   0
   3   2  -4  323.17   12.38   0
   2   2  -4 6981.45   34.52   0
  -2  -2   4 7076.92   34.41   0
  -1  -2   4 1364.14   20.10   0
   1   2  -4 1360.51   20.41   0
  -1  -2   4 1350.71   18.65   0
   0   2  -4   52.33   14.46   0
   0  -2   4   44.96   13.89   0
   0  -2   4   46.77   16.07   0
   1  -2   4  187.65   14.63   0
   1  -2   4  188.68   20.01   0
   1  -2   4  194.36   22.22   0
  -1   2  -4  188.06   15.41   0
   2  -2   4  588.72   26.09   0
   2  -2   4  584.68   15.69   0
  -2   2  -4  577.52   16.23   0
   3  -2   4 2763.85   37.29   0
  -3   2  -4 2716.21   23.78   0
   3  -2   4 2801.48   22.78   0
  -3   2  -4 2822.55   40.45   0
  -4   2  -4  368.04   18.88   0
   4  -2   4  369.32   17.46   0
  -4   2  -4  360.71   13.44   0
   4  -2   4  381.91   13.25   0
  -5   2  -4  604.27   13.78   0
  -5   2  -4  606.66   17.00   0
   5  -2   4  601.38   13.37   0
   5  -2   4  613.16   16.07   0
  -6   2  -4 2227.35   20.49   0
  -6   2  -4 2415.99   23.98   0
   6  -2   4 2449.61   23.43   0
   6  -2   4 2198.69   21.23   0
   7  -2   4  499.04   12.80   0
  -7   2  -4  444.18   12.94   0
  -7   2  -4  497.44   14.90   0
  -8   2  -4   20.78   10.10   0
   8  -2   4   23.27    8.99   0
  -8   2  -4   35.77   11.53   0
  -9   2  -4  101.14   10.51   0
  -9   2  -4  130.50   10.76   0
   9  -2   4  118.01   11.59   0
  10  -2   4   39.41   10.59   0
 -10   2  -4   28.63   10.33   0
 -10   2  -4   51.57   12.22   0
  -9  -1   4  198.83   10.53   0
   9   1  -4  191.35   10.46   0
   8   1  -4   43.89    9.19   0
  -8  -1   4   41.09    9.40   0
  -7  -1   4  233.79    9.97   0
   7   1  -4  204.51    9.70   0
   6   1  -4  108.44   10.68   0
  -6  -1   4  117.46   10.41   0
  -5  -1   4  592.14   11.93   0
   5   1  -4  580.03   11.77   0
  -4  -1   4 1521.06   16.27   0
   4   1  -4 1453.85   16.03   0
   3   1  -4   26.93   10.90   0
  -3  -1   4   37.68   13.25   0
  -2  -1   4 6159.60   32.13   0
   2   1  -4 6094.63   32.07   0
  -1  -1   4 2951.75   26.60   0
   1   1  -4 2892.51   27.72   0
   0   1  -4  320.36   18.69   0
   0  -1   4  320.41   16.62   0
   0  -1   4  331.77   18.44   0
  -1   1  -4  169.29   16.87   0
   1  -1   4  184.91   15.55   0
   1  -1   4  175.06   24.71   0
  -2   1  -4  153.67   14.55   0
   2  -1   4  145.20   14.54   0
   3  -1   4  395.32   14.67   0
   3  -1   4  373.81   20.62   0
  -3   1  -4  371.85   23.20   0
  -3   1  -4  369.68   16.72   0
   4  -1   4 2376.54   29.01   0
  -4   1  -4 2354.58   21.93   0
   4  -1   4 2328.75   21.44   0
  -4   1  -4 2263.06   27.99   0
   5  -1   4   21.98   10.71   0
   5  -1   4   11.39   11.69   0
  -5   1  -4    4.82   11.31   0
  -5   1  -4    7.13   11.83   0
   6  -1   4 1943.13   20.75   0
  -6   1  -4 1768.01   18.11   0
  -6   1  -4 1911.29   19.92   0
  -7   1  -4  438.01   13.74   0
  -7   1  -4  355.67   12.10   0
   7  -1   4  399.30   13.32   0
  -8   1  -4  350.42   11.98   0
  -8   1  -4  382.81   13.68   0
   8  -1   4  392.10   13.42   0
   9  -1   4  156.60   11.91   0
  -9   1  -4  127.42   10.66   0
  -9   1  -4  166.70   10.04   0
  10  -1   4  130.22   12.58   0
 -10   1  -4  113.74   10.92   0
 -10   1  -4  143.47   10.85   0
   9   0  -4   52.09    9.55   0
  -9   0   4   50.42    9.86   0
  -8   0   4  725.34   12.89   0
   8   0  -4  674.04   12.28   0
  -7   0   4  184.72    9.80   0
   7   0  -4  181.50    9.64   0
   6   0  -4   -7.30    8.98   0
  -6   0   4   -8.38    9.40   0
   5   0  -4  547.94   11.97   0
  -5   0   4  552.80   12.01   0
   4   0  -4    4.94   10.09   0
  -4   0   4  -17.79   12.50   0
  -3   0   4 1778.56   18.67   0
   3   0  -4 1810.52   18.24   0
  -2   0   4 1710.55   19.94   0
   2   0  -4 1714.67   19.99   0
  -1   0   4   28.37   13.27   0
   1   0  -4   36.33   13.20   0
   0   0   4 3362.41   34.35   0
   0   0   4 3248.26   34.83   0
   0   0  -4 3340.90   36.90   0
  -1   0  -4   39.90   29.51   0
  -1   0  -4   28.62   17.38   0
   1   0   4   45.10   16.96   0
   1   0   4   39.83   28.31   0
  -2   0  -4  899.67   22.88   0
   2   0   4  902.34   19.27   0
  -3   0  -4 1643.57   31.11   0
   3   0   4 1667.82   32.26   0
  -3   0  -4 1692.04   21.91   0
   3   0   4 1733.70   21.46   0
   4   0   4   21.14   13.77   0
  -4   0  -4   29.63   14.88   0
  -4   0  -4   14.26   11.63   0
   4   0   4   14.85   11.12   0
   5   0   4 3687.74   28.88   0
  -5   0  -4 3604.03   28.40   0
  -5   0  -4 3694.23   25.80   0
   6   0   4 1821.31   19.10   0
  -6   0  -4 1725.60   18.54   0
  -6   0  -4 1856.89   19.34   0
   7   0   4   43.36   11.32   0
  -7   0  -4   31.97    9.93   0
  -7   0  -4   39.86   11.13   0
  -8   0  -4   21.74   11.71   0
  -8   0  -4   28.59   10.94   0
   8   0   4   26.96   11.20   0
  -9   0  -4  118.35   10.66   0
   9   0   4  134.12   11.95   0
  -9   0  -4  130.20   11.94   0
 -10   0  -4  351.92   12.97   0
 -10   0  -4  444.74   13.14   0
  10   0   4  437.88   13.12   0
 -11   0  -4   14.06   10.38   0
  11   0   4    9.30   12.53   0
 -11   0  -4    2.93    9.92   0
 -10   1   4   39.34   10.71   0
  10  -1  -4   36.57   10.16   0
 -10   1   4   30.31   12.34   0
   9  -1  -4   60.10    9.51   0
  -9   1   4   58.54   10.39   0
  -9   1   4   59.30    9.78   0
   8  -1  -4  682.55   12.54   0
  -8   1   4  678.90   12.81   0
   7  -1  -4  115.78    9.65   0
  -7   1   4  110.36    9.32   0
  -6   1   4   12.60    9.68   0
   6  -1  -4   26.38    9.19   0
  -5   1   4   77.03   10.06   0
   5  -1  -4   71.67   10.06   0
  -4   1   4 1261.56   15.43   0
   4  -1  -4 1268.85   15.38   0
  -3   1   4    7.47   11.19   0
   3  -1  -4   -6.63   10.91   0
  -2   1   4  601.45   15.41   0
   2  -1  -4  617.54   14.97   0
  -1   1   4 2664.09   26.81   0
   1  -1  -4 2650.18   28.17   0
   0  -1  -4 4769.18   40.17   0
   0   1   4 4798.79   41.98   0
   0   1   4 4786.89   41.52   0
  -1  -1  -4   75.05   23.89   0
   1   1   4   75.13   25.29   0
   1   1   4   85.38   21.73   0
  -1  -1  -4   86.31   22.83   0
  -2  -1  -4   85.02   21.68   0
   2   1   4   87.14   15.28   0
  -2  -1  -4   89.39   22.88   0
  -2  -1  -4   79.94   14.87   0
  -3  -1  -4 2054.49   29.92   0
   3   1   4 2134.92   25.19   0
  -3  -1  -4 2153.87   25.79   0
  -4  -1  -4 2535.57   23.69   0
   4   1   4 2506.65   28.32   0
  -4  -1  -4 2545.87   26.80   0
   4   1   4 2559.31   22.85   0
  -5  -1  -4  695.53   14.50   0
  -5  -1  -4  681.42   14.50   0
   5   1   4  709.46   16.75   0
  -6  -1  -4   12.65   11.22   0
  -6  -1  -4   17.29   10.69   0
   6   1   4   11.66    9.89   0
  -7  -1  -4   15.16    9.02   0
  -7  -1  -4    3.89    9.56   0
   7   1   4   11.60    9.49   0
   8   1   4   64.69    9.00   0
  -8  -1  -4   68.84   11.56   0
  -8  -1  -4   55.78   10.03   0
  -9  -1  -4  139.91    9.78   0
   9   1   4  142.51   12.25   0
  -9  -1  -4  107.68   10.45   0
  10   1   4    7.31   11.13   0
 -10  -1  -4   14.27   11.52   0
 -10  -1  -4   -4.50   11.87   0
 -11  -1  -4   75.56   10.65   0
 -11  -1  -4   57.54   10.96   0
  11   1   4   77.50   12.80   0
  10  -2  -4   14.19    9.98   0
 -10   2   4   16.83   10.32   0
 -10   2   4    1.51    9.55   0
   9  -2  -4  534.70   12.80   0
  -9   2   4  549.25   12.90   0
  -9   2   4  565.35   13.03   0
   8  -2  -4  241.43   10.48   0
  -8   2   4  202.69   11.02   0
  -8   2   4  254.67   10.64   0
   7  -2  -4   58.49    9.03   0
  -7   2   4   86.30    9.34   0
  -6   2   4  206.23   10.40   0
   6  -2  -4  186.12   10.01   0
   5  -2  -4  322.91   11.06   0
  -5   2   4  339.49   11.32   0
  -4   2   4 1721.89   17.21   0
   4  -2  -4 1725.34   16.96   0
   3  -2  -4  894.72   15.36   0
  -3   2   4  859.14   15.31   0
   2  -2  -4   31.37   14.79   0
  -2   2   4   34.80   12.04   0
  -1   2   4 8821.74   44.42   0
   1  -2  -4 8769.84   42.73   0
   0   2   4 1080.44   23.79   0
   0  -2  -4 1114.76   23.59   0
   1   2   4  404.37   23.50   0
  -1  -2  -4  408.15   26.51   0
  -1  -2  -4  417.81   19.17   0
   1   2   4  408.11   27.65   0
   2   2   4 1355.36   25.16   0
  -2  -2  -4 1390.52   27.62   0
  -2  -2  -4 1353.01   28.40   0
  -3  -2  -4  666.41   17.59   0
  -3  -2  -4  688.27   19.34   0
  -4  -2  -4 6464.07   38.14   0
  -4  -2  -4 6354.79   36.27   0
  -5  -2  -4  562.59   15.53   0
  -5  -2  -4  582.46   14.94   0
   6   2   4   47.59    9.93   0
  -6  -2  -4   42.00   11.55   0
  -6  -2  -4   48.61   10.70   0
  -7  -2  -4  231.34   10.89   0
   7   2   4  217.35   12.79   0
  -7  -2  -4  200.07   11.30   0
  -8  -2  -4  220.18   10.37   0
   8   2   4  215.52   12.01   0
  -8  -2  -4  208.71   11.72   0
   9   2   4   35.81   11.47   0
  -9  -2  -4   49.24    9.48   0
  -9  -2  -4    5.42   12.09   0
 -10  -2  -4    6.21    9.23   0
 -10  -2  -4    5.48    9.95   0
  10   2   4   25.74    9.19   0
 -11  -2  -4   24.31   10.23   0
 -11  -2  -4    3.11   10.28   0
   9  -3  -4    5.00    8.97   0
  -9   3   4    4.01    9.42   0
  -9   3   4   14.37    9.52   0
  -8   3   4  295.31   11.00   0
   8  -3  -4  293.01   10.76   0
  -8   3   4  219.79   11.08   0
  -7   3   4  116.40   10.24   0
  -7   3   4  132.08    9.83   0
   7  -3  -4  128.29    9.44   0
   6  -3  -4   44.06    9.67   0
  -6   3   4   43.36    9.79   0
  -6   3   4   44.85   10.22   0
   5  -3  -4    8.40    9.53   0
  -5   3   4   32.45    9.59   0
   4  -3  -4  656.78   13.06   0
  -4   3   4  652.41   13.30   0
  -3   3   4 3178.42   22.76   0
   3  -3  -4 3112.91   22.51   0
  -2   3   4 1308.16   18.25   0
   2  -3  -4 1356.15   18.29   0
  -1   3   4   48.72   14.82   0
   1  -3  -4   46.57   14.52   0
   0   3   4  647.44   22.67   0
   0  -3  -4  645.77   22.18   0
  -1  -3  -4 2156.57   28.81   0
   1   3   4 2183.61   29.49   0
  -2  -3  -4  350.58   21.93   0
  -2  -3  -4  338.28   19.84   0
  -3  -3  -4  285.95   16.83   0
  -4  -3  -4   46.96   11.18   0
  -4  -3  -4   45.60   10.84   0
  -5  -3  -4 1266.88   18.14   0
  -5  -3  -4 1222.68   16.21   0
  -6  -3  -4   75.88   10.54   0
  -6  -3  -4   83.30   10.17   0
  -7  -3  -4  194.04   10.69   0
  -7  -3  -4  160.78   10.67   0
  -8  -3  -4    9.37    9.77   0
  -8  -3  -4   -1.86    8.59   0
  -9  -3  -4  547.84   12.76   0
  -9  -3  -4  471.22   13.34   0
 -10  -3  -4   18.21    9.85   0
 -10  -3  -4   30.09    9.77   0
 -11  -3  -4   51.26   12.70   0
 -11  -3  -4   38.86   11.00   0
   9  -4  -4   50.04    9.71   0
  -9   4   4   22.76    9.90   0
  -9   4   4   34.18   10.09   0
   8  -4  -4  107.00   11.60   0
  -8   4   4   73.56    9.75   0
  -8   4   4   77.80   10.19   0
  -7   4   4  406.79   11.04   0
   7  -4  -4  386.97   10.79   0
  -7   4   4  310.09   11.45   0
   6  -4  -4 1020.64   14.49   0
  -6   4   4 1021.08   14.10   0
  -6   4   4  942.30   15.28   0
   5  -4  -4   19.97    8.92   0
  -5   4   4   10.94   10.27   0
  -5   4   4  -18.90    9.06   0
   4  -4  -4  668.90   12.91   0
  -4   4   4  639.57   13.51   0
  -4   4   4  619.31   13.61   0
   3  -4  -4 2096.36   20.53   0
  -3   4   4 2082.91   19.29   0
  -3   4   4 2079.82   21.01   0
  -2   4   4 7630.00   34.17   0
  -2   4   4 7943.42   42.55   0
   2  -4  -4 7663.04   33.92   0
  -1   4   4   17.99   13.52   0
   1  -4  -4   18.60   13.22   0
  -1   4   4    4.19   16.38   0
   0   4   4  553.86   17.76   0
   0   4   4  583.03   27.88   0
   0  -4  -4  584.38   17.81   0
  -1  -4  -4 1052.38   20.93   0
   1   4   4 1018.00   20.68   0
  -2  -4  -4 5684.46   37.18   0
  -4  -4  -4  585.24   13.76   0
  -5  -4  -4  469.92   12.56   0
  -6  -4  -4 2029.13   18.58   0
  -6  -4  -4 1883.58   21.06   0
  -7  -4  -4  297.82   11.88   0
  -7  -4  -4  326.75   11.32   0
  -8  -4  -4    3.55    8.95   0
  -8  -4  -4    5.67   10.16   0
  -9  -4  -4    2.92    9.65   0
  -9  -4  -4    8.42    9.17   0
 -10  -4  -4  615.62   13.72   0
 -10  -4  -4  436.34   13.78   0
 -11  -4  -4   81.26   11.78   0
 -11  -4  -4   40.90   10.85   0
  -9   5   4   56.10   10.31   0
  -9   5   4   62.79   10.14   0
   9  -5  -4   50.97    9.85   0
   8  -5  -4  300.93   11.36   0
  -8   5   4  252.40   11.26   0
  -8   5   4  300.85   11.78   0
  -7   5   4   62.84    9.53   0
  -7   5   4   55.62   10.04   0
   7  -5  -4   65.37    9.00   0
   6  -5  -4  106.58    9.77   0
  -6   5   4   66.42   10.08   0
  -6   5   4  109.44   10.29   0
   5  -5  -4  881.00   14.00   0
  -5   5   4  901.03   14.34   0
  -5   5   4  824.76   15.10   0
   4  -5  -4    9.50   10.55   0
  -4   5   4    9.82   10.16   0
  -4   5   4   -9.15    9.89   0
  -3   5   4 2384.52   19.80   0
  -3   5   4 2310.39   21.18   0
   3  -5  -4 2438.80   19.80   0
  -2   5   4  514.87   14.13   0
   2  -5  -4  493.34   14.20   0
  -2   5   4  495.57   17.08   0
  -1   5   4 1776.36   26.57   0
   1  -5  -4 1723.09   19.87   0
  -1   5   4 1631.57   19.83   0
   0   5   4   25.92   13.80   0
   0   5   4   18.24   19.31   0
   0  -5  -4   20.71   13.48   0
  -1  -5  -4  258.65   15.26   0
  -1  -5  -4  261.70   30.65   0
   1   5   4  241.63   14.97   0
  -2  -5  -4 1232.21   20.04   0
  -4  -5  -4  131.76   11.21   0
  -5  -5  -4  823.72   14.06   0
  -6  -5  -4  380.68   12.26   0
  -7  -5  -4  819.75   15.08   0
  -8  -5  -4  254.45   11.59   0
  -8  -5  -4  284.43   11.31   0
  -9  -5  -4   23.60   11.08   0
  -9  -5  -4   -5.49   10.18   0
 -10  -5  -4   34.10   10.00   0
 -10  -5  -4   38.25   10.07   0
  -9   6   4   40.95   10.17   0
  -9   6   4   48.46   10.40   0
   9  -6  -4   41.94   10.01   0
  -8   6   4  365.46   11.81   0
   8  -6  -4  326.99   11.54   0
  -8   6   4  361.02   12.06   0
  -7   6   4   30.03    9.24   0
   7  -6  -4   18.48    9.30   0
  -7   6   4   23.64    9.47   0
   6  -6  -4   61.82    9.27   0
  -6   6   4   74.11    9.69   0
  -6   6   4   70.38   13.18   0
   5  -6  -4  295.16   11.12   0
  -5   6   4  328.69   12.05   0
  -5   6   4  273.19   11.37   0
  -4   6   4 1419.73   17.57   0
  -4   6   4 1467.15   15.75   0
   4  -6  -4 1450.78   15.83   0
  -3   6   4  201.15   11.84   0
  -3   6   4  224.37   13.84   0
   3  -6  -4  229.36   11.70   0
  -2   6   4   30.78   11.14   0
   2  -6  -4   11.79   11.11   0
  -2   6   4   15.97   13.37   0
  -1   6   4  206.56   13.41   0
   1  -6  -4  208.72   13.37   0
  -1   6   4  193.88   16.09   0
   1  -6  -4  214.30   16.57   0
   0   6   4  244.46   13.82   0
   0  -6  -4  232.36   15.84   0
   0  -6  -4  257.70   20.21   0
   0   6   4  249.70   19.65   0
  -1  -6  -4  194.31   13.65   0
  -1  -6  -4  195.60   22.65   0
   1   6   4  179.29   14.00   0
  -2  -6  -4  114.10   19.06   0
  -2  -6  -4  118.69   13.96   0
  -3  -6  -4  887.49   16.90   0
  -5  -6  -4  729.52   13.86   0
  -6  -6  -4    2.83    9.59   0
  -7  -6  -4  316.48   13.13   0
  -8  -6  -4  311.60   11.16   0
  -9  -6  -4  150.34   10.43   0
  -9  -6  -4  139.11   10.66   0
 -10  -6  -4    0.27   10.04   0
 -10  -6  -4   15.94   10.03   0
  -9   7   4   87.80   11.13   0
   9  -7  -4  111.08   10.56   0
  -9   7   4  119.27   10.97   0
  -8   7   4   31.23   10.12   0
  -8   7   4   33.33    9.73   0
   8  -7  -4   34.68    9.09   0
  -7   7   4  270.51   11.33   0
  -7   7   4  254.02   11.95   0
   7  -7  -4  281.65   10.89   0
   6  -7  -4  349.82   10.67   0
  -6   7   4  334.31   11.03   0
  -6   7   4  347.70   12.05   0
   5  -7  -4  116.11   10.14   0
  -5   7   4  129.05   10.24   0
  -5   7   4  102.34   10.71   0
  -4   7   4 1060.39   14.46   0
  -4   7   4 1028.19   17.43   0
   4  -7  -4 1095.57   14.24   0
  -3   7   4  618.55   15.87   0
   3  -7  -4  629.41   12.91   0
  -3   7   4  605.75   13.16   0
  -2   7   4  109.39   11.49   0
  -2   7   4  119.30   13.75   0
   2  -7  -4  108.81   11.42   0
  -1   7   4  306.73   13.07   0
   1  -7  -4  310.81   13.02   0
  -1   7   4  296.26   13.71   0
   1  -7  -4  313.68   16.45   0
   0  -7  -4  519.44   14.53   0
   0  -7  -4  512.97   18.93   0
   0   7   4  511.48   18.28   0
   0   7   4  503.45   14.50   0
  -1  -7  -4  854.27   19.12   0
  -1  -7  -4  881.83   25.28   0
   1   7   4  878.00   16.63   0
  -2  -7  -4  670.65   20.89   0
  -2  -7  -4  628.20   15.32   0
  -3  -7  -4  789.63   19.07   0
  -3  -7  -4  760.05   15.79   0
  -5  -7  -4   50.19   10.04   0
  -6  -7  -4   42.35    9.90   0
  -7  -7  -4    9.77    9.49   0
  -8  -7  -4  481.12   12.39   0
  -9  -7  -4   63.93    9.97   0
 -10  -7  -4   18.66    9.87   0
 -10  -7  -4    8.58   12.60   0
  -8   8   4   45.13    9.88   0
   8  -8  -4   47.81    9.43   0
  -8   8   4   41.30   12.22   0
   7  -8  -4    2.59    9.26   0
  -7   8   4   21.31    9.38   0
  -7   8   4    6.67   11.91   0
  -6   8   4   99.57    9.32   0
  -6   8   4   95.10   10.40   0
   6  -8  -4   83.50    9.50   0
  -5   8   4 1160.52   14.91   0
  -5   8   4 1048.81   15.95   0
   5  -8  -4 1167.16   14.69   0
  -4   8   4   54.35   10.26   0
  -4   8   4   55.74   12.69   0
   4  -8  -4   67.61   10.36   0
  -3   8   4  151.60   10.67   0
   3  -8  -4  108.43   10.24   0
  -3   8   4  122.88   12.97   0
  -2   8   4 2567.24   23.59   0
   2  -8  -4 2453.92   24.53   0
   2  -8  -4 2582.35   20.01   0
  -2   8   4 2521.39   20.10   0
  -1   8   4 1706.73   18.06   0
  -1   8   4 1688.70   23.02   0
   1  -8  -4 1643.62   17.87   0
   1  -8  -4 1638.12   23.87   0
   0  -8  -4  303.74   13.20   0
   0  -8  -4  322.15   16.30   0
   0   8   4  315.96   15.77   0
   0   8   4  311.77   13.26   0
  -1  -8  -4  356.35   13.51   0
  -1  -8  -4  353.84   17.03   0
   1   8   4  342.49   13.46   0
  -2  -8  -4  388.68   17.17   0
  -2  -8  -4  369.27   13.72   0
  -3  -8  -4 1441.05   22.31   0
  -3  -8  -4 1411.13   17.75   0
  -4  -8  -4  493.46   13.06   0
  -5  -8  -4  149.11   10.72   0
  -6  -8  -4   85.32    9.98   0
  -7  -8  -4  751.94   13.27   0
  -8  -8  -4  129.73   10.68   0
  -9  -8  -4  162.91   11.03   0
 -10  -8  -4    3.41    9.97   0
 -10  -8  -4   18.35    9.96   0
   8  -9  -4    3.67    9.39   0
  -8   9   4    8.75    9.48   0
  -8   9   4   11.76   10.33   0
  -7   9   4    5.13    9.66   0
  -7   9   4    9.02    9.96   0
   7  -9  -4   12.41    9.26   0
   6  -9  -4   41.09    9.62   0
  -6   9   4   42.02    9.64   0
  -6   9   4   30.30    9.98   0
  -5   9   4   99.09    9.81   0
  -5   9   4   91.78   10.30   0
   5  -9  -4  103.92    9.68   0
  -4   9   4  791.22   14.26   0
  -4   9   4  755.95   13.51   0
   4  -9  -4  765.33   13.18   0
  -3   9   4   11.31   12.20   0
   3  -9  -4   13.87   10.06   0
   3  -9  -4   15.11   10.17   0
  -3   9   4    9.80   10.36   0
  -2   9   4  656.13   13.98   0
   2  -9  -4  650.79   16.23   0
  -2   9   4  676.47   16.41   0
   2  -9  -4  687.79   15.40   0
   1  -9  -4  104.83   11.08   0
  -1   9   4   99.11   10.98   0
   1  -9  -4   93.79   11.20   0
  -1   9   4  108.85   11.39   0
   0  -9  -4  525.61   13.21   0
   0  -9  -4  527.99   16.67   0
   0   9   4  536.83   16.84   0
   0   9   4  545.12   13.72   0
  -1  -9  -4  428.04   13.09   0
  -1  -9  -4  439.95   17.26   0
  -2  -9  -4  339.10   12.69   0
  -2  -9  -4  367.25   16.44   0
  -3  -9  -4    7.32   13.20   0
  -3  -9  -4   14.98   10.88   0
  -4  -9  -4  413.01   12.63   0
  -4  -9  -4  424.04   15.49   0
  -5  -9  -4  652.26   13.82   0
  -5  -9  -4  654.33   14.22   0
  -6  -9  -4  382.23   11.49   0
  -7  -9  -4    3.80    9.36   0
  -8  -9  -4  182.55   10.61   0
  -9  -9  -4  101.23   10.56   0
   7 -10  -4   78.54   10.61   0
  -7  10   4   53.57   10.77   0
  -7  10   4   75.48   10.50   0
   6 -10  -4   76.89   10.15   0
  -6  10   4  101.23   10.23   0
  -6  10   4  111.72   10.52   0
  -5  10   4  230.46   12.42   0
  -5  10   4  215.32   13.31   0
   5 -10  -4  180.51   10.42   0
  -4  10   4   60.00   10.18   0
  -4  10   4   31.02   11.57   0
   4 -10  -4   31.23    9.62   0
  -3  10   4  538.68   12.76   0
   3 -10  -4  537.29   12.46   0
  -3  10   4  584.29   14.25   0
   3 -10  -4  531.33   16.23   0
  -2  10   4  486.11   12.77   0
  -2  10   4  495.39   13.28   0
   2 -10  -4  450.04   13.10   0
   2 -10  -4  479.68   13.48   0
  -1  10   4   86.04   12.90   0
   1 -10  -4   37.79   10.69   0
   1 -10  -4   75.97   10.73   0
  -1  10   4   62.46   10.78   0
   0  10   4   27.36   12.87   0
   0 -10  -4   17.63   10.95   0
   0  10   4   43.45   10.93   0
   0 -10  -4   36.78   13.49   0
  -1 -10  -4  738.24   14.45   0
  -1 -10  -4  751.93   18.58   0
  -2 -10  -4 1110.77   15.84   0
  -2 -10  -4 1111.74   21.03   0
  -3 -10  -4  115.75   11.38   0
  -3 -10  -4  129.01   12.03   0
  -4 -10  -4   16.41   13.24   0
  -4 -10  -4    7.53   11.04   0
  -5 -10  -4  369.42   13.11   0
  -5 -10  -4  329.33   12.11   0
  -5 -10  -4  330.34   11.63   0
  -6 -10  -4 1037.94   14.74   0
  -7 -10  -4   22.76    9.61   0
  -8 -10  -4    2.61    9.66   0
  -9 -10  -4   43.03   10.57   0
  -7  11   4   20.98   10.02   0
   7 -11  -4    5.83    9.92   0
  -7  11   4   -2.33   12.85   0
  -6  11   4   18.55   10.21   0
  -6  11   4   29.61   11.58   0
   6 -11  -4   34.80    9.63   0
  -5  11   4  162.32   11.03   0
  -5  11   4  156.83   10.80   0
   5 -11  -4  170.46   10.71   0
  -4  11   4  544.71   12.96   0
  -4  11   4  529.95   14.03   0
   4 -11  -4  575.48   12.90   0
  -3  11   4  130.34   10.41   0
  -3  11   4  154.28   10.90   0
   3 -11  -4  158.06   10.23   0
   3 -11  -4  131.50   12.84   0
   2 -11  -4    8.83    9.91   0
  -2  11   4   12.76   12.08   0
   2 -11  -4    3.61   12.43   0
  -2  11   4   24.99   10.01   0
  -1  11   4  122.63   13.20   0
   1 -11  -4  102.70   10.54   0
   1 -11  -4  130.01   11.30   0
  -1  11   4  134.11   11.32   0
   0 -11  -4  265.75   12.85   0
   0 -11  -4  296.31   15.76   0
   0  11   4  301.55   14.78   0
   0  11   4  275.34   11.63   0
  -1 -11  -4   92.00   14.32   0
  -1 -11  -4   99.86   11.84   0
  -2 -11  -4   20.20   11.41   0
  -2 -11  -4   21.14   13.59   0
  -3 -11  -4  225.77   15.11   0
  -3 -11  -4  183.03   11.74   0
  -4 -11  -4  247.19   14.11   0
  -4 -11  -4  213.95   11.33   0
  -5 -11  -4  266.13   12.46   0
  -5 -11  -4  282.22   11.53   0
  -5 -11  -4  263.03   11.89   0
  -6 -11  -4    3.00   11.63   0
  -6 -11  -4   22.99   10.11   0
  -6 -11  -4   -2.35    9.90   0
  -7 -11  -4  189.66   12.01   0
  -7 -11  -4  223.39   11.81   0
  -7 -11  -4  216.21   11.94   0
  -8 -11  -4   29.44   10.06   0
  -6  12   4   15.37    9.51   0
  -6  12   4   12.52    9.76   0
   6 -12  -4   21.68   10.09   0
  -5  12   4   49.86   10.19   0
  -5  12   4   25.85   11.90   0
   5 -12  -4   31.53    9.90   0
  -4  12   4  485.20   13.08   0
   4 -12  -4  460.47   13.10   0
  -4  12   4  424.38   16.08   0
  -3  12   4   45.91   12.22   0
   3 -12  -4   34.74   10.07   0
   3 -12  -4   27.35   12.44   0
  -3  12   4   44.26   10.27   0
   2 -12  -4   16.45   11.67   0
  -2  12   4    1.21   12.41   0
   2 -12  -4   10.15   12.14   0
  -2  12   4    7.73    9.66   0
   1 -12  -4  286.31   14.39   0
  -1  12   4  292.02   14.26   0
   1 -12  -4  280.02   11.50   0
  -1  12   4  282.00   11.63   0
   0  12   4  362.55   14.43   0
   0 -12  -4  346.30   14.89   0
   0 -12  -4  347.77   11.66   0
  -1 -12  -4  150.97   13.23   0
  -1 -12  -4  121.61   10.74   0
  -2 -12  -4   81.02   10.45   0
  -2 -12  -4   56.41   13.25   0
  -3 -12  -4   19.30   10.25   0
  -3 -12  -4   10.70   12.88   0
  -4 -12  -4 1048.14   20.00   0
  -4 -12  -4 1065.45   15.63   0
  -5 -12  -4  101.15   11.14   0
  -5 -12  -4   96.67   10.47   0
  -5 -12  -4  104.05   10.89   0
  -6 -12  -4   86.87   10.44   0
  -6 -12  -4   77.68   13.63   0
  -6 -12  -4   80.16   10.55   0
  -7 -12  -4   -4.53   10.05   0
  -7 -12  -4    9.42    9.52   0
  -7 -12  -4   15.13   10.52   0
  -8 -12  -4   29.74   12.92   0
  -8 -12  -4   28.25   10.28   0
  -8 -12  -4   36.50   10.54   0
  -5  13   4   16.87    9.79   0
  -5  13   4   15.91   12.18   0
   5 -13  -4   14.96   10.06   0
  -4  13   4   -9.85   10.37   0
  -4  13   4    4.05    9.87   0
   4 -13  -4    3.23    9.78   0
   4 -13  -4   -2.24   12.40   0
  -3  13   4  211.35   14.14   0
   3 -13  -4  198.08   11.43   0
   3 -13  -4  169.83   12.14   0
  -3  13   4  218.41   11.78   0
   2 -13  -4   56.45   10.24   0
  -2  13   4   64.01   12.57   0
   2 -13  -4   50.75   10.73   0
  -2  13   4   49.08   10.35   0
  -1  13   4  261.77   14.77   0
   1 -13  -4  253.60   11.42   0
   1 -13  -4  269.38   15.07   0
  -1  13   4  258.07   11.57   0
   0 -13  -4   51.49   10.30   0
   0 -13  -4   44.85   13.03   0
   0  13   4   40.65   12.55   0
  -1 -13  -4  499.62   13.24   0
  -1 -13  -4  527.73   16.54   0
  -2 -13  -4   16.94   10.75   0
  -2 -13  -4   14.32   13.28   0
  -3 -13  -4   95.19   11.12   0
  -3 -13  -4  107.04   14.70   0
  -4 -13  -4  255.17   13.54   0
  -4 -13  -4  231.64   11.61   0
  -5 -13  -4  224.82   14.80   0
  -5 -13  -4  216.45   11.62   0
  -5 -13  -4  184.56   11.74   0
  -6 -13  -4   21.95   12.85   0
  -6 -13  -4    2.35   10.29   0
  -6 -13  -4   10.84   10.42   0
  -7 -13  -4   35.30   10.55   0
  -7 -13  -4   40.74   13.43   0
  -7 -13  -4   51.04   10.85   0
  -4  14   4   12.82   13.10   0
   4 -14  -4   10.30   10.09   0
   4 -14  -4   31.11   13.33   0
  -4  14   4   -0.16   10.47   0
  -3  14   4   17.30   10.15   0
   3 -14  -4   18.19   10.45   0
   3 -14  -4   18.52   12.81   0
  -3  14   4   14.53   10.17   0
   2 -14  -4  602.00   17.94   0
  -2  14   4  637.53   17.70   0
   2 -14  -4  644.87   14.16   0
  -2  14   4  645.09   14.65   0
   1 -14  -4   91.69   10.30   0
  -1  14   4  112.36   13.56   0
   1 -14  -4  100.07   14.72   0
   0 -14  -4   46.56   10.42   0
   0 -14  -4   36.07   13.44   0
  -1 -14  -4    8.95    9.57   0
  -1 -14  -4   13.67   12.92   0
  -2 -14  -4  293.86   13.57   0
  -2 -14  -4  275.53   12.08   0
  -3 -14  -4  211.60   11.98   0
  -3 -14  -4  227.31   15.43   0
  -4 -14  -4   48.58   10.79   0
  -4 -14  -4   36.02   12.98   0
  -5 -14  -4   12.93   12.86   0
  -5 -14  -4   -2.41    9.99   0
  -5 -14  -4    4.80   12.55   0
  -6 -14  -4  168.83   12.43   0
  -6 -14  -4  165.25   13.93   0
  -6 -14  -4  191.49   12.67   0
  -3  15   4   52.39   13.27   0
   3 -15  -4   54.53   10.99   0
   3 -15  -4   42.30   11.41   0
  -3  15   4   36.57   10.90   0
  -2  15   4  116.41   14.20   0
   2 -15  -4  111.51   11.21   0
   2 -15  -4  104.45   14.20   0
   1 -15  -4   94.95   11.57   0
   1 -15  -4   82.18   10.95   0
  -1  15   4   94.95   11.28   0
   0 -15  -4   38.16   10.09   0
   0 -15  -4   18.64   11.19   0
  -1 -15  -4   -0.33   10.23   0
  -1 -15  -4    2.69   12.72   0
  -2 -15  -4   83.94   10.76   0
  -2 -15  -4   69.75   12.15   0
  -3 -15  -4    2.36   10.67   0
  -3 -15  -4   27.12   12.87   0
  -4 -15  -4   62.68   11.05   0
  -4 -15  -4   60.58   13.83   0
  -5 -15  -4   23.35   10.91   0
  -5 -15  -4   18.19   13.43   0
  -5 -15  -4   14.67   10.72   0
   1 -16  -4   10.23   13.04   0
   1 -16  -4   41.53   14.03   0
  -1  16   4   33.61   13.60   0
   0 -16  -4   49.39   11.51   0
   0 -16  -4   29.62   11.22   0
  -1 -16  -4    1.41   10.18   0
  -1 -16  -4   14.08   11.25   0
  -2 -16  -4   -1.75   10.65   0
  -2 -16  -4   11.80   10.38   0
  -2 -12   5  124.78   11.77   0
  -2 -12   5  118.89   14.52   0
  -2 -12   5  150.84   12.00   0
  -1 -12   5   74.49   13.77   0
  -1 -12   5   62.09   11.25   0
  -1 -12   5   91.37   13.03   0
   0 -12   5   44.99   10.27   0
   0 -12   5   11.68   10.33   0
   0 -12   5   28.65   12.79   0
   1 -12   5   24.53   13.04   0
   1 -12   5   14.24   10.42   0
   1 -12   5   23.78   10.61   0
   2 -12   5   28.37   10.79   0
   2 -12   5   38.05   10.60   0
  -2  12  -5   23.52   10.78   0
  -3  12  -5   15.21   10.62   0
   3 -12   5   20.67   13.95   0
   3 -12   5   19.30   10.49   0
  -4 -11   5   32.24   12.98   0
  -4 -11   5   41.16   10.89   0
  -4 -11   5    5.58   10.79   0
  -3 -11   5   -3.71   10.28   0
  -3 -11   5    6.29   12.56   0
  -3 -11   5    5.89   13.16   0
  -2 -11   5   54.12   13.39   0
  -2 -11   5   80.16   10.87   0
  -2 -11   5   68.41   13.46   0
  -1 -11   5  560.32   14.46   0
  -1 -11   5  661.77   14.41   0
  -1 -11   5  574.94   15.82   0
   0 -11   5   -0.07    9.82   0
   0 -11   5    0.37    9.87   0
   0 -11   5    1.71    9.63   0
  -1  11  -5   31.83   10.30   0
   1 -11   5   14.83   10.37   0
   1 -11   5    6.11   10.14   0
   1 -11   5   15.04   10.04   0
  -2  11  -5  288.97   12.18   0
   2 -11   5  295.58   15.07   0
   2 -11   5  261.01   13.83   0
   3 -11   5  181.52   14.85   0
   3 -11   5  182.13   11.90   0
  -3  11  -5  203.34   11.86   0
   4 -11   5    6.55   12.54   0
  -4  11  -5   11.07   10.24   0
   4 -11   5    0.97   10.04   0
   5 -11   5    0.46   10.81   0
   5 -11   5    5.93   12.48   0
  -5  11  -5   13.70   10.57   0
  -5 -10   5   -9.64    9.86   0
  -5 -10   5   -4.52    9.95   0
  -4 -10   5   94.48   10.92   0
  -4 -10   5  141.69   10.50   0
  -3 -10   5   57.45   10.12   0
  -3 -10   5   41.52   12.35   0
  -3 -10   5   57.43   10.50   0
  -2 -10   5   71.26   10.51   0
  -2 -10   5   71.90   13.15   0
  -2 -10   5   68.65   10.58   0
  -1 -10   5    2.58   10.07   0
  -1 -10   5    3.23   10.16   0
  -1 -10   5    2.60   10.51   0
   0 -10   5  432.42   12.96   0
   0 -10   5  444.53   13.16   0
   0 -10   5  406.75   14.64   0
  -1  10  -5  105.67   10.53   0
   1 -10   5  120.87   10.59   0
   1 -10   5  123.89   11.68   0
   1 -10   5  118.12   10.38   0
   2 -10   5  144.61   13.53   0
   2 -10   5  140.49   10.76   0
  -2  10  -5  163.80   10.66   0
  -3  10  -5    2.82    9.43   0
   3 -10   5    9.44    9.33   0
   3 -10   5    4.67   12.71   0
  -4  10  -5  221.99   11.13   0
   4 -10   5  193.13   11.01   0
   4 -10   5  210.24   14.07   0
  -5  10  -5    3.92   10.36   0
   5 -10   5    4.78   10.09   0
   5 -10   5   22.75   12.36   0
   6 -10   5   43.99   12.57   0
  -6  10  -5   74.14   11.26   0
   6 -10   5   43.21   10.65   0
  -6  -9   5   26.75   10.07   0
  -6  -9   5   23.43    9.74   0
  -5  -9   5   16.25   10.11   0
  -5  -9   5   10.52    9.52   0
  -4  -9   5   18.83    9.87   0
  -4  -9   5   -3.73   10.30   0
  -3  -9   5  221.51   11.14   0
  -3  -9   5  207.06   11.50   0
  -2  -9   5    9.79   10.33   0
  -2  -9   5   24.55   10.01   0
  -2  -9   5   10.24    9.53   0
  -1  -9   5  139.27   10.72   0
  -1  -9   5  153.26   10.62   0
  -1  -9   5  129.82   11.00   0
   0  -9   5    7.03   10.07   0
   0  -9   5   13.68   12.44   0
   0  -9   5   -3.33   10.34   0
  -1   9  -5  715.72   13.48   0
   1  -9   5  718.25   13.63   0
   1  -9   5  688.03   16.49   0
   2  -9   5   15.73   10.01   0
  -2   9  -5    2.59   10.04   0
   2  -9   5    8.02   12.14   0
  -3   9  -5   30.30   10.18   0
   3  -9   5   52.40   10.04   0
   3  -9   5   44.79   10.29   0
   4  -9   5   67.96   10.77   0
  -4   9  -5   92.34   10.56   0
   4  -9   5   98.30   12.36   0
   5  -9   5  198.78   11.85   0
  -5   9  -5  218.88   11.73   0
   5  -9   5  232.19   15.52   0
   6  -9   5  103.34   13.04   0
  -6   9  -5   95.36   11.20   0
   6  -9   5   89.18   11.24   0
   7  -9   5   27.03   14.11   0
  -7   9  -5   27.26   10.71   0
   7  -9   5   38.21   10.66   0
  -7   9  -5   41.24   14.68   0
  -7  -8   5   29.47   10.64   0
  -7  -8   5   24.97   10.06   0
  -6  -8   5   87.65   11.02   0
  -6  -8   5  126.06   12.97   0
  -5  -8   5   56.31   10.53   0
  -5  -8   5   27.74    9.66   0
  -4  -8   5   70.79    9.77   0
  -4  -8   5   74.51   10.40   0
  -3  -8   5    3.73   10.13   0
  -3  -8   5   12.55   10.58   0
  -2  -8   5  420.74   11.95   0
  -2  -8   5  441.53   12.32   0
  -1  -8   5   12.46    9.83   0
  -1  -8   5   -4.02   11.20   0
  -1  -8   5    3.66   12.22   0
   0  -8   5  974.45   14.52   0
   0  -8   5  953.18   17.33   0
   0  -8   5  954.00   17.73   0
   1  -8   5   84.68   13.43   0
   1  -8   5   94.00   10.34   0
  -1   8  -5   65.92   10.66   0
  -2   8  -5  163.49   10.91   0
   2  -8   5  187.07   13.50   0
   2  -8   5  203.12   10.79   0
   3  -8   5   13.01    9.98   0
   3  -8   5   10.16   11.48   0
  -3   8  -5   22.35    9.92   0
   4  -8   5   13.34   10.30   0
   4  -8   5    7.86   11.46   0
  -4   8  -5   15.86   10.26   0
   5  -8   5  392.62   12.49   0
  -5   8  -5  431.34   12.73   0
   5  -8   5  386.92   15.20   0
   6  -8   5   19.28   10.08   0
  -6   8  -5   28.30   10.13   0
   6  -8   5   23.90   11.20   0
  -6   8  -5   30.54   13.23   0
   7  -8   5   24.73   11.35   0
  -7   8  -5   23.85   10.26   0
   7  -8   5    9.41   10.12   0
  -7   8  -5   32.74   15.38   0
   8  -8   5   53.54   11.13   0
  -8   8  -5   49.41   10.98   0
   8  -8   5   63.28   13.44   0
  -8   8  -5   84.58   15.63   0
  -7  -7   5    6.36    9.31   0
  -6  -7   5   23.35    9.27   0
  -6  -7   5    9.32   10.02   0
  -5  -7   5  868.01   15.24   0
  -5  -7   5 1079.09   14.97   0
  -4  -7   5  229.72   11.24   0
  -4  -7   5  216.97   11.70   0
  -3  -7   5   21.11    9.84   0
  -3  -7   5   16.23    9.44   0
  -2  -7   5  206.97   11.85   0
  -2  -7   5  215.29   12.89   0
  -1  -7   5 1700.95   17.99   0
  -1  -7   5 1719.86   17.74   0
   0  -7   5 1301.74   17.82   0
   0  -7   5 1331.41   18.65   0
   0  -7   5 1334.63   19.51   0
   1  -7   5   22.43   10.28   0
   1  -7   5   11.14   12.49   0
  -1   7  -5   12.95   10.97   0
   2  -7   5    9.55   10.71   0
   2  -7   5   16.65   12.58   0
  -2   7  -5    9.88   10.19   0
  -3   7  -5  422.58   12.90   0
   3  -7   5  454.63   12.88   0
   3  -7   5  392.89   15.02   0
  -4   7  -5  345.06   11.90   0
   4  -7   5  347.56   12.03   0
   4  -7   5  339.16   14.01   0
  -5   7  -5   46.87   10.67   0
   5  -7   5   56.72   10.57   0
  -5   7  -5   65.03   15.74   0
   5  -7   5   48.63   13.44   0
   6  -7   5  246.04   11.95   0
   6  -7   5  279.13   13.81   0
  -6   7  -5  273.85   11.42   0
  -6   7  -5  230.96   15.98   0
  -7   7  -5  270.47   16.01   0
  -7   7  -5  285.98   11.76   0
   7  -7   5  283.75   14.16   0
   7  -7   5  261.06   11.80   0
  -8   7  -5  207.02   15.61   0
  -8   7  -5  141.06   11.63   0
   8  -7   5  146.74   11.48   0
   8  -7   5  194.08   14.22   0
  -8  -6   5   96.07   10.66   0
  -7  -6   5   28.66    9.68   0
  -6  -6   5   92.37    9.61   0
  -5  -6   5   45.27    9.88   0
  -5  -6   5   37.80    9.50   0
  -4  -6   5  294.90   11.43   0
  -4  -6   5  288.33   11.37   0
  -3  -6   5  733.45   14.16   0
  -3  -6   5  737.40   13.58   0
  -2  -6   5   78.68   10.78   0
  -2  -6   5  107.15   11.06   0
  -1  -6   5 1543.63   17.75   0
  -1  -6   5 1574.18   16.68   0
   0   6  -5  530.06   13.19   0
   0  -6   5  527.01   13.12   0
   0  -6   5  507.44   15.93   0
   0  -6   5  516.05   13.59   0
   1  -6   5  456.60   15.99   0
  -1   6  -5  469.92   13.10   0
   1  -6   5  472.64   13.01   0
  -2   6  -5   69.94   11.21   0
   2  -6   5   69.43   11.04   0
   2  -6   5   79.23   13.66   0
   3  -6   5  161.21   11.51   0
   3  -6   5  145.94   13.97   0
  -3   6  -5  129.66   11.62   0
  -4   6  -5   82.50   10.98   0
   4  -6   5   82.65   11.33   0
   4  -6   5   82.43   14.14   0
   5  -6   5  727.02   17.59   0
  -5   6  -5  705.26   13.47   0
   5  -6   5  686.68   13.25   0
  -5   6  -5  724.49   20.45   0
  -6   6  -5   74.27   13.41   0
  -6   6  -5   90.61   10.91   0
   6  -6   5   71.29   11.55   0
   6  -6   5   68.91   10.66   0
  -7   6  -5  367.26   16.35   0
   7  -6   5  416.40   14.45   0
   7  -6   5  325.68   12.03   0
  -7   6  -5  360.17   12.29   0
  -8   6  -5   38.33   13.34   0
  -8   6  -5   24.71   10.10   0
   8  -6   5   23.00   10.36   0
   8  -6   5   17.14   11.69   0
   9  -6   5   59.87   12.75   0
  -9   6  -5   51.25   10.39   0
  -9   6  -5   51.16   13.71   0
  -8  -5   5  119.02   10.25   0
  -7  -5   5  401.14   11.47   0
  -6  -5   5  287.80   12.88   0
  -5  -5   5   36.10    9.15   0
  -4  -5   5   90.23   11.43   0
  -4  -5   5   90.06    9.93   0
  -3  -5   5   13.52   10.45   0
  -3  -5   5   36.75   10.02   0
  -2  -5   5 1682.59   18.02   0
  -2  -5   5 1625.53   17.08   0
  -1  -5   5  504.58   13.47   0
  -1  -5   5  469.10   13.04   0
   0  -5   5  674.75   14.03   0
   0   5  -5  668.88   14.52   0
   0  -5   5  665.42   16.58   0
   1  -5   5 2310.49   19.68   0
  -1   5  -5 2313.20   19.76   0
   1  -5   5 2342.48   26.02   0
   1  -5   5 2317.36   26.56   0
  -2   5  -5  640.22   13.60   0
   2  -5   5  675.73   18.87   0
   2  -5   5  626.00   13.36   0
  -3   5  -5  486.95   12.94   0
   3  -5   5  485.83   12.75   0
   3  -5   5  474.57   18.31   0
  -4   5  -5  274.05   12.15   0
   4  -5   5  300.58   12.22   0
  -4   5  -5  295.52   17.12   0
   4  -5   5  299.69   14.79   0
  -5   5  -5   40.43   15.38   0
   5  -5   5   29.85   13.54   0
  -5   5  -5   27.50   10.82   0
   5  -5   5   47.37   10.72   0
  -6   5  -5 1352.32   16.49   0
   6  -5   5 1527.75   21.08   0
   6  -5   5 1300.00   15.94   0
  -6   5  -5 1528.17   24.45   0
  -7   5  -5  643.66   17.79   0
  -7   5  -5  488.25   13.41   0
   7  -5   5  505.19   13.44   0
   7  -5   5  637.07   16.70   0
   8  -5   5    9.85   11.36   0
  -8   5  -5    0.34   12.72   0
  -8   5  -5    3.08    9.94   0
   8  -5   5    9.12    9.72   0
   9  -5   5   19.21   10.00   0
  -9   5  -5   22.86   10.08   0
  -9   5  -5   37.06   13.45   0
   8   4  -5    7.07    9.51   0
  -8  -4   5    4.20    9.64   0
  -7  -4   5  929.66   13.99   0
   7   4  -5  936.41   13.86   0
   6   4  -5    3.27    9.10   0
  -6  -4   5    6.75    9.28   0
  -5  -4   5   24.36    9.20   0
   5   4  -5   10.72    9.18   0
   4   4  -5  165.22   10.24   0
  -4  -4   5  168.23   10.35   0
  -3  -4   5  507.17   14.53   0
  -3  -4   5  517.99   12.76   0
  -2  -4   5  372.75   12.02   0
  -2  -4   5  352.55   12.95   0
  -1  -4   5  655.63   14.27   0
  -1  -4   5  574.53   13.35   0
   0   4  -5    0.24   11.68   0
   0  -4   5   24.48   11.39   0
   0  -4   5   19.42   12.65   0
  -1   4  -5 3017.76   22.74   0
   1  -4   5 3039.44   30.02   0
   1  -4   5 3048.02   31.44   0
   1  -4   5 3037.12   22.70   0
   2  -4   5  116.91   15.90   0
  -2   4  -5  116.82   12.13   0
   2  -4   5  112.94   12.06   0
   3  -4   5   91.97   12.41   0
  -3   4  -5   96.91   11.39   0
   3  -4   5   79.99   15.20   0
   4  -4   5 1694.77   17.70   0
   4  -4   5 1679.89   24.48   0
  -4   4  -5 1625.15   17.80   0
  -4   4  -5 1688.96   27.98   0
  -5   4  -5  659.88   19.33   0
  -5   4  -5  658.07   13.70   0
   5  -4   5  678.40   18.48   0
   5  -4   5  618.44   13.50   0
  -6   4  -5  461.20   16.33   0
  -6   4  -5  446.27   12.84   0
   6  -4   5  489.60   14.84   0
   6  -4   5  438.98   12.35   0
  -7   4  -5  166.07   13.42   0
  -7   4  -5  167.80   10.90   0
   7  -4   5  171.26   10.61   0
   7  -4   5  170.43   12.58   0
   8  -4   5   94.30   12.44   0
  -8   4  -5   98.12   13.32   0
  -8   4  -5   94.29   10.50   0
  -9   4  -5   85.38   11.27   0
   9  -4   5  121.35   13.03   0
  -9   4  -5  117.55   13.93   0
 -10   4  -5   21.54   12.73   0
 -10   4  -5   15.37   10.64   0
  10  -4   5    7.09   10.64   0
  -9  -3   5    3.62    9.63   0
   9   3  -5    1.40    9.61   0
  -8  -3   5  240.09   11.45   0
   8   3  -5  229.53   13.00   0
   7   3  -5  118.82    9.74   0
  -7  -3   5  102.65   10.00   0
   6   3  -5   53.18    9.39   0
  -6  -3   5   53.32    9.52   0
   5   3  -5  365.94   10.93   0
  -5  -3   5  365.08   10.80   0
   4   3  -5  149.40   10.09   0
  -4  -3   5  130.07   10.08   0
   3   3  -5  535.25   12.73   0
  -3  -3   5  536.79   12.58   0
   2   3  -5 1106.28   15.62   0
  -2  -3   5 1146.73   16.22   0
  -2  -3   5 1142.72   16.57   0
  -1  -3   5  199.46   12.41   0
  -1  -3   5  195.04   14.08   0
   0   3  -5 1748.77   19.37   0
   0  -3   5 1757.83   19.38   0
   0  -3   5 1745.72   23.15   0
  -1   3  -5 1753.78   19.42   0
   1  -3   5 1793.77   19.65   0
   1  -3   5 1817.21   27.91   0
   1  -3   5 1815.77   28.53   0
  -2   3  -5   96.20   12.40   0
   2  -3   5  118.24   11.92   0
   2  -3   5  103.08   17.06   0
  -3   3  -5  341.14   13.13   0
   3  -3   5  342.98   12.76   0
   3  -3   5  330.05   18.79   0
  -4   3  -5   82.38   16.25   0
   4  -3   5   79.60   14.35   0
  -4   3  -5   79.36   11.33   0
   4  -3   5   87.04   10.85   0
  -5   3  -5 1555.53   26.88   0
  -5   3  -5 1484.25   17.15   0
   5  -3   5 1494.92   17.09   0
   5  -3   5 1580.95   23.23   0
  -6   3  -5   23.32   14.74   0
  -6   3  -5   26.98   11.32   0
   6  -3   5   33.64    9.92   0
   6  -3   5   27.09   11.78   0
   7  -3   5   83.65   11.20   0
  -7   3  -5   85.51   10.05   0
  -7   3  -5   99.92   12.14   0
   7  -3   5   73.73    9.94   0
   8  -3   5   57.08   11.96   0
  -8   3  -5   52.89   12.69   0
  -8   3  -5   34.29   10.33   0
  -9   3  -5  245.10   12.17   0
  -9   3  -5  316.79   14.97   0
   9  -3   5  302.36   12.59   0
 -10   3  -5   18.74    9.84   0
 -10   3  -5    8.48   12.44   0
  10  -3   5    6.46   10.16   0
  -9  -2   5  110.81   10.31   0
   9   2  -5   81.66   10.45   0
  -8  -2   5    7.20    9.68   0
   8   2  -5    5.46    9.36   0
   7   2  -5  425.28   11.44   0
  -7  -2   5  418.80   11.67   0
  -6  -2   5   -0.06    9.46   0
   6   2  -5    6.94   11.36   0
  -5  -2   5  429.41   11.37   0
   5   2  -5  388.84   11.28   0
  -4  -2   5  176.97   10.52   0
   4   2  -5  185.14   12.58   0
  -3  -2   5  330.87   11.09   0
   3   2  -5  348.55   11.59   0
  -2  -2   5 3715.23   24.37   0
   2   2  -5 3712.62   25.73   0
  -1  -2   5 2106.08   20.70   0
   1   2  -5 2129.40   23.70   0
  -1  -2   5 2120.52   21.91   0
   0  -2   5  626.50   18.53   0
   0  -2   5  630.22   16.21   0
  -1   2  -5  107.37   12.92   0
   1  -2   5  104.69   12.63   0
   1  -2   5   97.93   18.94   0
   2  -2   5   10.57   21.21   0
  -2   2  -5   13.81   12.75   0
   2  -2   5    0.61   21.46   0
   2  -2   5    6.56   12.13   0
   3  -2   5    7.90   19.03   0
  -3   2  -5    5.42   11.74   0
   3  -2   5   11.54   11.74   0
   4  -2   5  313.65   12.32   0
  -4   2  -5  335.68   15.39   0
   4  -2   5  325.44   18.11   0
  -4   2  -5  323.70   20.03   0
   5  -2   5   47.15   14.09   0
  -5   2  -5   45.63   15.30   0
  -5   2  -5   37.14   10.45   0
   5  -2   5   42.32    9.99   0
   6  -2   5  629.51   16.61   0
  -6   2  -5  548.95   13.17   0
  -6   2  -5  601.99   19.18   0
   6  -2   5  530.18   12.58   0
  -7   2  -5   69.33   10.69   0
   7  -2   5   77.40   11.59   0
  -7   2  -5   70.75   12.29   0
  -8   2  -5  180.41   11.01   0
  -8   2  -5  213.32   13.01   0
   8  -2   5  239.13   12.60   0
   9  -2   5  109.28   12.79   0
  -9   2  -5   91.13   10.36   0
  -9   2  -5  109.40   13.02   0
 -10   2  -5  126.05   13.77   0
  10  -2   5  146.31   11.40   0
 -10   2  -5   74.69   11.12   0
  -9  -1   5  439.24   12.63   0
   9   1  -5  462.90   12.61   0
  -8  -1   5   19.21    9.17   0
   8   1  -5    8.69    9.01   0
  -7  -1   5   31.04    9.37   0
   7   1  -5   28.73    9.36   0
   6   1  -5  771.50   12.59   0
  -6  -1   5  776.78   12.88   0
  -5  -1   5 1337.35   15.14   0
   5   1  -5 1350.23   14.70   0
   4   1  -5  373.23   13.33   0
  -4  -1   5  361.65   11.74   0
   3   1  -5  390.68   12.06   0
  -3  -1   5  402.71   11.80   0
  -2  -1   5   73.20    9.94   0
   2   1  -5   53.13   12.08   0
   1   1  -5 8424.74   40.45   0
  -1  -1   5 8475.45   37.63   0
  -1  -1   5 8484.96   40.15   0
   0  -1   5  140.02   15.59   0
   0  -1   5  143.90   13.83   0
   0   1  -5  146.78   15.98   0
   1  -1   5   93.31   13.62   0
   1  -1   5   92.77   17.75   0
  -1   1  -5  110.05   16.70   0
   2  -1   5  414.05   14.73   0
  -2   1  -5  411.20   15.31   0
  -3   1  -5 1788.47   60.56   0
  -3   1  -5 1773.70   21.00   0
   3  -1   5 1791.91   20.17   0
  -4   1  -5  144.09   12.84   0
  -4   1  -5  148.24   17.29   0
   4  -1   5  162.58   12.32   0
   4  -1   5  156.19   17.57   0
  -5   1  -5   15.58   10.98   0
  -5   1  -5   11.72   12.17   0
   5  -1   5   16.91   10.56   0
   5  -1   5   11.93   11.82   0
  -6   1  -5  152.20   13.73   0
  -6   1  -5  140.09   10.77   0
   6  -1   5  145.28   10.51   0
   6  -1   5  157.62   13.21   0
   7  -1   5 1991.79   21.56   0
  -7   1  -5 1634.23   17.48   0
  -7   1  -5 1964.18   21.95   0
   8  -1   5  147.85   10.20   0
  -8   1  -5  138.86   12.59   0
  -8   1  -5  117.69   12.17   0
  -9   1  -5   20.34    9.99   0
   9  -1   5   19.20   11.15   0
  -9   1  -5   24.65    9.82   0
 -10   1  -5   25.05   11.93   0
 -10   1  -5   28.31   10.57   0
  10  -1   5   29.84   11.86   0
   9   0  -5    6.34    9.45   0
  -9   0   5   20.31    9.25   0
  -8   0   5  421.18   11.30   0
   8   0  -5  405.85   11.41   0
  -7   0   5  190.14   10.39   0
   7   0  -5  195.71   10.10   0
  -6   0   5   47.10    9.35   0
   6   0  -5   41.00    9.99   0
  -5   0   5    0.61    9.40   0
   5   0  -5    1.40    9.33   0
  -4   0   5 1520.13   16.01   0
   4   0  -5 1564.01   15.74   0
   3   0  -5  192.68   13.81   0
  -3   0   5  188.71   11.70   0
   2   0  -5  570.54   13.67   0
  -2   0   5  566.93   13.86   0
  -1   0   5  675.46   16.05   0
   1   0  -5  666.18   15.80   0
   0   0  -5 2155.76   28.61   0
   0   0   5 2101.88   26.71   0
   0   0   5 2127.37   25.42   0
  -1   0  -5   96.74   14.56   0
  -1   0  -5   81.49   21.88   0
   1   0   5   72.81   16.76   0
   1   0   5   86.64   24.00   0
  -2   0  -5   19.18   13.80   0
   2   0   5   25.36   16.24   0
  -3   0  -5   45.26   12.91   0
   3   0   5   61.03   12.34   0
  -3   0  -5   55.40   22.21   0
  -4   0  -5 2841.80   34.73   0
  -4   0  -5 2849.76   23.66   0
   4   0   5 2857.95   35.54   0
   4   0   5 2875.63   23.09   0
  -5   0  -5   89.27   12.22   0
   5   0   5   88.48   10.07   0
  -5   0  -5   64.54   11.36   0
   5   0   5   76.36   12.49   0
  -6   0  -5  393.75   14.09   0
   6   0   5  388.38   14.68   0
  -6   0  -5  338.65   12.57   0
   7   0   5  624.80   15.25   0
  -7   0  -5  541.15   13.35   0
  -7   0  -5  590.98   13.87   0
  -8   0  -5  449.28   14.63   0
   8   0   5  528.02   12.68   0
  -8   0  -5  531.55   12.91   0
  -9   0  -5  174.51   11.21   0
   9   0   5  219.18   12.98   0
  -9   0  -5  212.60   13.39   0
 -10   0  -5  -12.59    9.80   0
 -10   0  -5   12.62    9.23   0
  10   0   5   -2.63   11.83   0
 -11   0  -5   17.67   10.69   0
  11   0   5   21.52    9.90   0
 -11   0  -5   11.86    9.81   0
   9  -1  -5  181.94   10.66   0
  -9   1   5  201.70   10.48   0
   8  -1  -5   81.31    9.25   0
  -8   1   5   80.25    9.58   0
   7  -1  -5 1466.65   14.92   0
  -7   1   5 1470.39   15.20   0
  -6   1   5   -1.93    9.45   0
   6  -1  -5   18.21    9.46   0
  -5   1   5   39.42   10.12   0
   5  -1  -5   41.36    8.96   0
  -4   1   5  700.36   12.96   0
   4  -1  -5  676.27   12.82   0
  -3   1   5 3147.28   23.10   0
   3  -1  -5 3191.16   22.38   0
   2  -1  -5  731.67   14.86   0
  -2   1   5  738.47   15.03   0
   1  -1  -5    5.93   13.96   0
  -1   1   5   -1.68   11.62   0
   0  -1  -5  278.27   17.74   0
   0   1   5  270.74   18.22   0
   0   1   5  266.46   15.57   0
  -1  -1  -5 4010.61   45.78   0
   1   1   5 4038.03   34.71   0
   1   1   5 4031.27   47.81   0
  -1  -1  -5 4042.26   35.40   0
  -2  -1  -5 1551.28   23.68   0
  -2  -1  -5 1573.91   40.56   0
   2   1   5 1575.14   24.61   0
  -3  -1  -5   40.70   12.20   0
   3   1   5   57.86   15.25   0
  -3  -1  -5   58.58   19.10   0
  -4  -1  -5 1191.86   17.79   0
  -4  -1  -5 1179.08   21.64   0
   4   1   5 1244.47   17.22   0
  -5  -1  -5 2380.51   24.69   0
  -5  -1  -5 2331.27   21.69   0
   6   1   5 1670.91   19.23   0
  -6  -1  -5 1706.41   20.07   0
  -6  -1  -5 1607.82   18.39   0
  -7  -1  -5  231.01   12.54   0
  -7  -1  -5  234.11   11.56   0
   7   1   5  246.37   11.09   0
   8   1   5  223.45   12.61   0
  -8  -1  -5  170.76   11.44   0
  -8  -1  -5  244.70   10.92   0
  -9  -1  -5  288.65   12.74   0
  -9  -1  -5  210.64   11.40   0
   9   1   5  285.80   12.97   0
  10   1   5  172.75   11.01   0
 -10  -1  -5  137.48   13.42   0
 -10  -1  -5  159.62   10.87   0
 -11  -1  -5   17.25   10.11   0
 -11  -1  -5    6.22    9.93   0
   9  -2  -5   14.77    9.37   0
  -9   2   5   19.28    9.55   0
  -9   2   5   16.74    9.63   0
   8  -2  -5  378.88   11.15   0
  -8   2   5  427.91   11.35   0
   7  -2  -5  220.29   10.33   0
  -7   2   5  205.51   10.31   0
  -6   2   5   72.48   10.58   0
   6  -2  -5   66.36    9.76   0
   5  -2  -5   43.57    9.42   0
  -5   2   5   37.42    9.65   0
   4  -2  -5   39.69    9.99   0
  -4   2   5   37.11   10.18   0
   3  -2  -5 2361.96   19.50   0
  -3   2   5 2405.18   19.74   0
   2  -2  -5 1987.67   19.97   0
  -2   2   5 2007.23   20.10   0
   1  -2  -5   10.82   14.36   0
  -1   2   5   28.29   12.14   0
   0   2   5 1408.73   26.49   0
   0   2   5 1399.76   21.95   0
   0  -2  -5 1383.79   23.59   0
  -1  -2  -5 1416.80   28.69   0
   1   2   5 1377.43   27.32   0
  -1  -2  -5 1416.75   26.48   0
   1   2   5 1409.40   28.21   0
  -2  -2  -5  220.88   18.65   0
  -2  -2  -5  217.25   18.25   0
   2   2   5  222.89   18.30   0
  -3  -2  -5  921.86   18.63   0
  -3  -2  -5  949.69   24.12   0
   3   2   5  942.71   20.19   0
  -4  -2  -5    6.34   12.89   0
  -4  -2  -5    5.17   10.36   0
  -5  -2  -5 1405.71   17.97   0
  -5  -2  -5 1423.68   19.59   0
  -6  -2  -5   39.34    9.43   0
  -6  -2  -5   47.79   10.27   0
  -7  -2  -5  191.43   10.34   0
  -7  -2  -5  178.52   10.83   0
  -8  -2  -5   15.32   10.92   0
  -8  -2  -5   -0.02   10.34   0
  -9  -2  -5  513.25   12.41   0
  -9  -2  -5  416.55   12.91   0
 -10  -2  -5   12.74   10.37   0
 -10  -2  -5   13.98    9.64   0
 -11  -2  -5   28.29    9.83   0
 -11  -2  -5   20.54   10.24   0
   9  -3  -5  314.52   11.46   0
  -9   3   5  347.22   13.64   0
  -9   3   5  248.76   12.37   0
   8  -3  -5  303.58   10.78   0
  -8   3   5  302.55   10.86   0
  -8   3   5  252.34   11.54   0
  -7   3   5   79.36    9.67   0
  -7   3   5   48.83    9.64   0
   7  -3  -5   55.83    9.19   0
   6  -3  -5    3.18    9.16   0
  -6   3   5   11.10   11.87   0
   5  -3  -5  153.06   10.33   0
  -5   3   5  139.68   10.17   0
   4  -3  -5 1026.28   14.18   0
  -4   3   5 1019.25   15.86   0
   3  -3  -5    0.76   10.30   0
  -3   3   5    7.34   10.59   0
   2  -3  -5  982.48   15.96   0
  -2   3   5 1010.24   16.37   0
  -1   3   5 2847.41   24.59   0
   1  -3  -5 2884.38   25.84   0
   0   3   5 2908.61   27.26   0
   0  -3  -5 2962.40   27.40   0
   1   3   5  227.43   15.72   0
  -1  -3  -5  230.15   14.96   0
   1   3   5  241.39   26.20   0
  -2  -3  -5  870.62   22.46   0
  -2  -3  -5  861.29   26.74   0
   2   3   5  886.19   26.52   0
  -3  -3  -5  801.55   20.71   0
  -3  -3  -5  766.60   20.82   0
  -4  -3  -5  898.55   17.11   0
  -4  -3  -5  926.42   19.62   0
  -5  -3  -5  393.40   14.03   0
  -5  -3  -5  371.62   12.64   0
  -6  -3  -5  205.83   12.56   0
  -6  -3  -5  182.59   13.47   0
  -7  -3  -5    7.47   12.28   0
  -7  -3  -5    9.42    9.22   0
  -8  -3  -5  855.75   14.33   0
  -8  -3  -5  746.38   15.24   0
  -9  -3  -5  191.30   10.80   0
  -9  -3  -5  157.57   12.96   0
 -10  -3  -5   87.15    9.73   0
 -10  -3  -5   85.11   10.51   0
 -11  -3  -5    3.76    9.92   0
 -11  -3  -5    6.60   10.01   0
   9  -4  -5  117.01   12.26   0
  -9   4   5  126.72   12.54   0
  -9   4   5   95.93   10.87   0
  -8   4   5  218.85   10.41   0
  -8   4   5  179.79   10.61   0
   8  -4  -5  182.79   10.32   0
  -7   4   5   39.36    9.43   0
   7  -4  -5   30.36    9.10   0
  -7   4   5   24.41    9.20   0
   6  -4  -5   19.40    9.41   0
  -6   4   5   29.56    9.79   0
  -6   4   5   22.37   10.16   0
   5  -4  -5  281.92   10.97   0
  -5   4   5  301.19   11.37   0
  -5   4   5  265.93   11.73   0
  -4   4   5  102.64   10.95   0
   4  -4  -5   86.12    9.87   0
   3  -4  -5 2340.27   19.18   0
  -3   4   5 2390.38   19.60   0
   2  -4  -5   88.25   11.69   0
  -2   4   5   88.43   11.84   0
  -1   4   5 2119.27   21.65   0
   1  -4  -5 2219.57   21.68   0
   0  -4  -5  409.90   14.72   0
   0   4   5  429.99   15.38   0
  -1  -4  -5  955.76   19.38   0
   1   4   5  963.04   19.35   0
  -2  -4  -5 1751.28   25.45   0
  -2  -4  -5 1749.87   41.36   0
  -3  -4  -5 1920.92   23.59   0
  -3  -4  -5 1943.02   29.53   0
  -4  -4  -5    3.93   10.59   0
  -4  -4  -5    6.25   10.27   0
  -5  -4  -5  414.74   12.86   0
  -5  -4  -5  411.13   12.49   0
  -6  -4  -5  482.41   13.92   0
  -6  -4  -5  416.48   12.68   0
  -7  -4  -5  593.91   13.58   0
  -7  -4  -5  658.39   13.16   0
  -8  -4  -5  110.76   10.98   0
  -8  -4  -5  138.26   10.32   0
  -9  -4  -5  261.41   11.36   0
  -9  -4  -5  228.36   11.44   0
 -10  -4  -5   92.53   10.41   0
 -10  -4  -5   72.41   11.03   0
 -11  -4  -5    6.36   12.15   0
 -11  -4  -5   20.99   10.62   0
  -9   5   5   34.01    9.30   0
  -9   5   5   12.15    9.85   0
   9  -5  -5   15.37   11.07   0
  -8   5   5   33.78    8.99   0
  -8   5   5   34.99    9.65   0
   8  -5  -5   37.35    8.53   0
   7  -5  -5  482.36   12.08   0
  -7   5   5  508.73   12.31   0
  -7   5   5  448.89   12.47   0
   6  -5  -5  483.12   11.44   0
  -6   5   5  499.06   11.63   0
  -6   5   5  471.27   13.45   0
  -5   5   5  642.62   12.85   0
   5  -5  -5  644.28   12.41   0
  -5   5   5  567.27   13.13   0
   4  -5  -5  402.76   11.79   0
  -4   5   5  408.93   12.17   0
  -4   5   5  392.44   12.72   0
  -3   5   5   14.29   11.19   0
  -3   5   5   24.01   12.77   0
   3  -5  -5   16.68   10.55   0
  -2   5   5 3398.63   23.58   0
  -2   5   5 3414.33   28.61   0
   2  -5  -5 3392.77   23.24   0
  -1   5   5 2849.34   23.74   0
   1  -5  -5 2983.62   23.66   0
  -1   5   5 2884.30   32.02   0
   0   5   5   68.73   12.38   0
   0  -5  -5   57.67   12.63   0
   0   5   5   59.87   19.62   0
  -1  -5  -5  100.64   13.65   0
   1   5   5   99.33   13.70   0
  -2  -5  -5 1674.87   21.91   0
  -2  -5  -5 1729.96   47.58   0
  -3  -5  -5 3743.24   40.06   0
  -3  -5  -5 3738.83   27.99   0
  -4  -5  -5  203.19   14.83   0
  -5  -5  -5    4.10   12.09   0
  -5  -5  -5    9.18   12.06   0
  -6  -5  -5  476.10   12.47   0
  -6  -5  -5  436.09   14.50   0
  -7  -5  -5 2239.55   20.13   0
  -7  -5  -5 1948.85   20.07   0
  -8  -5  -5    8.67    9.80   0
  -8  -5  -5    3.10    8.74   0
  -9  -5  -5   14.56    9.31   0
  -9  -5  -5   13.03   11.77   0
 -10  -5  -5   57.58   12.58   0
 -10  -5  -5   55.35   10.16   0
  -9   6   5   50.13   10.26   0
  -9   6   5   34.22   10.56   0
   9  -6  -5   42.32    9.88   0
  -8   6   5   -6.25    9.46   0
   8  -6  -5    1.95    9.19   0
  -8   6   5   -1.08    9.95   0
   7  -6  -5  419.81   11.61   0
  -7   6   5  399.53   11.68   0
  -7   6   5  415.22   12.28   0
   6  -6  -5   91.70    9.32   0
  -6   6   5   67.05    9.46   0
  -6   6   5   75.40   10.55   0
  -5   6   5   61.05   10.11   0
  -5   6   5   53.61   12.62   0
   5  -6  -5   78.76   10.34   0
   4  -6  -5  857.00   13.54   0
  -4   6   5  810.70   13.83   0
  -4   6   5  798.00   14.76   0
  -3   6   5  895.82   14.79   0
  -3   6   5  970.60   17.31   0
   3  -6  -5  979.23   15.18   0
  -2   6   5  547.07   15.92   0
  -2   6   5  588.02   17.04   0
   2  -6  -5  576.93   13.90   0
  -1   6   5   91.42   12.13   0
   1  -6  -5  108.19   12.14   0
  -1   6   5  103.91   14.89   0
   0   6   5 1504.06   19.21   0
   0   6   5 1553.60   32.24   0
   0  -6  -5 1560.39   19.22   0
  -1  -6  -5  811.67   17.08   0
   1   6   5  861.14   17.06   0
  -2  -6  -5  148.77   13.39   0
  -2  -6  -5  152.01   24.23   0
  -3  -6  -5   47.53   11.91   0
  -5  -6  -5   50.82   10.81   0
  -6  -6  -5  705.18   14.98   0
  -7  -6  -5   14.80    9.47   0
  -7  -6  -5    9.83    9.25   0
  -8  -6  -5  925.37   14.48   0
  -8  -6  -5  743.85   15.96   0
  -9  -6  -5   21.97    9.84   0
  -9  -6  -5   26.72    9.52   0
 -10  -6  -5    9.86    9.92   0
 -10  -6  -5    2.53   10.18   0
  -8   7   5   80.82   10.39   0
   8  -7  -5   77.63   10.14   0
  -8   7   5   99.34   10.38   0
  -7   7   5  177.65   10.64   0
   7  -7  -5  179.27   10.31   0
  -7   7   5  149.50   10.96   0
   6  -7  -5   42.73    9.50   0
  -6   7   5   27.58    9.33   0
  -6   7   5   45.48   10.32   0
   5  -7  -5   85.16   10.05   0
  -5   7   5   93.82   10.35   0
  -5   7   5   86.67   10.27   0
  -4   7   5   57.85   10.87   0
  -4   7   5   61.15   12.43   0
   4  -7  -5   48.93   10.16   0
  -3   7   5 1303.76   19.48   0
  -3   7   5 1261.35   15.82   0
   3  -7  -5 1313.46   15.88   0
   2  -7  -5   33.88   10.64   0
  -2   7   5   42.53   13.50   0
  -2   7   5   48.15   13.37   0
   1  -7  -5    7.81   13.77   0
  -1   7   5    4.07   13.06   0
  -1   7   5   25.96   11.41   0
   0   7   5   11.68   11.57   0
   0   7   5   14.15   15.76   0
   0  -7  -5   15.40   11.42   0
   0  -7  -5    5.30   17.01   0
  -1  -7  -5 1466.84   34.63   0
  -1  -7  -5 1399.39   18.42   0
   1   7   5 1404.90   18.25   0
  -2  -7  -5   54.42   12.59   0
  -2  -7  -5   65.54   19.87   0
  -3  -7  -5   28.19   12.06   0
  -4  -7  -5   43.61   13.82   0
  -5  -7  -5 1409.01   16.75   0
  -6  -7  -5  559.06   13.11   0
  -7  -7  -5  287.51   11.17   0
  -8  -7  -5    8.00    9.32   0
  -8  -7  -5    3.46    9.61   0
  -9  -7  -5  309.45   12.86   0
  -9  -7  -5  453.90   12.31   0
 -10  -7  -5   15.13    9.85   0
 -10  -7  -5   -3.09   11.35   0
  -8   8   5   49.69   12.08   0
   8  -8  -5   30.85    9.71   0
  -8   8   5   38.61   10.25   0
   7  -8  -5   -1.95    8.67   0
  -7   8   5    7.44    9.23   0
  -7   8   5   22.10   12.02   0
  -6   8   5  196.89   10.81   0
  -6   8   5  199.08   11.14   0
   6  -8  -5  213.11   10.77   0
   5  -8  -5    7.40    9.39   0
  -5   8   5   12.07    9.03   0
  -5   8   5   11.09    8.83   0
  -4   8   5  138.66   10.86   0
  -4   8   5  142.29   10.47   0
   4  -8  -5  145.26   10.80   0
  -3   8   5    0.99   12.57   0
   3  -8  -5    5.20    9.99   0
  -3   8   5   18.65   10.37   0
  -2   8   5  917.68   14.50   0
  -2   8   5  904.27   18.15   0
   2  -8  -5  911.25   16.36   0
  -1   8   5  501.40   13.58   0
  -1   8   5  479.25   16.41   0
   1  -8  -5  499.21   13.62   0
   1  -8  -5  484.19   17.40   0
   0   8   5 1194.44   24.02   0
   0  -8  -5 1142.24   23.07   0
   0  -8  -5 1204.95   16.87   0
   0   8   5 1159.97   16.62   0
  -1  -8  -5   42.08   17.69   0
  -1  -8  -5   29.10   11.72   0
   1   8   5   23.38   11.54   0
  -2  -8  -5  729.14   15.30   0
  -2  -8  -5  753.99   23.60   0
  -3  -8  -5   10.61   15.63   0
  -3  -8  -5   18.60   14.01   0
  -4  -8  -5  175.26   11.27   0
  -5  -8  -5  932.81   14.55   0
  -5  -8  -5  902.71   14.69   0
  -6  -8  -5  136.18   10.64   0
  -7  -8  -5   14.70    9.84   0
  -8  -8  -5  208.48   10.88   0
  -9  -8  -5   44.07    9.88   0
  -9  -8  -5   33.28   11.82   0
 -10  -8  -5   23.03   10.66   0
 -10  -8  -5   19.26   10.35   0
   8  -9  -5   24.75    9.87   0
  -8   9   5   12.55   10.54   0
  -8   9   5    8.47    9.80   0
   7  -9  -5    3.97    9.05   0
  -7   9   5   -1.63    9.29   0
  -7   9   5    7.28    9.32   0
   6  -9  -5  110.30    9.80   0
  -6   9   5  121.80   10.06   0
  -6   9   5   83.95   12.20   0
  -5   9   5  796.41   14.39   0
  -5   9   5  795.53   14.07   0
   5  -9  -5  828.71   14.10   0
  -4   9   5  158.11   10.47   0
  -4   9   5  121.92   10.84   0
   4  -9  -5  138.69   10.10   0
  -3   9   5   47.81   10.42   0
  -3   9   5   57.27   10.40   0
   3  -9  -5   61.95   10.54   0
  -2   9   5   -8.45   10.53   0
  -2   9   5    6.28   11.41   0
   2  -9  -5   11.79   10.09   0
  -1   9   5 4047.81   24.08   0
  -1   9   5 4130.24   32.03   0
   1  -9  -5 4134.62   24.21   0
   1  -9  -5 4139.03   33.86   0
   0  -9  -5 1507.85   25.09   0
   0  -9  -5 1401.58   16.65   0
   0   9   5 1462.08   23.63   0
   0   9   5 1420.14   16.89   0
  -1  -9  -5   33.27   15.82   0
   1   9   5   37.91   11.60   0
  -1  -9  -5   27.24   10.84   0
  -2  -9  -5   19.70   11.14   0
  -2  -9  -5    8.22   16.72   0
  -3  -9  -5  583.20   20.49   0
  -3  -9  -5  575.16   13.67   0
  -4  -9  -5  368.91   12.76   0
  -4  -9  -5  366.83   16.48   0
  -5  -9  -5   39.12    9.78   0
  -5  -9  -5   52.02   10.52   0
  -6  -9  -5   60.31    9.87   0
  -7  -9  -5  886.90   14.09   0
  -8  -9  -5  106.54   10.59   0
  -9  -9  -5   -4.18   10.38   0
   7 -10  -5   12.64    9.10   0
  -7  10   5    3.82    9.77   0
  -7  10   5    4.77    9.95   0
   6 -10  -5  111.12    9.63   0
  -6  10   5  115.23   10.29   0
  -6  10   5  112.54   10.50   0
  -5  10   5   11.19   11.70   0
  -5  10   5    7.09    9.80   0
   5 -10  -5    8.96    9.54   0
  -4  10   5  586.08   13.87   0
  -4  10   5  665.05   13.09   0
   4 -10  -5  612.90   12.82   0
  -3  10   5  409.90   12.07   0
  -3  10   5  416.66   13.03   0
   3 -10  -5  440.49   12.04   0
  -2  10   5    7.01   10.36   0
  -2  10   5    7.75   10.11   0
   2 -10  -5    5.41   10.89   0
   2 -10  -5   -3.51   10.41   0
  -1  10   5  694.76   17.37   0
   1 -10  -5  684.80   13.86   0
   1 -10  -5  673.62   16.42   0
  -1  10   5  671.87   13.83   0
   0  10   5  563.41   19.30   0
   0 -10  -5  528.19   15.54   0
   0 -10  -5  546.72   17.93   0
   0  10   5  552.94   14.00   0
  -1 -10  -5  235.91   12.32   0
  -1 -10  -5  243.71   15.64   0
  -2 -10  -5    6.78   11.15   0
  -2 -10  -5    1.32   16.18   0
  -3 -10  -5    5.87   14.05   0
  -3 -10  -5   -3.14   11.84   0
  -4 -10  -5  330.16   16.25   0
  -4 -10  -5  332.32   12.18   0
  -5 -10  -5  608.44   16.81   0
  -5 -10  -5  593.47   13.08   0
  -6 -10  -5   -1.36   11.88   0
  -6 -10  -5   -6.99    9.90   0
  -7 -10  -5  431.18   12.69   0
  -8 -10  -5  211.76   11.01   0
  -9 -10  -5   29.25   10.52   0
  -7  11   5  138.47   11.19   0
  -7  11   5  143.19   11.51   0
   7 -11  -5  116.30   10.80   0
   6 -11  -5  132.38   10.46   0
  -6  11   5   91.82   10.71   0
  -6  11   5   93.64   13.34   0
  -5  11   5    1.40    8.91   0
  -5  11   5    4.40    9.81   0
   5 -11  -5   -5.71    8.62   0
  -4  11   5  224.04   10.88   0
  -4  11   5  211.57   11.27   0
   4 -11  -5  181.29   10.17   0
  -3  11   5  180.03   12.76   0
  -3  11   5  140.94   13.36   0
   3 -11  -5  157.65   10.42   0
   2 -11  -5  636.17   13.03   0
  -2  11   5  673.55   16.67   0
   2 -11  -5  610.33   17.03   0
  -2  11   5  633.12   13.31   0
   1 -11  -5   67.96   10.89   0
  -1  11   5   70.93   13.14   0
   1 -11  -5   62.82   13.22   0
  -1  11   5   60.33   10.85   0
   0  11   5  137.58   14.50   0
   0 -11  -5  144.23   11.47   0
   0 -11  -5  135.18   14.77   0
   0  11   5  121.94   11.60   0
  -1 -11  -5  948.12   20.71   0
  -1 -11  -5  932.01   15.62   0
  -2 -11  -5  217.78   12.35   0
  -2 -11  -5  214.46   16.96   0
  -3 -11  -5  131.39   11.10   0
  -3 -11  -5  124.72   14.14   0
  -4 -11  -5  108.75   13.54   0
  -4 -11  -5  109.10   10.74   0
  -5 -11  -5  197.02   14.19   0
  -5 -11  -5  190.50   11.19   0
  -6 -11  -5 1235.73   16.03   0
  -6 -11  -5 1160.65   18.90   0
  -6 -11  -5 1224.60   17.94   0
  -7 -11  -5   96.56   10.49   0
  -7 -11  -5  112.73   12.71   0
  -8 -11  -5   94.40   12.93   0
  -9 -11  -5   31.33   10.55   0
  -6  12   5    2.97    9.90   0
  -6  12   5   -6.27   10.25   0
   6 -12  -5    7.29   10.06   0
  -5  12   5   21.11   11.86   0
  -5  12   5   26.61   12.73   0
   5 -12  -5   26.31    9.56   0
  -4  12   5   16.78    9.20   0
  -4  12   5   -1.29   12.20   0
   4 -12  -5    2.33    9.30   0
  -3  12   5  650.92   16.07   0
   3 -12  -5  679.74   13.42   0
  -3  12   5  645.65   13.08   0
  -2  12   5   25.78   10.33   0
   2 -12  -5   25.65    9.84   0
   2 -12  -5   35.23   10.60   0
  -2  12   5   18.56    9.90   0
  -1  12   5  130.74   10.77   0
   1 -12  -5  120.18   10.42   0
   1 -12  -5  123.33   12.85   0
  -1  12   5  115.56   10.67   0
   0 -12  -5   70.94   13.04   0
   0 -12  -5   67.59   10.49   0
   0  12   5   71.61   10.32   0
   0  12   5   74.48   12.48   0
  -1 -12  -5  521.55   13.05   0
  -1 -12  -5  508.96   16.87   0
  -2 -12  -5   19.60   14.55   0
  -2 -12  -5   22.56    9.90   0
  -3 -12  -5    9.02   10.42   0
  -3 -12  -5   18.61   13.18   0
  -4 -12  -5  220.89   14.74   0
  -4 -12  -5  205.43   11.81   0
  -5 -12  -5  667.83   18.15   0
  -5 -12  -5  695.11   14.20   0
  -6 -12  -5  133.03   14.10   0
  -6 -12  -5  152.05   11.21   0
  -6 -12  -5  129.04   11.25   0
  -7 -12  -5   80.32   11.13   0
  -7 -12  -5   77.71   10.44   0
  -7 -12  -5   65.46   10.74   0
  -8 -12  -5   47.12   13.03   0
  -8 -12  -5   12.75   10.71   0
  -8 -12  -5   33.32   12.71   0
  -5  13   5   24.40   10.33   0
  -5  13   5   27.35   10.32   0
   5 -13  -5    5.63   12.04   0
  -4  13   5   18.00   10.48   0
   4 -13  -5   30.62    9.79   0
  -4  13   5   31.30   10.16   0
  -3  13   5  135.56   11.85   0
   3 -13  -5  114.97   10.93   0
   3 -13  -5  110.15   13.98   0
  -3  13   5  103.63   10.74   0
  -2  13   5  144.11   13.28   0
   2 -13  -5  154.22   12.62   0
   2 -13  -5  150.92   13.38   0
  -2  13   5  175.80   11.00   0
  -1  13   5   30.22   11.89   0
   1 -13  -5   21.75   10.57   0
   1 -13  -5   15.33   10.80   0
  -1  13   5    6.14   10.74   0
   0  13   5  505.73   16.26   0
   0 -13  -5  487.03   12.97   0
   0 -13  -5  488.74   16.92   0
  -1 -13  -5   25.20   13.03   0
  -1 -13  -5   18.63   10.65   0
  -2 -13  -5  232.29   11.85   0
  -2 -13  -5  245.09   15.56   0
  -3 -13  -5   55.67   10.44   0
  -3 -13  -5   47.14   13.65   0
  -4 -13  -5   66.43   10.57   0
  -4 -13  -5   57.48   13.11   0
  -5 -13  -5  517.49   17.38   0
  -5 -13  -5  504.06   13.52   0
  -6 -13  -5   47.88   13.05   0
  -6 -13  -5   44.03   10.72   0
  -6 -13  -5   46.20   11.04   0
  -7 -13  -5   12.06   13.08   0
  -7 -13  -5   14.66   10.37   0
  -7 -13  -5   16.94    9.92   0
  -4  14   5    5.60   12.13   0
   4 -14  -5    4.24    9.85   0
  -4  14   5    1.67    9.92   0
  -3  14   5   51.49   10.45   0
   3 -14  -5   55.11   10.70   0
   3 -14  -5   29.20   10.98   0
  -3  14   5   56.65   10.61   0
  -2  14   5  170.10   12.21   0
   2 -14  -5  158.47   11.09   0
   2 -14  -5  167.43   14.57   0
  -2  14   5  155.65   13.51   0
  -1  14   5  209.71   14.39   0
   1 -14  -5  217.38   11.32   0
   1 -14  -5  193.90   13.26   0
  -1  14   5  220.71   11.28   0
   0 -14  -5   68.09   10.34   0
   0 -14  -5   82.25   13.57   0
  -1 -14  -5  140.60   14.93   0
  -1 -14  -5  130.70   10.76   0
  -2 -14  -5  204.11   14.66   0
  -2 -14  -5  197.68   11.28   0
  -3 -14  -5   35.17   10.27   0
  -3 -14  -5   20.78   13.79   0
  -4 -14  -5  126.38   11.89   0
  -4 -14  -5  116.88   14.19   0
  -5 -14  -5   18.71   13.19   0
  -5 -14  -5    8.02   10.21   0
  -5 -14  -5   14.83   10.33   0
  -6 -14  -5   57.82   14.23   0
  -6 -14  -5   48.61   10.89   0
  -6 -14  -5   58.91   10.92   0
  -3  15   5    8.79   12.49   0
   3 -15  -5   12.24    9.80   0
   3 -15  -5    6.83   13.31   0
  -3  15   5   21.48   10.64   0
  -2  15   5  156.83   14.95   0
   2 -15  -5  169.57   11.79   0
   2 -15  -5  128.81   13.68   0
  -2  15   5  193.29   11.80   0
  -1  15   5  396.50   17.29   0
   1 -15  -5  402.10   13.39   0
   1 -15  -5  317.18   17.48   0
   0 -15  -5   11.00   12.47   0
   0 -15  -5    7.73   10.18   0
  -1 -15  -5   17.37   10.14   0
  -1 -15  -5   11.20   13.40   0
  -2 -15  -5   12.53   12.84   0
  -2 -15  -5    1.73   10.42   0
  -3 -15  -5  229.72   11.92   0
  -3 -15  -5  246.73   15.63   0
  -4 -15  -5   63.85   10.98   0
  -4 -15  -5   54.77   14.08   0
  -5 -15  -5    9.15   10.58   0
  -5 -15  -5    3.28   10.38   0
  -5 -15  -5    9.57   13.43   0
   1 -16  -5   27.55   10.37   0
  -1  16   5   22.49   13.62   0
   1 -16  -5   11.74   12.90   0
   0 -16  -5   58.67   11.24   0
   0 -16  -5   70.02   15.45   0
  -1 -16  -5    3.45   10.23   0
  -1 -16  -5   -1.52   13.32   0
  -2 -16  -5    0.74   10.73   0
  -2 -16  -5    2.83   10.73   0
  -3 -16  -5   19.81   10.87   0
  -3 -16  -5    2.68   13.34   0
  -3 -11   6   29.78   10.71   0
  -3 -11   6   28.09   13.20   0
  -3 -11   6   50.85   11.76   0
  -2 -11   6   87.48   11.03   0
  -2 -11   6   79.82   11.23   0
  -2 -11   6   75.67   11.67   0
  -1 -11   6   39.32   10.34   0
  -1 -11   6   36.25   10.14   0
  -1 -11   6   22.26   10.48   0
   0 -11   6  210.69   15.16   0
   0 -11   6  254.69   12.35   0
   0 -11   6  194.58   14.79   0
   1 -11   6   38.57   10.86   0
   1 -11   6   30.81   10.83   0
   1 -11   6   47.55   10.48   0
   2 -11   6   25.86   13.11   0
   2 -11   6   49.52   10.53   0
  -2  11  -6   50.15   10.44   0
   2 -11   6   43.90   13.40   0
   3 -11   6   14.22   10.40   0
  -3  11  -6   31.55   10.35   0
   3 -11   6   12.03   13.00   0
   4 -11   6   21.02   10.41   0
   4 -11   6   13.16   12.47   0
  -4  11  -6   44.69   12.81   0
  -4 -10   6   72.12   10.95   0
  -4 -10   6   38.45   10.76   0
  -3 -10   6   14.10   10.13   0
  -3 -10   6   22.99   10.20   0
  -3 -10   6   -2.62   13.28   0
  -2 -10   6   36.39   10.38   0
  -2 -10   6   43.83   12.29   0
  -2 -10   6   64.33   13.02   0
  -1 -10   6  317.32   11.21   0
  -1 -10   6  406.91   13.68   0
  -1 -10   6  412.44   12.99   0
   0 -10   6  236.89   12.53   0
   0 -10   6  226.22   11.60   0
   0 -10   6  211.51   14.29   0
   1 -10   6  161.56   14.00   0
   1 -10   6  151.15   13.76   0
   1 -10   6  148.47   11.10   0
  -2  10  -6  307.37   12.13   0
   2 -10   6  265.95   15.30   0
   2 -10   6  276.51   15.31   0
   2 -10   6  285.01   12.03   0
   3 -10   6  357.82   12.72   0
   3 -10   6  402.51   15.83   0
  -3  10  -6  338.07   12.78   0
  -4  10  -6  146.70   11.10   0
   4 -10   6  109.98   11.54   0
   4 -10   6  169.50   13.95   0
  -5  10  -6   19.58   10.28   0
   5 -10   6   17.66   10.62   0
   5 -10   6    8.39   12.12   0
  -5  -9   6   14.41   10.25   0
  -5  -9   6   16.44   12.14   0
  -4  -9   6    9.47   12.12   0
  -4  -9   6   23.79    9.60   0
  -3  -9   6   28.10   10.82   0
  -3  -9   6   58.42   12.34   0
  -2  -9   6  103.62   10.55   0
  -2  -9   6  117.39   10.14   0
  -2  -9   6  123.03   10.93   0
  -1  -9   6   12.98   11.94   0
  -1  -9   6    1.73   10.27   0
  -1  -9   6   16.07   11.40   0
   0  -9   6  330.29   12.05   0
   0  -9   6  346.71   14.65   0
   0  -9   6  380.79   12.32   0
   1  -9   6  124.93   10.58   0
   1  -9   6  101.86   12.03   0
  -1   9  -6  108.54   10.56   0
   1  -9   6  126.14   13.38   0
   2  -9   6  432.95   16.10   0
  -2   9  -6  432.32   12.65   0
   2  -9   6  466.40   12.65   0
   2  -9   6  424.64   15.44   0
  -3   9  -6   12.89    9.85   0
   3  -9   6   15.48   12.21   0
   3  -9   6   22.56    9.82   0
  -4   9  -6   29.83   10.30   0
   4  -9   6   45.73   10.37   0
   4  -9   6   19.71   11.94   0
  -5   9  -6  284.53   12.56   0
   5  -9   6  276.80   12.56   0
   5  -9   6  307.55   17.23   0
   6  -9   6   24.55   11.98   0
  -6   9  -6   28.30   10.14   0
   6  -9   6   11.09   10.26   0
  -6  -8   6   45.97   11.10   0
  -6  -8   6   70.29   12.48   0
  -5  -8   6   91.83   10.91   0
  -5  -8   6  136.85   10.62   0
  -4  -8   6   70.42   10.40   0
  -4  -8   6   72.89   10.43   0
  -3  -8   6   53.00   11.39   0
  -3  -8   6   30.30   10.17   0
  -2  -8   6  328.74   12.23   0
  -2  -8   6  372.75   11.89   0
  -1  -8   6  290.40   11.71   0
  -1  -8   6  315.11   12.74   0
  -1  -8   6  301.03   11.59   0
   0  -8   6  279.56   11.11   0
   0  -8   6  314.75   11.94   0
   0  -8   6  301.72   12.45   0
   1  -8   6  629.29   15.89   0
   1  -8   6  637.98   15.37   0
   1  -8   6  621.57   13.39   0
  -1   8  -6  616.29   13.53   0
   2  -8   6  538.37   12.76   0
   2  -8   6  558.85   15.99   0
  -2   8  -6  542.74   13.12   0
  -3   8  -6   18.35   10.24   0
   3  -8   6   23.61   12.01   0
   3  -8   6   39.29   10.75   0
   4  -8   6   11.03   10.09   0
  -4   8  -6   23.92   10.01   0
   4  -8   6   30.32   12.01   0
  -5   8  -6    5.57    9.98   0
   5  -8   6   -2.09    9.55   0
   5  -8   6   12.42   13.77   0
   6  -8   6  357.64   17.72   0
  -6   8  -6  405.79   12.91   0
   6  -8   6  301.77   15.10   0
  -7   8  -6   -0.93   10.24   0
   7  -8   6    1.08   13.59   0
   7  -8   6   10.54   10.21   0
  -7   8  -6    5.97   15.89   0
  -7  -7   6   41.54   10.51   0
  -7  -7   6   32.53   10.54   0
  -6  -7   6   30.81   10.54   0
  -6  -7   6   58.46   10.15   0
  -5  -7   6   29.53    9.77   0
  -5  -7   6   14.97   10.04   0
  -4  -7   6  196.38   10.22   0
  -4  -7   6  170.81   11.31   0
  -3  -7   6  108.94   10.47   0
  -3  -7   6  111.72   10.18   0
  -2  -7   6   19.29   11.21   0
  -2  -7   6   26.66   12.19   0
  -1  -7   6 1092.84   15.06   0
  -1  -7   6 1088.88   17.38   0
   0  -7   6  240.12   11.53   0
   0  -7   6  246.67   11.71   0
   0  -7   6  227.43   14.20   0
   1  -7   6 1025.01   19.33   0
  -1   7  -6 1073.32   14.55   0
   1  -7   6 1010.82   18.61   0
   1  -7   6 1048.23   14.95   0
  -2   7  -6    5.22   10.22   0
   2  -7   6   16.86   10.15   0
   2  -7   6    4.17   12.21   0
  -3   7  -6   83.14   10.69   0
   3  -7   6   70.19   10.31   0
   3  -7   6   74.39   13.76   0
   4  -7   6   40.68   10.26   0
  -4   7  -6   29.88   10.28   0
   4  -7   6   25.60   13.57   0
   5  -7   6  131.19   12.69   0
  -5   7  -6  120.59   11.19   0
   5  -7   6  120.13   10.79   0
  -6   7  -6   66.57   10.32   0
   6  -7   6   57.87   12.16   0
   6  -7   6   54.88   10.10   0
  -6   7  -6   65.28   14.09   0
  -7   7  -6  132.14   11.33   0
   7  -7   6  161.00   15.40   0
   7  -7   6  116.82   10.92   0
  -7   7  -6  142.41   15.65   0
  -8   7  -6    0.07   10.36   0
   8  -7   6   15.79   10.30   0
   8  -7   6    5.69   11.87   0
  -8   7  -6   22.68   13.43   0
  -7  -6   6   26.67    9.78   0
  -6  -6   6  -10.41   10.00   0
  -6  -6   6   -1.99    9.46   0
  -5  -6   6  345.15   11.91   0
  -5  -6   6  386.98   11.98   0
  -4  -6   6  779.52   14.14   0
  -4  -6   6  832.04   13.89   0
  -3  -6   6  271.73   11.92   0
  -3  -6   6  254.96   11.23   0
  -2  -6   6  110.94   11.21   0
  -2  -6   6   96.07    9.81   0
  -1  -6   6    3.97   10.22   0
  -1  -6   6    5.98    9.12   0
   0  -6   6 2004.09   21.57   0
   0  -6   6 1934.82   18.04   0
   0  -6   6 2004.70   22.98   0
   1  -6   6  108.81   13.44   0
   1  -6   6   93.24   11.45   0
   1  -6   6  111.98   12.81   0
  -1   6  -6  127.32   11.36   0
   2  -6   6    4.13   13.17   0
   2  -6   6   20.29   10.32   0
   2  -6   6   12.90   12.44   0
  -2   6  -6    9.19   10.40   0
   3  -6   6   43.58   12.11   0
   3  -6   6   42.05   11.02   0
  -3   6  -6   46.51   10.43   0
  -4   6  -6  768.31   13.97   0
   4  -6   6  777.72   13.68   0
   4  -6   6  788.14   19.84   0
   5  -6   6   91.10   14.04   0
  -5   6  -6  106.55   10.80   0
   5  -6   6   88.94   10.51   0
  -6   6  -6   40.77   12.60   0
   6  -6   6   48.53   13.25   0
   6  -6   6   37.85   10.09   0
  -6   6  -6   42.90   13.78   0
  -7   6  -6   25.37    9.98   0
   7  -6   6   18.91    9.69   0
   7  -6   6   11.08   13.01   0
  -7   6  -6   16.99   12.83   0
  -8   6  -6  354.12   19.11   0
   8  -6   6  267.74   15.96   0
   8  -6   6  296.67   12.20   0
  -8   6  -6  342.27   12.25   0
  -9   6  -6   39.40   14.30   0
   9  -6   6   54.64   14.76   0
  -9   6  -6   28.59   11.40   0
  -8  -5   6   13.27    9.77   0
  -7  -5   6  540.15   13.89   0
  -6  -5   6   41.03    9.83   0
  -5  -5   6   78.44    9.35   0
  -4  -5   6   22.10    9.46   0
  -4  -5   6    8.96    9.75   0
  -3  -5   6  486.84   13.57   0
  -3  -5   6  551.46   12.38   0
  -2  -5   6  252.55   11.30   0
  -2  -5   6  271.09   11.79   0
  -1  -5   6  196.71   11.86   0
  -1  -5   6  184.50   10.92   0
   0  -5   6   49.34   10.84   0
   0  -5   6   46.24   12.32   0
   1  -5   6 1327.28   16.47   0
   1  -5   6 1344.73   21.17   0
  -1   5  -6 1302.63   16.20   0
   1  -5   6 1339.06   22.15   0
   2  -5   6   12.88   13.60   0
  -2   5  -6   42.12   10.90   0
   2  -5   6    5.46   10.57   0
   2  -5   6   12.44   12.83   0
   3  -5   6   16.36   10.55   0
  -3   5  -6   -5.22   11.01   0
   3  -5   6   16.60   14.59   0
  -4   5  -6  158.82   12.24   0
   4  -5   6  160.39   11.29   0
   4  -5   6  177.98   15.30   0
   5  -5   6  758.99   19.75   0
  -5   5  -6  760.99   13.86   0
   5  -5   6  719.51   13.44   0
  -5   5  -6  767.10   22.86   0
  -6   5  -6  355.51   12.28   0
   6  -5   6  393.54   16.96   0
   6  -5   6  326.08   11.78   0
  -6   5  -6  378.08   19.63   0
  -7   5  -6   23.74   14.84   0
  -7   5  -6    7.08   10.31   0
   7  -5   6   13.66    9.76   0
   7  -5   6   26.14   12.78   0
  -8   5  -6  234.08   16.96   0
   8  -5   6  157.48   11.33   0
   8  -5   6  212.30   14.02   0
  -8   5  -6  192.93   12.01   0
  -9   5  -6   71.41   13.71   0
  -9   5  -6   76.10   10.89   0
   9  -5   6   84.56   14.50   0
   8   4  -6  111.69   10.00   0
  -8  -4   6  111.25   10.24   0
   7   4  -6   10.22    9.38   0
  -7  -4   6   16.87    9.38   0
  -6  -4   6 1227.90   14.75   0
   6   4  -6 1150.08   14.76   0
   5   4  -6   72.69    9.83   0
  -5  -4   6   71.02   11.03   0
   4   4  -6   13.10    9.53   0
  -4  -4   6   32.00    9.65   0
  -3  -4   6  149.05   12.75   0
  -3  -4   6  106.20   11.02   0
  -2  -4   6  795.79   15.86   0
  -2  -4   6  764.39   14.16   0
  -1  -4   6  411.76   12.36   0
  -1  -4   6  415.28   12.85   0
   0  -4   6   40.28   11.57   0
   0  -4   6   33.99    9.78   0
  -1   4  -6    9.79   11.58   0
   1  -4   6    8.00   10.35   0
   1  -4   6   10.47   16.03   0
   1  -4   6    3.13   11.60   0
  -2   4  -6 3007.86   21.74   0
   2  -4   6 3033.72   22.20   0
   2  -4   6 2991.31   33.91   0
   2  -4   6 3026.64   34.66   0
  -3   4  -6  568.05   13.24   0
   3  -4   6  563.49   12.95   0
   3  -4   6  566.95   21.81   0
   4  -4   6   47.81   15.71   0
  -4   4  -6   55.67   10.77   0
   4  -4   6   53.74   10.47   0
  -5   4  -6  310.32   12.25   0
   5  -4   6  333.97   11.99   0
  -5   4  -6  318.53   20.70   0
   5  -4   6  311.62   17.38   0
  -6   4  -6  394.05   18.78   0
  -6   4  -6  364.42   12.43   0
   6  -4   6  363.72   11.65   0
   6  -4   6  414.96   17.02   0
  -7   4  -6  785.96   14.98   0
   7  -4   6  951.58   18.90   0
   7  -4   6  816.77   14.32   0
  -7   4  -6  906.09   20.59   0
  -8   4  -6  263.11   11.90   0
  -8   4  -6  275.46   13.97   0
   8  -4   6  272.44   15.64   0
   8  -4   6  249.28   11.25   0
  -9   4  -6   49.53   13.05   0
  -9   4  -6   34.96   10.41   0
   9  -4   6   36.71   12.11   0
  -8  -3   6   48.42    9.64   0
   8   3  -6   45.75    9.71   0
  -7  -3   6  282.91   10.50   0
   7   3  -6  261.97   10.08   0
   6   3  -6  367.24   10.83   0
  -6  -3   6  401.42   11.33   0
   5   3  -6   18.21    9.22   0
  -5  -3   6   30.61    8.80   0
   4   3  -6    8.89    9.13   0
  -4  -3   6   -6.42    9.30   0
  -3  -3   6   19.69    9.95   0
   3   3  -6   41.48   12.05   0
  -2  -3   6 1511.57   17.01   0
  -2  -3   6 1602.71   17.08   0
   2   3  -6 1597.09   17.37   0
  -1  -3   6  909.13   15.32   0
  -1  -3   6  891.75   17.20   0
   0  -3   6  233.40   12.69   0
   0  -3   6  225.92   13.73   0
  -1   3  -6  783.19   15.38   0
   1  -3   6  777.10   15.12   0
   1  -3   6  813.99   20.33   0
   1  -3   6  798.15   22.12   0
   2  -3   6 3292.06   40.35   0
  -2   3  -6 3284.19   23.49   0
   2  -3   6 3302.57   23.19   0
   2  -3   6 3343.62   41.60   0
  -3   3  -6   69.37   11.25   0
   3  -3   6   67.92   10.89   0
   3  -3   6   67.43   19.28   0
  -4   3  -6  295.01   11.91   0
   4  -3   6  320.48   13.34   0
   4  -3   6  296.01   20.32   0
   5  -3   6   18.71   15.18   0
  -5   3  -6   23.41   17.95   0
  -5   3  -6    8.51   10.54   0
   5  -3   6   20.34   10.30   0
  -6   3  -6  259.68   12.26   0
   6  -3   6  286.26   15.34   0
   6  -3   6  266.02   11.51   0
  -6   3  -6  277.11   16.71   0
  -7   3  -6   12.96   13.90   0
  -7   3  -6   29.58    9.72   0
   7  -3   6   19.53   11.51   0
   7  -3   6    5.27    9.42   0
  -8   3  -6   47.01   14.24   0
  -8   3  -6   38.07   10.49   0
   8  -3   6   48.62   11.78   0
  -9   3  -6    1.45   10.43   0
   9  -3   6    4.48   11.49   0
  -9   3  -6    1.43   14.19   0
 -10   3  -6  147.91   12.19   0
 -10   3  -6  184.81   15.00   0
  10  -3   6  173.91   14.20   0
  -9  -2   6  135.02   11.56   0
   9   2  -6  117.92   10.98   0
  -8  -2   6  236.52   11.44   0
   8   2  -6  268.97   11.18   0
  -7  -2   6  260.52   10.83   0
   7   2  -6  235.68   10.65   0
  -6  -2   6   37.40    9.13   0
   6   2  -6   36.79    8.92   0
  -5  -2   6   42.08    8.97   0
   5   2  -6   14.65   11.15   0
  -4  -2   6  197.50   10.49   0
   4   2  -6  208.83   10.40   0
   3   2  -6  797.60   13.60   0
  -3  -2   6  807.51   15.40   0
  -2  -2   6   -2.95   11.05   0
  -2  -2   6   10.19    9.63   0
   2   2  -6   -0.01    9.82   0
  -1  -2   6 2333.82   20.71   0
  -1  -2   6 2313.95   23.04   0
   1   2  -6 2309.89   22.16   0
   0  -2   6  623.95   17.02   0
   0  -2   6  666.53   14.96   0
  -1   2  -6 2351.13   21.84   0
   1  -2   6 2301.81   21.36   0
   1  -2   6 2331.85   31.77   0
   2  -2   6 1226.02   40.14   0
   2  -2   6 1245.41   17.54   0
  -2   2  -6 1185.33   17.92   0
   2  -2   6 1200.74   37.23   0
  -3   2  -6  883.08   15.83   0
   3  -2   6  919.43   15.72   0
  -4   2  -6   23.94   10.99   0
   4  -2   6    9.36   12.74   0
  -4   2  -6    9.14   25.30   0
   4  -2   6    6.70   19.40   0
   5  -2   6  218.74   11.32   0
  -5   2  -6  220.27   11.39   0
   5  -2   6  244.33   17.99   0
  -5   2  -6  241.36   19.68   0
  -6   2  -6  104.39   15.66   0
  -6   2  -6  110.25   10.65   0
   6  -2   6   99.17    9.87   0
   6  -2   6  102.59   13.99   0
   7  -2   6  165.07   12.45   0
  -7   2  -6  140.08   10.66   0
  -7   2  -6  174.70   15.19   0
   7  -2   6  125.66   10.36   0
  -8   2  -6   10.55   10.44   0
   8  -2   6    7.79   11.76   0
  -8   2  -6   16.50   12.30   0
  -9   2  -6  257.84   12.22   0
  -9   2  -6  288.04   14.71   0
   9  -2   6  275.88   14.02   0
 -10   2  -6   52.00   12.93   0
 -10   2  -6   81.42   13.33   0
  10  -2   6   83.54   13.05   0
  -9  -1   6   15.55    9.89   0
   9   1  -6   30.60    9.84   0
  -8  -1   6  228.65   11.22   0
   8   1  -6  210.85   10.91   0
   7   1  -6  395.99   11.25   0
  -7  -1   6  413.35   11.64   0
  -6  -1   6  203.72   10.07   0
   6   1  -6  212.71    9.84   0
  -5  -1   6   10.40    9.15   0
   5   1  -6   25.65    9.12   0
  -4  -1   6  361.68   11.10   0
   4   1  -6  358.92   10.91   0
   3   1  -6   49.42    9.94   0
  -3  -1   6   38.81    9.91   0
  -2  -1   6 1449.02   16.57   0
   2   1  -6 1410.27   16.43   0
  -1  -1   6  432.37   15.66   0
  -1  -1   6  430.23   15.53   0
   1   1  -6  415.68   13.57   0
   0  -1   6 1130.84   17.49   0
   0  -1   6 1162.97   21.03   0
   0   1  -6 1164.51   21.74   0
   1  -1   6   26.79   12.48   0
   1  -1   6   30.39   15.96   0
  -1   1  -6   26.38   12.12   0
  -2   1  -6  829.66   17.10   0
   2  -1   6  894.78   18.63   0
  -3   1  -6  395.87   13.82   0
   3  -1   6  408.16   13.78   0
  -4   1  -6  981.14   39.02   0
  -4   1  -6  922.62   16.16   0
   4  -1   6  974.78   16.82   0
   5  -1   6   52.22   16.17   0
  -5   1  -6   49.51   11.45   0
  -5   1  -6   52.61   17.32   0
   5  -1   6   63.73   10.29   0
  -6   1  -6   53.78   10.20   0
  -6   1  -6   64.77   14.96   0
   6  -1   6   70.50   14.36   0
   6  -1   6   76.18    9.89   0
  -7   1  -6  350.16   12.29   0
  -7   1  -6  372.12   14.48   0
   7  -1   6  363.27   13.98   0
  -8   1  -6  289.36   11.40   0
  -8   1  -6  350.64   14.14   0
   8  -1   6  311.09   13.66   0
   9  -1   6  249.29   13.83   0
  -9   1  -6  176.54   13.20   0
  -9   1  -6  243.34   13.94   0
 -10   1  -6   15.98   10.52   0
 -10   1  -6   22.66    9.70   0
  10  -1   6   28.43    9.82   0
   9   0  -6  232.90   11.40   0
  -9   0   6  217.67   11.56   0
   8   0  -6  135.43   10.49   0
  -8   0   6  153.87   10.56   0
  -7   0   6   93.30   10.09   0
   7   0  -6   82.77    9.79   0
  -6   0   6  484.54   11.44   0
   6   0  -6  458.35   11.08   0
  -5   0   6 1231.32   15.19   0
   5   0  -6 1239.15   14.66   0
  -4   0   6 1201.60   14.25   0
   4   0  -6 1175.89   14.05   0
  -3   0   6  343.47   11.67   0
   3   0  -6  330.91   11.27   0
   2   0  -6  133.74   10.35   0
  -2   0   6  128.98   10.13   0
   1   0  -6 4412.99   30.46   0
  -1   0   6 4373.51   28.38   0
  -1   0   6 4408.75   29.31   0
   0   0  -6 4768.79   35.18   0
   0   0   6 4779.13   31.84   0
   0   0   6 4790.68   35.20   0
  -1   0  -6   15.26   12.64   0
   1   0   6   18.12   12.12   0
   1   0   6   15.77   18.67   0
  -1   0  -6   11.29   16.46   0
  -2   0  -6    5.50   12.58   0
   2   0   6    9.41   11.73   0
   3   0   6 2246.76   21.48   0
  -3   0  -6 2128.20   22.04   0
  -4   0  -6 2107.74   20.74   0
   4   0   6 2176.96   20.07   0
  -4   0  -6 2110.15   38.94   0
  -5   0  -6    0.53   10.50   0
   5   0   6   12.61   12.41   0
  -5   0  -6    5.91   14.31   0
  -6   0  -6  118.33   11.33   0
   6   0   6  116.01   13.22   0
   6   0   6  112.24   10.57   0
  -6   0  -6  112.73   12.85   0
   7   0   6  292.23   14.25   0
  -7   0  -6  244.91   12.06   0
  -7   0  -6  283.71   14.52   0
   8   0   6 1877.74   21.45   0
  -8   0  -6 1570.56   18.19   0
  -8   0  -6 1820.95   21.63   0
   9   0   6    4.37   11.51   0
  -9   0  -6    8.90   10.27   0
  -9   0  -6   15.51   12.46   0
 -10   0  -6   -2.40   10.12   0
 -10   0  -6   20.66   12.13   0
  10   0   6   19.09   12.36   0
   9  -1  -6    7.86    9.98   0
  -9   1   6    7.86   10.03   0
   8  -1  -6  277.75   11.07   0
  -8   1   6  291.84   11.08   0
   7  -1  -6   63.98    9.46   0
  -7   1   6   63.08    9.83   0
   6  -1  -6  524.59   11.55   0
  -6   1   6  531.37   13.31   0
   5  -1  -6  249.54   10.78   0
  -5   1   6  266.55   10.99   0
   4  -1  -6   56.72    9.42   0
  -4   1   6   86.57    9.55   0
   3  -1  -6 2717.62   20.33   0
  -3   1   6 2768.67   20.28   0
   2  -1  -6  914.28   14.04   0
  -2   1   6  911.71   14.74   0
   1  -1  -6  343.65   15.17   0
  -1   1   6  336.11   13.02   0
   0   1   6  114.48   13.64   0
   0  -1  -6  124.15   14.67   0
   0   1   6  125.62   15.14   0
   1   1   6 1456.41   21.91   0
  -1  -1  -6 1439.87   28.07   0
   1   1   6 1443.49   28.80   0
  -1  -1  -6 1431.47   24.32   0
  -2  -1  -6   46.98   23.55   0
  -2  -1  -6   44.07   13.14   0
   2   1   6   45.66   15.69   0
  -3  -1  -6  135.33   23.22   0
  -3  -1  -6  142.84   24.58   0
  -3  -1  -6  132.42   12.98   0
   3   1   6  149.16   14.49   0
  -4  -1  -6  151.00   14.47   0
  -4  -1  -6  146.82   16.40   0
   4   1   6  153.51   11.68   0
  -5  -1  -6 1288.87   21.13   0
  -5  -1  -6 1230.67   19.15   0
   5   1   6 1324.08   16.78   0
  -6  -1  -6    1.83   11.38   0
  -6  -1  -6    2.56   10.60   0
  -7  -1  -6  196.01   12.83   0
  -7  -1  -6  173.67   11.52   0
  -8  -1  -6   25.76   10.74   0
  -8  -1  -6   13.44    9.83   0
  -9  -1  -6 1015.17   17.95   0
  -9  -1  -6  797.25   16.73   0
 -10  -1  -6    1.73    9.82   0
 -10  -1  -6    3.03    9.57   0
 -11  -1  -6   -2.18   12.54   0
 -11  -1  -6   14.35   10.59   0
   9  -2  -6  134.11   10.94   0
  -9   2   6  134.23   10.80   0
  -9   2   6  121.18   10.65   0
   8  -2  -6   50.77    9.59   0
  -8   2   6   44.92    9.52   0
   7  -2  -6  326.06   10.96   0
  -7   2   6  321.26   11.08   0
  -6   2   6  689.09   12.33   0
   6  -2  -6  671.53   12.11   0
   5  -2  -6   10.95    9.53   0
  -5   2   6   18.60   10.10   0
   4  -2  -6  186.35    9.80   0
  -4   2   6  166.40   10.15   0
   3  -2  -6   15.52   10.00   0
  -3   2   6   24.44   10.26   0
   2  -2  -6 2963.95   22.48   0
  -2   2   6 2895.17   22.17   0
   1  -2  -6    3.55   13.16   0
  -1   2   6   19.92   11.12   0
   0  -2  -6  211.94   13.72   0
   0   2   6  212.00   14.61   0
   0   2   6  217.18   13.47   0
  -1  -2  -6   72.17   17.22   0
   1   2   6   71.67   16.71   0
   1   2   6   76.37   16.82   0
  -1  -2  -6   59.99   15.98   0
  -2  -2  -6 5708.30   48.74   0
  -2  -2  -6 5638.06   40.88   0
   2   2   6 5610.23   40.94   0
  -3  -2  -6    0.91   15.29   0
  -3  -2  -6    6.45   11.46   0
  -3  -2  -6    8.24   17.11   0
   3   2   6    8.25   14.38   0
  -4  -2  -6   93.54   11.44   0
   4   2   6   98.26   11.39   0
  -4  -2  -6   90.19   14.23   0
  -5  -2  -6   33.21   12.71   0
  -5  -2  -6   19.29   11.11   0
  -6  -2  -6 1338.74   19.38   0
  -6  -2  -6 1467.57   19.55   0
  -7  -2  -6  470.56   14.42   0
  -7  -2  -6  417.32   12.74   0
  -8  -2  -6   71.20    9.51   0
  -8  -2  -6   62.80   10.57   0
  -9  -2  -6   17.44   11.25   0
  -9  -2  -6   13.08    9.96   0
 -10  -2  -6  503.77   15.25   0
 -10  -2  -6  381.76   15.55   0
 -11  -2  -6   12.83   10.46   0
 -11  -2  -6   11.76   12.08   0
   9  -3  -6  179.13   11.04   0
  -9   3   6  200.31   11.05   0
  -9   3   6  135.38   11.79   0
   8  -3  -6   72.47    9.86   0
  -8   3   6   72.80   10.04   0
  -8   3   6   57.73    9.87   0
  -7   3   6  212.73   12.62   0
   7  -3  -6  214.37   10.57   0
   6  -3  -6  144.78    9.81   0
  -6   3   6  152.86   10.11   0
   5  -3  -6  179.21   10.13   0
  -5   3   6  146.19   10.29   0
   4  -3  -6  112.13    9.63   0
  -4   3   6   92.40    9.85   0
   3  -3  -6  157.16   10.79   0
  -3   3   6  162.67   10.80   0
  -2   3   6  380.28   13.13   0
   2  -3  -6  387.23   12.94   0
  -1   3   6 1546.95   19.18   0
   1  -3  -6 1555.86   18.99   0
   0   3   6   13.63   15.76   0
   0   3   6    6.17   12.05   0
   0  -3  -6   16.90   11.84   0
   1   3   6 5873.63   40.81   0
  -1  -3  -6 5997.50   40.48   0
   1   3   6 5933.21   50.48   0
  -2  -3  -6  918.88   21.46   0
  -2  -3  -6  947.41   25.42   0
   2   3   6  964.55   24.88   0
   2   3   6  953.35   22.96   0
  -3  -3  -6 1858.51   27.15   0
   3   3   6 1911.20   26.17   0
  -3  -3  -6 1831.76   27.34   0
  -4  -3  -6   11.03   12.75   0
  -4  -3  -6    9.27   10.40   0
  -5  -3  -6   95.82   10.66   0
  -5  -3  -6   98.86   13.66   0
  -6  -3  -6 1314.37   18.11   0
  -6  -3  -6 1175.02   18.72   0
  -7  -3  -6  166.56   11.01   0
  -7  -3  -6  204.80   11.87   0
  -8  -3  -6  162.32   10.55   0
  -8  -3  -6  146.82   11.50   0
  -9  -3  -6  312.17   11.36   0
  -9  -3  -6  240.92   14.02   0
 -10  -3  -6  169.39   12.59   0
 -10  -3  -6  127.73   11.54   0
 -11  -3  -6   23.91   10.65   0
 -11  -3  -6    4.26    9.95   0
   9  -4  -6   13.75    9.63   0
  -9   4   6   22.76    9.51   0
  -9   4   6    9.56   10.01   0
  -8   4   6  572.05   13.13   0
  -8   4   6  483.13   13.26   0
   8  -4  -6  568.45   13.19   0
  -7   4   6   29.79    9.47   0
   7  -4  -6   27.41    9.22   0
  -7   4   6   25.01    9.62   0
   6  -4  -6   12.67    8.71   0
  -6   4   6    8.31    8.94   0
   5  -4  -6   58.50    9.47   0
  -5   4   6   63.08    9.92   0
  -4   4   6 1461.99   15.73   0
   4  -4  -6 1447.37   15.47   0
   3  -4  -6   42.60   12.64   0
  -3   4   6   28.06   10.41   0
  -2   4   6    8.35   11.25   0
   2  -4  -6   14.97   10.36   0
  -1   4   6   18.10   11.35   0
   1  -4  -6   10.95   10.86   0
   0   4   6 2860.06   24.56   0
   0  -4  -6 2870.92   24.55   0
   1   4   6 1352.72   20.84   0
  -1  -4  -6 1361.26   22.69   0
   1   4   6 1353.28   38.64   0
  -2  -4  -6   62.82   12.78   0
   2   4   6   67.57   19.55   0
   2   4   6   70.07   13.43   0
  -2  -4  -6   63.32   19.89   0
  -3  -4  -6   21.51   14.51   0
  -3  -4  -6   12.70   15.00   0
  -4  -4  -6  706.16   16.88   0
  -4  -4  -6  744.36   17.12   0
  -4  -4  -6  732.12   18.58   0
  -5  -4  -6  297.49   13.48   0
  -5  -4  -6  299.15   14.47   0
  -6  -4  -6   57.06   11.40   0
  -6  -4  -6   59.92   12.22   0
  -7  -4  -6  532.31   13.99   0
  -7  -4  -6  463.92   12.92   0
  -8  -4  -6  464.52   12.24   0
  -8  -4  -6  562.13   14.32   0
  -9  -4  -6  463.24   12.37   0
  -9  -4  -6  396.49   12.37   0
 -10  -4  -6    2.64   11.89   0
 -10  -4  -6   16.39    9.87   0
 -11  -4  -6   40.18   10.88   0
 -11  -4  -6   26.08   10.32   0
  -9   5   6   31.45    9.62   0
  -9   5   6   28.13   10.21   0
   9  -5  -6   38.58    9.62   0
  -8   5   6   11.24    9.84   0
  -8   5   6    9.89    9.34   0
   8  -5  -6   -0.43    9.58   0
  -7   5   6  475.12   12.22   0
   7  -5  -6  491.78   11.85   0
  -7   5   6  473.02   13.00   0
   6  -5  -6    7.08    8.74   0
  -6   5   6    9.44    9.26   0
  -6   5   6    6.76    9.37   0
   5  -5  -6  271.36   11.36   0
  -5   5   6  307.02   11.31   0
  -5   5   6  262.34   11.43   0
   4  -5  -6   65.81    9.66   0
  -4   5   6   57.46   10.05   0
  -4   5   6   51.17   10.51   0
   3  -5  -6 1585.33   16.64   0
  -3   5   6 1574.54   16.70   0
  -2   5   6 1071.61   15.64   0
   2  -5  -6 1045.30   15.50   0
  -1   5   6   19.97   11.64   0
   1  -5  -6   12.96   11.51   0
   0   5   6 2090.84   23.39   0
   0  -5  -6 2117.33   21.71   0
   0   5   6 2215.88   38.21   0
   1   5   6  255.09   15.88   0
  -1  -5  -6  250.69   13.61   0
  -2  -5  -6  399.48   14.66   0
   2   5   6  420.66   14.88   0
  -3  -5  -6    0.86   17.67   0
  -3  -5  -6    8.32   11.66   0
  -4  -5  -6  113.53   14.27   0
  -4  -5  -6  119.47   11.42   0
  -5  -5  -6  107.18   11.16   0
  -5  -5  -6  108.78   12.60   0
  -6  -5  -6  517.21   12.72   0
  -6  -5  -6  587.87   14.63   0
  -7  -5  -6   -7.48    9.27   0
  -7  -5  -6    2.33    9.00   0
  -8  -5  -6  739.46   14.54   0
  -8  -5  -6  922.21   14.41   0
  -9  -5  -6  138.95   10.23   0
  -9  -5  -6   93.50   12.55   0
 -10  -5  -6   49.56   10.23   0
 -10  -5  -6   37.76   10.33   0
  -8   6   6   16.00    9.52   0
  -8   6   6   18.91    9.64   0
   8  -6  -6    2.39    9.29   0
   7  -6  -6   46.23    9.24   0
  -7   6   6   38.54    9.50   0
  -7   6   6   51.72    9.88   0
   6  -6  -6  844.82   13.46   0
  -6   6   6  877.99   13.72   0
  -6   6   6  729.29   14.38   0
  -5   6   6 1121.15   14.66   0
   5  -6  -6 1028.07   14.36   0
  -5   6   6  961.22   16.79   0
   4  -6  -6  130.16   10.54   0
  -4   6   6  116.99   10.59   0
  -4   6   6  109.08   10.77   0
  -3   6   6   42.28   10.93   0
  -3   6   6   38.72   12.46   0
   3  -6  -6   50.68   10.05   0
  -2   6   6  387.34   14.72   0
  -2   6   6  368.76   15.14   0
   2  -6  -6  392.58   12.40   0
  -1   6   6 2134.43   19.72   0
   1  -6  -6 2160.74   20.16   0
  -1   6   6 2208.12   28.07   0
   0   6   6  286.73   13.22   0
   0  -6  -6  294.89   13.46   0
   0   6   6  309.42   22.89   0
  -1  -6  -6  628.67   15.04   0
   1   6   6  642.79   14.96   0
  -2  -6  -6 3753.25   27.35   0
   2   6   6 3739.35   26.43   0
  -3  -6  -6  748.46   26.26   0
  -3  -6  -6  755.88   15.21   0
  -4  -6  -6  869.55   20.59   0
  -4  -6  -6  923.48   15.94   0
  -5  -6  -6   17.18   12.41   0
  -5  -6  -6   36.53    9.88   0
  -6  -6  -6   10.46    9.58   0
  -6  -6  -6   -7.09   11.06   0
  -7  -6  -6 1438.83   16.25   0
  -7  -6  -6 1213.47   18.20   0
  -8  -6  -6  522.28   14.06   0
  -8  -6  -6  431.21   14.50   0
  -9  -6  -6   36.36   10.24   0
  -9  -6  -6   74.92   10.21   0
 -10  -6  -6   31.28   12.28   0
 -10  -6  -6   35.78   12.57   0
  -8   7   6   67.96   10.41   0
  -8   7   6   64.62   12.52   0
   8  -7  -6   84.82    9.94   0
   7  -7  -6    7.41    9.00   0
  -7   7   6   23.49    9.19   0
  -7   7   6    4.74    9.83   0
   6  -7  -6  762.93   13.26   0
  -6   7   6  762.25   13.48   0
  -6   7   6  691.34   16.17   0
   5  -7  -6   59.25    9.38   0
  -5   7   6   44.33    9.63   0
  -5   7   6   50.33    9.20   0
  -4   7   6  149.30   10.90   0
  -4   7   6  147.26   10.68   0
   4  -7  -6  148.21   10.69   0
  -3   7   6    6.90   10.02   0
  -3   7   6    1.61    9.89   0
   3  -7  -6   11.82    9.91   0
  -2   7   6  615.15   13.74   0
  -2   7   6  617.27   16.33   0
   2  -7  -6  627.11   13.29   0
  -1   7   6   48.24   13.32   0
  -1   7   6   51.95   12.83   0
   1  -7  -6   57.71   11.36   0
   0   7   6 1629.68   18.84   0
   0   7   6 1727.20   33.47   0
   0  -7  -6 1716.82   19.30   0
  -1  -7  -6   18.77   12.03   0
   1   7   6   12.61   12.13   0
  -2  -7  -6 2724.66   23.22   0
  -3  -7  -6  499.29   22.32   0
  -3  -7  -6  500.50   13.22   0
  -4  -7  -6   53.20   14.00   0
  -5  -7  -6  550.26   13.26   0
  -5  -7  -6  569.19   14.05   0
  -6  -7  -6  462.57   12.56   0
  -6  -7  -6  424.59   14.80   0
  -7  -7  -6  182.14   12.94   0
  -7  -7  -6  239.15   13.27   0
  -8  -7  -6  208.00   10.49   0
  -8  -7  -6  144.03   10.68   0
  -9  -7  -6   79.38   10.20   0
  -9  -7  -6   57.73   10.22   0
 -10  -7  -6   24.32   10.23   0
 -10  -7  -6   29.27    9.75   0
  -8   8   6   11.55    9.29   0
   8  -8  -6    5.85    9.23   0
  -8   8   6   10.50    9.92   0
   7  -8  -6  153.28    9.92   0
  -7   8   6  168.45   10.25   0
  -7   8   6  146.56   11.08   0
   6  -8  -6   82.00    9.66   0
  -6   8   6   82.35    9.84   0
  -6   8   6   74.07   11.78   0
   5  -8  -6  163.57    9.94   0
  -5   8   6  150.18   10.06   0
  -5   8   6  162.77   11.07   0
  -4   8   6   81.24   10.25   0
  -4   8   6   91.91   12.66   0
   4  -8  -6   91.54    9.57   0
  -3   8   6  143.91   11.09   0
  -3   8   6  157.68   11.05   0
   3  -8  -6  150.58   11.00   0
  -2   8   6  988.88   14.64   0
  -2   8   6 1018.03   18.77   0
   2  -8  -6 1027.24   14.83   0
  -1   8   6  832.45   14.25   0
  -1   8   6  792.16   20.21   0
   1  -8  -6  806.02   14.23   0
   0  -8  -6   85.54   11.76   0
   0   8   6   79.14   15.86   0
   0   8   6   77.52   11.25   0
  -1  -8  -6 2678.05   21.59   0
  -1  -8  -6 2784.21   49.04   0
   1   8   6 2756.81   21.54   0
  -2  -8  -6 1288.86   17.56   0
  -2  -8  -6 1362.67   38.37   0
  -3  -8  -6  820.85   25.48   0
  -3  -8  -6  788.16   15.67   0
  -4  -8  -6   47.50   11.32   0
  -5  -8  -6  339.41   14.70   0
  -6  -8  -6 1425.21   16.61   0
  -7  -8  -6  137.65   10.44   0
  -8  -8  -6   -0.68    9.84   0
  -8  -8  -6    7.72   11.03   0
  -9  -8  -6  100.98   10.42   0
  -9  -8  -6   77.45   12.15   0
 -10  -8  -6   39.31   10.64   0
 -10  -8  -6   55.60   10.97   0
  -8   9   6  140.56   11.03   0
   8  -9  -6  120.96   10.73   0
  -8   9   6  119.90   11.75   0
  -7   9   6   19.62    9.52   0
   7  -9  -6   19.23    9.42   0
  -7   9   6   23.73    9.91   0
  -6   9   6   69.51    9.40   0
  -6   9   6   61.98   10.87   0
   6  -9  -6   68.88    9.42   0
  -5   9   6   26.11    9.68   0
  -5   9   6   19.88   12.00   0
   5  -9  -6   21.61    9.44   0
  -4   9   6  126.40   10.20   0
  -4   9   6  123.90    9.99   0
   4  -9  -6  129.12   12.02   0
  -3   9   6   13.52   12.05   0
  -3   9   6   24.91    9.70   0
   3  -9  -6   10.20   10.11   0
  -2   9   6   -1.14   11.88   0
   2  -9  -6   -3.87   12.80   0
  -2   9   6   11.78   10.50   0
  -1   9   6 1036.36   15.18   0
  -1   9   6 1009.30   20.54   0
   1  -9  -6 1038.95   15.18   0
   0   9   6 1230.22   25.18   0
   0  -9  -6 1256.97   16.33   0
   0  -9  -6 1284.71   26.75   0
   0   9   6 1264.19   16.25   0
  -1  -9  -6  950.27   15.32   0
  -1  -9  -6  985.06   27.57   0
   1   9   6  921.21   15.11   0
  -2  -9  -6   33.77   11.58   0
  -2  -9  -6   25.49   20.14   0
  -3  -9  -6  379.85   12.64   0
  -3  -9  -6  372.31   21.06   0
  -4  -9  -6  104.41   16.74   0
  -4  -9  -6   89.35   11.11   0
  -5  -9  -6  198.79   12.30   0
  -6  -9  -6   89.72   10.26   0
  -6  -9  -6   95.59   10.77   0
  -7  -9  -6  279.68   11.45   0
  -8  -9  -6  156.08   11.04   0
  -9  -9  -6   70.52   10.42   0
  -9  -9  -6   49.28   12.59   0
   7 -10  -6    8.27    9.26   0
  -7  10   6    8.27    9.53   0
  -7  10   6    1.15   10.20   0
   6 -10  -6    6.02    9.59   0
  -6  10   6   20.65    9.09   0
  -6  10   6    5.81    9.96   0
  -5  10   6  558.91   13.05   0
  -5  10   6  583.15   13.14   0
   5 -10  -6  519.06   12.98   0
  -4  10   6  344.98   11.69   0
  -4  10   6  350.40   12.85   0
   4 -10  -6  324.39   11.62   0
  -3  10   6   84.04   10.19   0
  -3  10   6   95.38   10.85   0
   3 -10  -6   92.25   10.17   0
  -2  10   6   80.67   10.81   0
  -2  10   6   78.91   13.30   0
   2 -10  -6   78.82   10.83   0
   1 -10  -6  370.10   12.03   0
  -1  10   6  373.48   16.10   0
  -1  10   6  377.73   12.37   0
   0  10   6 3023.94   32.94   0
   0 -10  -6 2897.50   21.77   0
   0 -10  -6 2887.65   34.77   0
   0  10   6 3054.52   21.62   0
  -1 -10  -6    8.45   11.20   0
  -1 -10  -6   13.48   15.99   0
   1  10   6   -1.96   11.10   0
  -2 -10  -6   41.60   10.86   0
  -2 -10  -6   42.64   16.79   0
  -3 -10  -6   33.09   11.53   0
  -3 -10  -6   25.12   16.06   0
  -4 -10  -6  178.43   14.39   0
  -4 -10  -6  175.87   11.42   0
  -5 -10  -6  195.26   14.09   0
  -5 -10  -6  211.79   11.32   0
  -6 -10  -6   27.44    9.72   0
  -6 -10  -6   39.21   11.31   0
  -7 -10  -6   72.25   10.31   0
  -7 -10  -6   55.61   10.76   0
  -8 -10  -6  603.87   14.40   0
  -9 -10  -6    9.78    9.93   0
  -9 -10  -6    8.20   11.88   0
  -7  11   6   77.89   10.51   0
  -7  11   6  171.54   13.91   0
   7 -11  -6   72.75   10.55   0
   6 -11  -6   28.42    9.42   0
  -6  11   6   38.59    9.98   0
  -6  11   6   33.29   10.05   0
  -5  11   6   29.65    9.45   0
  -5  11   6   40.49    9.98   0
   5 -11  -6   51.58    9.40   0
  -4  11   6   -7.15    9.86   0
  -4  11   6   18.91   11.78   0
   4 -11  -6   -2.86    9.69   0
  -3  11   6  553.02   12.82   0
  -3  11   6  520.41   14.36   0
   3 -11  -6  538.51   12.61   0
  -2  11   6  102.51   10.00   0
  -2  11   6   86.13   12.71   0
   2 -11  -6   81.26   10.13   0
  -1  11   6  413.08   16.03   0
   1 -11  -6  380.38   12.65   0
   1 -11  -6  379.20   16.15   0
  -1  11   6  418.25   12.51   0
   0  11   6   14.89   13.04   0
   0 -11  -6   29.81   11.60   0
   0 -11  -6   24.86   13.09   0
   0  11   6    8.42   10.84   0
  -1 -11  -6  754.26   14.76   0
  -1 -11  -6  785.38   21.59   0
   1  11   6  828.96   14.94   0
  -2 -11  -6    4.25   11.12   0
  -2 -11  -6   -0.52   15.08   0
  -3 -11  -6   46.77   11.27   0
  -3 -11  -6   64.02   15.40   0
  -4 -11  -6   31.69   14.93   0
  -4 -11  -6   33.58   10.26   0
  -5 -11  -6  825.57   19.08   0
  -5 -11  -6  798.78   13.83   0
  -6 -11  -6   47.59   12.78   0
  -6 -11  -6   57.33   10.12   0
  -6 -11  -6   47.39   10.13   0
  -7 -11  -6  190.04   12.93   0
  -7 -11  -6  179.80   11.35   0
  -8 -11  -6   63.44   10.57   0
  -8 -11  -6   70.38   10.73   0
  -9 -11  -6   73.91   11.08   0
  -9 -11  -6   60.86   11.35   0
   6 -12  -6  158.62   11.41   0
  -6  12   6  163.95   11.55   0
  -6  12   6  138.71   11.89   0
  -5  12   6   14.82   10.13   0
  -5  12   6   14.32    9.86   0
   5 -12  -6   -1.79    9.58   0
  -4  12   6    6.00    9.45   0
  -4  12   6   -4.40    9.31   0
   4 -12  -6    8.76   11.12   0
  -3  12   6  106.54   11.09   0
  -3  12   6  111.89   13.50   0
   3 -12  -6  129.48   10.92   0
  -2  12   6  495.18   15.84   0
   2 -12  -6  483.73   12.95   0
  -2  12   6  479.91   12.77   0
  -1  12   6  274.27   14.44   0
   1 -12  -6  286.17   11.28   0
   1 -12  -6  290.24   15.85   0
  -1  12   6  288.39   11.26   0
   0 -12  -6   25.36   10.09   0
   0  12   6   32.77   13.86   0
   0 -12  -6   31.67   12.85   0
   0  12   6   37.26   10.21   0
  -1 -12  -6   52.52   10.22   0
  -1 -12  -6   42.67   14.82   0
  -2 -12  -6  640.55   20.63   0
  -2 -12  -6  587.64   13.26   0
  -3 -12  -6   79.59   10.35   0
  -3 -12  -6   75.59   14.16   0
  -4 -12  -6    4.72   10.33   0
  -4 -12  -6    8.86   13.14   0
  -5 -12  -6   60.54   13.85   0
  -5 -12  -6   58.27   10.82   0
  -6 -12  -6  456.93   12.72   0
  -6 -12  -6  453.51   17.58   0
  -6 -12  -6  435.69   13.04   0
  -7 -12  -6  161.19   11.42   0
  -7 -12  -6  142.12   13.63   0
  -7 -12  -6  132.09   14.25   0
  -8 -12  -6   20.97   10.07   0
  -8 -12  -6   -5.28   13.06   0
  -8 -12  -6   19.63   10.55   0
  -5  13   6   53.94   10.60   0
  -5  13   6   40.29   12.61   0
   5 -13  -6   41.10   10.28   0
  -4  13   6   16.33    9.93   0
  -4  13   6    1.07   12.25   0
   4 -13  -6    1.97    9.63   0
   3 -13  -6   43.49    9.65   0
  -3  13   6   23.89   12.29   0
  -3  13   6   44.04    9.60   0
  -2  13   6  340.49   15.38   0
   2 -13  -6  358.32   12.54   0
  -2  13   6  338.79   12.37   0
   1 -13  -6  216.71   11.64   0
   1 -13  -6  193.02   15.09   0
  -1  13   6  222.77   13.83   0
  -1  13   6  206.31   14.37   0
   0 -13  -6    3.99   10.29   0
   0  13   6   11.34   12.16   0
   0 -13  -6    8.05   12.87   0
   0  13   6    4.08   10.33   0
  -1 -13  -6  253.96   17.37   0
  -1 -13  -6  269.74   11.99   0
  -2 -13  -6  164.38   14.73   0
  -2 -13  -6  180.40   11.68   0
  -3 -13  -6   44.08   10.79   0
  -3 -13  -6   40.38   15.81   0
  -4 -13  -6   29.96   10.33   0
  -4 -13  -6   40.24   14.97   0
  -5 -13  -6   12.76   12.90   0
  -5 -13  -6   22.52   10.02   0
  -6 -13  -6  194.67   15.37   0
  -6 -13  -6  252.60   12.22   0
  -6 -13  -6  238.31   12.18   0
  -7 -13  -6   10.77   13.48   0
  -7 -13  -6    9.93   10.09   0
  -7 -13  -6   -8.37   10.23   0
  -4  14   6   18.55   12.31   0
   4 -14  -6   27.12   10.17   0
  -4  14   6   43.87   10.34   0
  -3  14   6   24.16   10.79   0
   3 -14  -6   31.34   10.05   0
  -3  14   6   38.64   10.34   0
  -2  14   6    9.39   12.06   0
   2 -14  -6    8.55    9.53   0
   2 -14  -6   11.15   12.98   0
  -2  14   6    9.90    9.10   0
  -1  14   6  124.02   13.80   0
   1 -14  -6  118.43   10.86   0
   1 -14  -6  102.58   13.65   0
  -1  14   6  116.09   10.74   0
   0 -14  -6  248.87   11.93   0
   0 -14  -6  243.53   15.64   0
  -1 -14  -6  208.24   15.12   0
  -1 -14  -6  234.87   11.70   0
  -2 -14  -6   12.90   10.45   0
  -2 -14  -6   17.83   12.66   0
  -3 -14  -6  226.59   11.57   0
  -3 -14  -6  270.18   15.52   0
  -4 -14  -6    7.87   10.35   0
  -4 -14  -6    7.43   14.88   0
  -5 -14  -6  212.71   11.88   0
  -5 -14  -6  171.56   15.25   0
  -6 -14  -6   14.53   13.32   0
  -6 -14  -6   12.31   10.24   0
  -6 -14  -6   34.07   10.46   0
  -3  15   6   14.50   13.17   0
   3 -15  -6    9.61   10.01   0
  -3  15   6   18.35   10.56   0
  -2  15   6  108.23   14.86   0
   2 -15  -6  124.37   11.26   0
   2 -15  -6  107.57   14.41   0
  -2  15   6  144.39   13.31   0
  -1  15   6   14.20   10.21   0
   1 -15  -6   14.09   10.40   0
   1 -15  -6   -7.37   13.44   0
  -1  15   6  -11.32   10.39   0
   0 -15  -6  140.13   11.70   0
   0 -15  -6  127.76   14.97   0
  -1 -15  -6   31.88   10.69   0
  -1 -15  -6   10.27   13.48   0
  -2 -15  -6   41.36   10.78   0
  -2 -15  -6   45.23   15.26   0
  -3 -15  -6   44.81   10.68   0
  -3 -15  -6   41.54   15.50   0
  -4 -15  -6   59.03   11.24   0
  -4 -15  -6   82.96   13.86   0
  -5 -15  -6  -18.17   10.74   0
  -5 -15  -6   -4.89   13.38   0
  -1  16   6  355.68   17.43   0
   1 -16  -6  221.27   15.75   0
   1 -16  -6  348.69   18.13   0
   0 -16  -6   68.41   10.92   0
   0 -16  -6   59.75   14.48   0
  -1 -16  -6   13.41   12.72   0
  -1 -16  -6   27.38   13.30   0
  -2 -16  -6   25.77   13.91   0
  -2 -16  -6   11.57   13.11   0
  -3 -16  -6   29.15   11.09   0
  -3 -16  -6   56.66   14.21   0
  -1 -11   7   17.70   13.29   0
  -1 -11   7   -4.12   10.42   0
  -1 -11   7   17.87   13.16   0
   0 -11   7   32.77   11.73   0
   0 -11   7   19.81   10.47   0
   0 -11   7   19.04   12.47   0
   1 -11   7  194.87   15.57   0
   1 -11   7  170.98   15.38   0
   1 -11   7  242.51   12.27   0
   2 -11   7   16.24   12.59   0
   2 -11   7   25.06   10.68   0
   2 -11   7   14.98   13.21   0
  -2  11  -7    5.89   12.98   0
  -3 -10   7   -1.29   10.25   0
  -3 -10   7   -8.22   10.77   0
  -3 -10   7   14.01   11.13   0
  -2 -10   7   68.80   10.38   0
  -2 -10   7   81.11   13.05   0
  -2 -10   7  102.54   11.55   0
  -1 -10   7   75.87   10.53   0
  -1 -10   7   50.83   13.06   0
  -1 -10   7   81.13   13.71   0
   0 -10   7   -1.07   12.42   0
   0 -10   7    9.12    9.82   0
   0 -10   7   12.70   12.45   0
   1 -10   7   38.42   13.49   0
   1 -10   7   45.64   13.10   0
   1 -10   7   56.41   10.59   0
   2 -10   7  138.25   14.24   0
   2 -10   7  116.08   11.30   0
   2 -10   7  148.81   14.05   0
  -2  10  -7  144.48   13.44   0
  -3  10  -7   15.76   10.15   0
   3 -10   7   21.94   10.41   0
   3 -10   7    3.41   12.58   0
   3 -10   7   -0.18   12.23   0
   4 -10   7   27.63   10.72   0
  -4  10  -7   36.78   10.61   0
   4 -10   7   41.01   14.59   0
  -4  -9   7   67.00   11.60   0
  -4  -9   7   87.26   12.98   0
  -3  -9   7   59.98   10.18   0
  -3  -9   7   29.37   10.71   0
  -2  -9   7   17.09   10.46   0
  -2  -9   7   13.41    9.27   0
  -2  -9   7   23.94   12.80   0
  -1  -9   7  273.31   12.03   0
  -1  -9   7  334.81   12.00   0
  -1  -9   7  332.20   12.46   0
   0  -9   7  221.27   14.69   0
   0  -9   7  207.82   11.30   0
   0  -9   7  219.43   14.18   0
   1  -9   7    9.13   12.57   0
   1  -9   7   10.84   12.39   0
   1  -9   7    5.47    9.83   0
  -2   9  -7   14.03   10.16   0
   2  -9   7   25.72   12.52   0
   2  -9   7   21.36   10.14   0
   2  -9   7   18.52   12.06   0
  -3   9  -7  647.66   14.05   0
   3  -9   7  530.48   18.70   0
   3  -9   7  556.18   13.91   0
   3  -9   7  623.73   20.43   0
   4  -9   7  333.39   12.76   0
  -4   9  -7  341.24   12.66   0
   4  -9   7  344.36   16.75   0
  -5   9  -7   50.62   10.83   0
   5  -9   7   62.88   10.79   0
   5  -9   7   47.94   14.29   0
  -6   9  -7   22.02   10.79   0
   6  -9   7    8.35   14.33   0
   6  -9   7   35.36   10.91   0
  -5  -8   7   42.27   10.95   0
  -5  -8   7   60.36   10.77   0
  -4  -8   7   89.00   10.81   0
  -4  -8   7   91.57   12.34   0
  -3  -8   7   -3.11    9.73   0
  -3  -8   7   15.38   10.09   0
  -2  -8   7  -10.70    9.95   0
  -2  -8   7    8.65   10.19   0
  -1  -8   7  397.22   12.14   0
  -1  -8   7  399.42   11.78   0
  -1  -8   7  417.79   15.20   0
   0  -8   7  216.25   11.35   0
   0  -8   7  213.31   14.00   0
   0  -8   7  228.79   14.55   0
   1  -8   7  460.66   15.72   0
   1  -8   7  414.25   15.05   0
   1  -8   7  448.24   12.36   0
  -1   8  -7  446.20   12.40   0
   2  -8   7   11.84   12.06   0
   2  -8   7   11.37   10.16   0
  -2   8  -7   31.73   10.49   0
   2  -8   7   10.51   12.43   0
  -3   8  -7  460.03   12.67   0
   3  -8   7  457.66   16.36   0
   3  -8   7  438.19   14.24   0
   3  -8   7  424.38   16.74   0
  -4   8  -7    8.01   10.00   0
   4  -8   7   20.19   13.50   0
   4  -8   7   29.07   10.10   0
   5  -8   7   92.66   15.85   0
  -5   8  -7   92.65   10.96   0
   5  -8   7   87.70   11.21   0
   6  -8   7   63.18   14.67   0
  -6   8  -7   55.94   10.59   0
   6  -8   7   51.43   10.70   0
  -7   8  -7   19.84   10.63   0
   7  -8   7   31.80   10.27   0
   7  -8   7   22.28   14.54   0
  -6  -7   7   44.00   10.99   0
  -6  -7   7   59.72   10.87   0
  -5  -7   7   18.05   10.05   0
  -5  -7   7   -1.51    9.16   0
  -4  -7   7   35.42   10.17   0
  -4  -7   7   45.04    9.66   0
  -3  -7   7  197.98   13.14   0
  -3  -7   7  209.22   10.93   0
  -2  -7   7  220.06   10.51   0
  -2  -7   7  170.89   11.37   0
  -1  -7   7   25.73   10.35   0
  -1  -7   7   28.51   11.67   0
   0  -7   7  720.14   13.44   0
   0  -7   7  719.29   13.64   0
   0  -7   7  713.32   16.86   0
   1  -7   7   21.65   11.76   0
   1  -7   7   16.61   11.12   0
  -1   7  -7   21.30    9.58   0
   1  -7   7   18.11    9.61   0
   2  -7   7  659.46   18.21   0
   2  -7   7  651.06   13.17   0
  -2   7  -7  669.58   13.04   0
   2  -7   7  680.34   17.43   0
  -3   7  -7  301.68   12.03   0
   3  -7   7  274.89   16.96   0
   3  -7   7  301.42   11.93   0
   3  -7   7  285.78   16.80   0
  -4   7  -7  184.00   11.52   0
   4  -7   7  175.69   11.05   0
   4  -7   7  162.99   16.24   0
  -5   7  -7    9.41   10.24   0
   5  -7   7   24.95    9.66   0
   5  -7   7   19.04   14.85   0
  -6   7  -7   78.34   11.01   0
   6  -7   7   79.50   15.77   0
   6  -7   7   88.96   10.65   0
  -7   7  -7   45.47   10.99   0
   7  -7   7   51.51   10.63   0
   7  -7   7   65.02   14.60   0
  -7  -6   7  105.43   11.64   0
  -7  -6   7  146.80   11.18   0
  -6  -6   7   60.47    9.74   0
  -6  -6   7   34.35   10.55   0
  -5  -6   7  109.78   12.55   0
  -5  -6   7  105.64   10.79   0
  -4  -6   7    7.76    9.89   0
  -4  -6   7    8.89    9.32   0
  -3  -6   7  741.23   14.19   0
  -3  -6   7  802.90   15.36   0
  -2  -6   7  130.76   10.14   0
  -2  -6   7  122.67   10.25   0
  -1  -6   7  138.66   10.50   0
  -1  -6   7  145.43   10.70   0
   0  -6   7  156.64   10.97   0
   0  -6   7  146.47   13.12   0
   0  -6   7  146.99   13.97   0
  -1   6  -7  362.73   12.50   0
   1  -6   7  390.17   12.34   0
   1  -6   7  376.25   14.48   0
   1  -6   7  382.72   15.45   0
  -2   6  -7  298.07   11.84   0
   2  -6   7  287.91   11.66   0
   2  -6   7  278.52   14.30   0
   2  -6   7  295.01   16.21   0
   3  -6   7   26.28   13.56   0
  -3   6  -7   36.54   10.20   0
   3  -6   7   44.78   10.03   0
   3  -6   7   31.72   13.87   0
   4  -6   7   54.97   11.94   0
  -4   6  -7   22.79   10.43   0
   4  -6   7   28.93   13.50   0
  -5   6  -7  598.93   13.97   0
   5  -6   7  625.80   21.16   0
   5  -6   7  568.04   13.72   0
  -6   6  -7   21.26   10.26   0
   6  -6   7   32.68    9.89   0
   6  -6   7   28.92   13.76   0
   7  -6   7   11.82   14.95   0
  -7   6  -7    8.67   10.69   0
   7  -6   7   13.88   10.34   0
  -7   6  -7   12.80   16.19   0
   8  -6   7   77.89   15.08   0
  -8   6  -7   40.80   11.07   0
   8  -6   7   87.89   10.63   0
  -8   6  -7   65.82   17.38   0
  -7  -5   7   54.32    9.77   0
  -6  -5   7  175.20   10.92   0
  -5  -5   7  156.00   11.04   0
  -5  -5   7  192.00   10.59   0
  -4  -5   7  699.30   14.11   0
  -4  -5   7  791.75   16.11   0
  -3  -5   7  826.62   13.73   0
  -3  -5   7  921.52   14.14   0
  -2  -5   7   82.89   10.98   0
  -2  -5   7   68.22    9.55   0
  -1  -5   7   33.59    9.91   0
  -1  -5   7   28.11   10.76   0
   0  -5   7  460.02   12.84   0
   0  -5   7  465.63   14.91   0
  -1   5  -7  864.87   14.18   0
   1  -5   7  830.63   14.39   0
   1  -5   7  846.93   19.83   0
   1  -5   7  836.76   21.42   0
   2  -5   7    6.27   13.65   0
  -2   5  -7    3.64   11.23   0
   2  -5   7    7.87   14.53   0
   2  -5   7   14.75   10.41   0
  -3   5  -7   17.70   10.54   0
   3  -5   7   -1.78   11.14   0
   3  -5   7    8.31   13.67   0
   3  -5   7    9.86   14.94   0
   4  -5   7  384.92   19.49   0
  -4   5  -7  382.37   12.26   0
   4  -5   7  374.74   11.82   0
  -5   5  -7  523.42   12.86   0
   5  -5   7  557.47   22.04   0
   5  -5   7  512.49   12.43   0
  -6   5  -7   20.43   10.27   0
   6  -5   7   14.74   10.18   0
   6  -5   7   19.07   14.10   0
   7  -5   7    9.13   13.20   0
  -7   5  -7  -12.45   10.27   0
   7  -5   7   13.52    9.72   0
  -7   5  -7    3.63   15.73   0
  -8   5  -7    4.95   14.85   0
  -8   5  -7    7.98    9.83   0
   8  -5   7   -0.08   13.19   0
   8  -5   7    7.70    9.73   0
  -9   5  -7  195.53   19.38   0
   9  -5   7  269.19   18.28   0
  -9   5  -7  193.60   12.24   0
   7   4  -7  320.51   14.01   0
  -7  -4   7  360.92   13.80   0
   6   4  -7  300.97   11.35   0
  -6  -4   7  333.64   13.54   0
   5   4  -7  174.42   10.05   0
  -5  -4   7  192.76   11.85   0
  -4  -4   7   42.43   12.23   0
  -4  -4   7   19.85    9.46   0
  -3  -4   7   63.95   10.45   0
  -3  -4   7   73.08   11.36   0
  -2  -4   7 1056.45   15.67   0
  -2  -4   7 1072.66   16.52   0
  -1  -4   7   71.60   10.72   0
  -1  -4   7   72.60    9.79   0
   0  -4   7  102.33   11.99   0
   0  -4   7   96.79   10.98   0
   1  -4   7  243.10   14.39   0
  -1   4  -7  224.75   11.07   0
   1  -4   7  238.13   11.21   0
   1  -4   7  234.09   15.92   0
  -2   4  -7 1503.76   16.68   0
   2  -4   7 1493.55   28.09   0
   2  -4   7 1494.85   17.41   0
   2  -4   7 1510.45   28.02   0
   3  -4   7  193.46   19.74   0
   3  -4   7  177.42   11.21   0
  -3   4  -7  190.14   11.48   0
   3  -4   7  200.60   19.66   0
  -4   4  -7  288.77   13.11   0
   4  -4   7  279.85   22.51   0
   4  -4   7  283.64   11.86   0
   5  -4   7   48.65   16.27   0
  -5   4  -7   71.96   10.64   0
   5  -4   7   60.17   10.03   0
  -6   4  -7  531.79   12.99   0
   6  -4   7  581.24   21.44   0
   6  -4   7  519.16   12.39   0
  -6   4  -7  558.01   25.65   0
  -7   4  -7   43.33   15.75   0
  -7   4  -7   54.81   10.78   0
   7  -4   7   60.90   10.16   0
   7  -4   7   39.12   14.86   0
   8  -4   7   56.23   14.16   0
  -8   4  -7   55.11   16.12   0
   8  -4   7   48.23   10.43   0
  -8   4  -7   57.39   10.22   0
  -9   4  -7   29.82   13.46   0
  -9   4  -7   37.60   10.54   0
   9  -4   7   46.84   13.07   0
  -8  -3   7   74.76   10.35   0
   8   3  -7   77.91   10.47   0
  -7  -3   7   27.67    9.80   0
   7   3  -7   33.86    9.61   0
   6   3  -7  299.29   11.03   0
  -6  -3   7  304.45   11.04   0
   5   3  -7 1127.35   14.25   0
  -5  -3   7 1179.66   14.40   0
  -4  -3   7   73.92    9.89   0
   4   3  -7   47.95    9.81   0
   3   3  -7   62.30   11.97   0
  -3  -3   7   60.91   10.83   0
  -3  -3   7   52.51   11.73   0
  -2  -3   7   12.51   10.43   0
   2   3  -7   -1.25   11.97   0
  -2  -3   7   16.48    9.77   0
  -1  -3   7 1568.09   16.87   0
  -1  -3   7 1649.85   19.50   0
   0  -3   7  114.92   13.36   0
   0  -3   7  118.35   12.55   0
  -1   3  -7   58.98   11.15   0
   1  -3   7   62.69   10.95   0
   1  -3   7   57.93   14.72   0
   2  -3   7  223.90   21.23   0
  -2   3  -7  219.58   11.72   0
   2  -3   7  222.74   11.77   0
   2  -3   7  218.69   19.44   0
   3  -3   7 4316.32   24.53   0
  -3   3  -7 4294.40   24.96   0
  -4   3  -7   13.35   10.43   0
   4  -3   7   17.55   10.10   0
  -5   3  -7   56.65   10.58   0
   5  -3   7   67.70   20.01   0
   5  -3   7   79.36   10.19   0
  -6   3  -7    3.45   19.37   0
   6  -3   7   11.93   14.82   0
  -6   3  -7   -6.60    9.87   0
   6  -3   7   -2.75    9.42   0
   7  -3   7  623.57   20.57   0
  -7   3  -7  528.45   15.42   0
  -7   3  -7  591.95   22.69   0
   7  -3   7  506.26   12.79   0
  -8   3  -7  471.23   19.74   0
  -8   3  -7  454.58   12.91   0
   8  -3   7  517.07   18.68   0
   8  -3   7  432.36   12.60   0
  -9   3  -7    9.97   14.81   0
  -9   3  -7   20.09   12.84   0
   9  -3   7   10.66   13.64   0
 -10   3  -7   -2.36   13.39   0
 -10   3  -7   -5.73    9.82   0
  10  -3   7   17.09   14.17   0
  -8  -2   7  300.97   11.40   0
   8   2  -7  295.83   11.43   0
  -7  -2   7   67.46    9.39   0
   7   2  -7   47.97    9.32   0
  -6  -2   7  387.11   12.74   0
   6   2  -7  397.77   11.07   0
  -5  -2   7  218.83   10.40   0
   5   2  -7  211.56   10.12   0
  -4  -2   7  284.47   10.79   0
   4   2  -7  268.10   12.68   0
  -3  -2   7  122.09   10.29   0
   3   2  -7  114.07   10.14   0
  -2  -2   7  403.90   12.30   0
  -2  -2   7  413.69   12.19   0
   2   2  -7  419.38   12.30   0
  -1  -2   7   42.33   10.96   0
  -1  -2   7   33.58   10.06   0
   1   2  -7   27.48   13.15   0
   0  -2   7 1246.26   16.81   0
   0  -2   7 1294.97   20.15   0
   1  -2   7   17.03   11.50   0
   1  -2   7   16.18   13.37   0
  -1   2  -7   18.77   11.81   0
   2  -2   7 1246.41   41.03   0
   2  -2   7 1275.26   43.81   0
   2  -2   7 1233.60   16.76   0
  -2   2  -7 1240.05   17.57   0
   3  -2   7 1008.66   15.55   0
  -3   2  -7  967.74   15.94   0
  -4   2  -7 1026.00   15.65   0
   4  -2   7 1011.00   15.20   0
  -5   2  -7   17.59   10.32   0
   5  -2   7   21.56    9.65   0
  -6   2  -7   15.66   16.09   0
  -6   2  -7   10.20   10.12   0
   6  -2   7   24.03    9.62   0
   6  -2   7   22.97   15.81   0
   7  -2   7  121.53   15.18   0
  -7   2  -7  109.99   15.98   0
  -7   2  -7  100.68   10.23   0
   7  -2   7  105.77   10.09   0
  -8   2  -7  104.04   14.97   0
  -8   2  -7   95.21   10.55   0
   8  -2   7  103.01   14.31   0
  -9   2  -7   62.19   13.42   0
   9  -2   7   67.60   13.23   0
  -9   2  -7   49.27   10.33   0
  10  -2   7   66.06   13.42   0
 -10   2  -7   57.39   15.69   0
 -10   2  -7   38.47   13.04   0
  -8  -1   7   40.47    9.70   0
   8   1  -7   56.45    9.57   0
  -7  -1   7  521.94   11.75   0
   7   1  -7  534.96   11.80   0
  -6  -1   7   59.41    9.44   0
   6   1  -7   46.03    9.36   0
  -5  -1   7   65.27    9.28   0
   5   1  -7   54.53    9.17   0
  -4  -1   7    8.68    9.24   0
   4   1  -7   10.91    8.80   0
  -3  -1   7 1466.72   16.22   0
   3   1  -7 1456.44   16.17   0
  -2  -1   7  157.04   10.49   0
  -2  -1   7  164.02   11.43   0
   2   1  -7  151.50   12.25   0
   1   1  -7  152.40   12.92   0
  -1  -1   7  141.31   14.11   0
  -1  -1   7  147.99   13.27   0
   0  -1   7 1165.73   17.36   0
   0  -1   7 1195.08   19.86   0
   0   1  -7 1202.60   20.69   0
   1  -1   7 1972.75   31.11   0
  -1   1  -7 1893.05   22.62   0
   1  -1   7 1913.96   20.44   0
  -2   1  -7 1998.97   19.87   0
   2  -1   7 2053.13   21.31   0
  -3   1  -7  167.55   14.98   0
   3  -1   7  189.57   11.33   0
  -4   1  -7  514.86   14.29   0
   4  -1   7  499.63   13.30   0
  -5   1  -7  599.37   32.76   0
  -5   1  -7  579.50   13.78   0
   5  -1   7  594.58   15.07   0
  -6   1  -7  422.57   20.32   0
  -6   1  -7  400.58   12.86   0
   6  -1   7  361.12   11.96   0
   7  -1   7    5.82   13.21   0
  -7   1  -7    5.59   10.32   0
  -7   1  -7    2.53   13.73   0
   7  -1   7   -3.58    8.95   0
   8  -1   7  486.61   15.85   0
  -8   1  -7  421.40   12.47   0
  -8   1  -7  476.82   16.42   0
   9  -1   7  248.18   13.67   0
  -9   1  -7  220.29   11.05   0
  -9   1  -7  257.09   13.99   0
 -10   1  -7  118.09   11.65   0
 -10   1  -7  173.21   14.51   0
   8   0  -7   -4.89    9.33   0
  -8   0   7  -11.21   11.32   0
  -7   0   7   -0.53   11.63   0
   7   0  -7   -5.24    9.13   0
  -6   0   7  451.86   11.31   0
   6   0  -7  444.96   11.00   0
  -5   0   7   35.32    9.04   0
   5   0  -7   45.36    9.22   0
   4   0  -7  281.06   10.54   0
  -4   0   7  295.58   10.84   0
  -3   0   7  314.81   11.64   0
   3   0  -7  315.66   11.35   0
  -2   0   7  368.93   11.62   0
   2   0  -7  355.03   11.86   0
  -1   0   7  639.26   14.09   0
   1   0  -7  632.24   14.24   0
  -1   0   7  633.94   15.69   0
   0   0  -7  379.17   15.31   0
   0   0   7  377.42   15.11   0
   0   0   7  366.40   15.10   0
   1   0   7 2148.46   22.93   0
  -1   0  -7 2185.15   22.00   0
   1   0   7 2212.40   33.21   0
  -1   0  -7 2102.95   32.12   0
  -2   0  -7  101.29   13.53   0
   2   0   7  124.71   13.47   0
  -3   0  -7  897.44   16.23   0
   3   0   7  871.33   16.91   0
  -4   0  -7   76.71   13.79   0
   4   0   7   91.58   10.95   0
  -5   0  -7  529.02   13.99   0
  -5   0  -7  560.59   24.02   0
   5   0   7  566.94   13.39   0
  -6   0  -7   90.11   14.39   0
   6   0   7   81.55   12.00   0
  -6   0  -7   82.65   10.86   0
  -7   0  -7  337.55   12.51   0
  -7   0  -7  366.81   16.12   0
  -8   0  -7  170.56   11.29   0
  -8   0  -7  180.14   13.20   0
  -9   0  -7  579.20   13.90   0
  -9   0  -7  692.32   17.21   0
 -10   0  -7    8.60   10.29   0
 -10   0  -7   -0.24   12.86   0
   8  -1  -7  186.80   10.80   0
  -8   1   7  196.56   10.66   0
   7  -1  -7   -0.25    9.13   0
  -7   1   7    7.82    8.86   0
   6  -1  -7   62.60    9.32   0
  -6   1   7   77.78    9.46   0
   5  -1  -7  877.94   14.90   0
  -5   1   7  896.05   13.05   0
   4  -1  -7 2040.65   16.98   0
  -4   1   7 2080.61   17.14   0
   3  -1  -7  215.73   10.86   0
  -3   1   7  207.86   11.40   0
   2  -1  -7   -1.32    9.22   0
  -2   1   7    4.37    9.26   0
  -1   1   7 1617.88   18.84   0
   1  -1  -7 1611.69   18.81   0
  -1   1   7 1605.33   18.76   0
   0   1   7 1867.44   22.66   0
   0  -1  -7 1869.95   24.04   0
   0   1   7 1851.47   23.76   0
  -1  -1  -7  669.53   16.51   0
   1   1   7  658.62   16.11   0
   1   1   7  640.28   22.41   0
  -1  -1  -7  653.66   21.75   0
  -2  -1  -7  365.25   17.41   0
   2   1   7  355.32   16.02   0
  -2  -1  -7  355.81   25.60   0
   2   1   7  384.26   30.46   0
  -3  -1  -7 2894.69   25.07   0
   3   1   7 3003.30   25.13   0
  -4  -1  -7 1541.47   40.87   0
  -4  -1  -7 1522.57   35.81   0
  -4  -1  -7 1534.38   19.03   0
   4   1   7 1557.84   18.43   0
  -5  -1  -7  603.82   20.79   0
  -5  -1  -7  585.04   14.48   0
   5   1   7  577.24   13.95   0
  -6  -1  -7   36.04   12.39   0
  -6  -1  -7   32.41   10.37   0
   6   1   7   36.15   10.05   0
  -7  -1  -7    1.60   11.02   0
  -7  -1  -7    3.85   10.09   0
  -8  -1  -7  584.98   15.64   0
  -8  -1  -7  517.20   13.30   0
  -9  -1  -7  528.83   13.76   0
  -9  -1  -7  659.43   16.25   0
 -10  -1  -7   33.86   10.28   0
 -10  -1  -7   42.82   12.25   0
   9  -2  -7   99.78   10.38   0
  -9   2   7   99.91   10.72   0
   8  -2  -7   59.80    9.75   0
  -8   2   7   42.26    9.76   0
   7  -2  -7  311.65   10.89   0
  -7   2   7  304.34   10.94   0
   6  -2  -7   10.13    8.84   0
  -6   2   7   -5.40    9.22   0
  -5   2   7 1544.46   16.04   0
   5  -2  -7 1614.86   15.94   0
   4  -2  -7   34.72   11.17   0
  -4   2   7   28.70    9.42   0
   3  -2  -7  375.45   11.59   0
  -3   2   7  380.64   11.84   0
   2  -2  -7  401.87   11.90   0
  -2   2   7  378.81   14.06   0
   1  -2  -7  235.06   11.88   0
  -1   2   7  230.21   13.14   0
   0   2   7  170.59   13.40   0
   0  -2  -7  167.50   12.84   0
   0   2   7  149.57   12.98   0
   1   2   7 1248.02   25.11   0
   1   2   7 1250.49   20.75   0
  -1  -2  -7 1253.09   22.95   0
  -2  -2  -7  277.88   15.53   0
   2   2   7  279.42   16.81   0
  -2  -2  -7  274.54   19.75   0
   2   2   7  272.96   21.51   0
  -3  -2  -7 2575.17   37.82   0
  -3  -2  -7 2547.38   27.74   0
   3   2   7 2569.13   26.27   0
  -4  -2  -7  290.19   12.76   0
  -4  -2  -7  304.23   17.40   0
   4   2   7  300.06   14.35   0
  -4  -2  -7  284.99   19.48   0
  -5  -2  -7  337.91   12.87   0
   5   2   7  347.41   12.40   0
  -5  -2  -7  380.31   16.81   0
  -6  -2  -7  968.10   16.83   0
  -6  -2  -7 1109.93   20.42   0
  -7  -2  -7  206.49   13.07   0
  -7  -2  -7  177.28   11.22   0
  -8  -2  -7   79.18   11.67   0
  -8  -2  -7   62.07   13.09   0
  -9  -2  -7  232.17   13.40   0
  -9  -2  -7  208.93   11.38   0
 -10  -2  -7  119.88   13.15   0
 -10  -2  -7   84.35   10.66   0
   8  -3  -7  141.93   10.26   0
  -8   3   7  153.32   10.36   0
   7  -3  -7   22.21   11.06   0
  -7   3   7    3.30    9.03   0
  -6   3   7  316.61   10.88   0
   6  -3  -7  334.39   10.97   0
   5  -3  -7   56.94   10.21   0
  -5   3   7   69.03    9.38   0
   4  -3  -7  504.52   11.64   0
  -4   3   7  489.43   11.86   0
   3  -3  -7  808.45   13.71   0
  -3   3   7  829.00   13.53   0
   2  -3  -7   38.64   12.17   0
  -2   3   7   48.04   10.03   0
   1  -3  -7 1209.19   16.72   0
  -1   3   7 1201.56   16.39   0
   0   3   7  745.49   19.82   0
   0   3   7  729.53   16.17   0
   0  -3  -7  750.75   17.65   0
   1   3   7 1199.20   24.37   0
   1   3   7 1199.09   22.44   0
  -1  -3  -7 1195.75   21.98   0
  -2  -3  -7 2316.15   30.36   0
  -2  -3  -7 2320.30   28.97   0
   2   3   7 2315.31   29.07   0
   2   3   7 2244.30   29.50   0
  -3  -3  -7 2024.93   28.19   0
  -3  -3  -7 2055.97   26.83   0
   3   3   7 2088.96   25.90   0
  -4  -3  -7  121.93   13.93   0
   4   3   7  127.33   13.32   0
  -4  -3  -7  126.25   13.79   0
  -4  -3  -7  123.14   14.74   0
  -5  -3  -7   17.06   11.62   0
  -5  -3  -7   13.62   12.71   0
  -6  -3  -7   24.31   12.08   0
  -6  -3  -7   24.13   11.57   0
  -7  -3  -7 1101.56   16.82   0
  -7  -3  -7 1270.21   17.53   0
  -8  -3  -7   13.22   11.25   0
  -8  -3  -7    3.71   10.21   0
  -9  -3  -7    0.63   11.03   0
  -9  -3  -7   16.66   11.83   0
 -10  -3  -7  140.66   11.26   0
 -10  -3  -7  132.64   10.50   0
   8  -4  -7   84.25    9.79   0
  -8   4   7  103.50    9.96   0
  -8   4   7   65.99   10.39   0
  -7   4   7  364.97   11.20   0
   7  -4  -7  331.82   10.94   0
   6  -4  -7  222.74   10.35   0
  -6   4   7  239.60   10.79   0
   5  -4  -7  234.73   10.63   0
  -5   4   7  272.52   10.95   0
   4  -4  -7  188.66   10.99   0
  -4   4   7  211.03   10.84   0
   3  -4  -7 1781.74   16.81   0
  -3   4   7 1796.89   17.03   0
   2  -4  -7    1.39   10.27   0
  -2   4   7   16.89   10.52   0
  -1   4   7   56.36    9.98   0
   1  -4  -7   65.01   12.73   0
   0   4   7  958.87   22.11   0
   0   4   7  939.57   18.13   0
   0  -4  -7  953.40   16.60   0
   1   4   7 3573.61   30.16   0
   1   4   7 3627.33   45.04   0
  -1  -4  -7 3608.87   29.93   0
  -2  -4  -7 2429.51   39.09   0
  -2  -4  -7 2359.26   27.21   0
   2   4   7 2423.60   37.40   0
   2   4   7 2294.95   26.02   0
  -3  -4  -7  214.08   15.38   0
   3   4   7  228.69   15.76   0
  -3  -4  -7  216.59   16.41   0
  -4  -4  -7  156.03   14.31   0
  -4  -4  -7  161.68   14.73   0
  -5  -4  -7   69.00   12.38   0
  -5  -4  -7   64.16   12.82   0
  -6  -4  -7  230.73   12.82   0
  -6  -4  -7  202.22   10.67   0
  -7  -4  -7  285.69   11.87   0
  -7  -4  -7  325.45   11.56   0
  -8  -4  -7  242.60   11.33   0
  -8  -4  -7  290.54   11.04   0
  -9  -4  -7  203.01   10.57   0
  -9  -4  -7  158.63   11.46   0
 -10  -4  -7  132.51   12.69   0
 -10  -4  -7  133.48   11.09   0
  -8   5   7   56.10    9.67   0
  -8   5   7   60.52   10.41   0
   8  -5  -7   56.58    9.83   0
  -7   5   7  686.19   13.24   0
   7  -5  -7  730.52   13.05   0
  -7   5   7  654.99   16.25   0
   6  -5  -7   18.61    9.33   0
  -6   5   7   27.51    9.60   0
  -6   5   7    4.12   10.12   0
   5  -5  -7   19.08    9.15   0
  -5   5   7   28.71    9.41   0
   4  -5  -7  999.21   14.51   0
  -4   5   7 1040.09   14.73   0
   3  -5  -7 2330.98   18.24   0
  -3   5   7 2232.47   18.23   0
  -2   5   7   60.23   10.57   0
   2  -5  -7   63.29   10.79   0
  -1   5   7  186.59   12.33   0
   1  -5  -7  181.08   11.89   0
   0   5   7    3.58   10.41   0
   0  -5  -7   21.83    9.75   0
   1   5   7 5103.92   31.44   0
  -1  -5  -7 5110.13   31.32   0
  -2  -5  -7   76.23   12.19   0
   2   5   7   80.93   11.86   0
  -3  -5  -7    3.45   13.79   0
  -3  -5  -7   19.78   18.22   0
  -4  -5  -7  153.27   14.50   0
  -4  -5  -7  148.94   14.40   0
  -5  -5  -7  884.83   15.09   0
  -5  -5  -7  860.11   18.39   0
  -5  -5  -7  885.16   18.06   0
  -6  -5  -7   87.77   10.17   0
  -6  -5  -7   90.74   11.72   0
  -7  -5  -7  470.77   13.98   0
  -7  -5  -7  422.33   14.53   0
  -8  -5  -7    5.93   10.83   0
  -8  -5  -7    9.09    8.71   0
  -9  -5  -7  779.54   15.53   0
  -9  -5  -7  882.77   17.34   0
 -10  -5  -7   29.36   12.17   0
 -10  -5  -7   11.03   10.10   0
  -8   6   7   26.02    9.07   0
  -8   6   7    1.90    9.84   0
   8  -6  -7   15.29    9.22   0
  -7   6   7   53.09   10.08   0
   7  -6  -7   48.65    9.73   0
  -7   6   7   37.69   12.09   0
   6  -6  -7  565.60   12.56   0
  -6   6   7  597.93   12.86   0
  -6   6   7  531.45   13.96   0
   5  -6  -7  172.05   10.20   0
  -5   6   7  161.61   10.35   0
  -5   6   7  177.52   11.28   0
   4  -6  -7   58.08   10.55   0
  -4   6   7   77.08   10.07   0
  -4   6   7   67.63    9.95   0
  -3   6   7   40.98    9.75   0
  -3   6   7   42.74   10.05   0
   3  -6  -7   29.03    9.42   0
  -2   6   7  772.14   14.04   0
  -2   6   7  766.50   17.41   0
   2  -6  -7  787.69   13.91   0
  -1   6   7 1741.22   18.27   0
   1  -6  -7 1714.85   18.42   0
  -1   6   7 1756.44   24.88   0
   0   6   7  244.27   12.27   0
   0  -6  -7  257.69   15.24   0
   0   6   7  263.22   20.41   0
  -1  -6  -7  179.57   12.27   0
   1   6   7  182.84   12.33   0
  -2  -6  -7 1901.84   20.51   0
   2   6   7 1867.95   22.52   0
  -3  -6  -7  143.29   12.09   0
  -3  -6  -7  145.41   21.94   0
  -4  -6  -7    5.32   15.47   0
  -4  -6  -7   10.54   11.17   0
  -5  -6  -7    2.94   12.39   0
  -5  -6  -7    1.08    9.62   0
  -5  -6  -7    9.88   13.42   0
  -6  -6  -7  927.80   16.16   0
  -6  -6  -7  837.88   16.63   0
  -7  -6  -7  217.16   12.34   0
  -7  -6  -7  197.89   12.81   0
  -8  -6  -7  218.03   10.83   0
  -8  -6  -7  169.13   11.04   0
  -9  -6  -7   88.16   10.82   0
  -9  -6  -7  125.72   10.13   0
 -10  -6  -7   76.44   10.10   0
 -10  -6  -7   34.36   10.84   0
  -8   7   7    1.25    9.80   0
   8  -7  -7    9.88    9.64   0
  -8   7   7    7.33    9.87   0
  -7   7   7  123.80   10.74   0
   7  -7  -7  120.86   10.45   0
  -7   7   7  131.31   11.05   0
   6  -7  -7   21.81    9.32   0
  -6   7   7   36.23    9.51   0
  -6   7   7   33.47   11.72   0
   5  -7  -7 1967.00   17.23   0
  -5   7   7 1880.49   17.32   0
  -5   7   7 1703.32   19.11   0
   4  -7  -7  202.87   10.88   0
  -4   7   7  219.01   10.94   0
  -4   7   7  167.06   12.51   0
  -3   7   7   25.98   10.18   0
  -3   7   7   24.09   11.42   0
   3  -7  -7   17.04    9.70   0
  -2   7   7   23.46   10.05   0
  -2   7   7   26.38   12.03   0
   2  -7  -7   33.70    9.97   0
  -1   7   7 1017.52   15.39   0
   1  -7  -7 1009.49   15.16   0
  -1   7   7 1030.28   22.53   0
   0   7   7  856.33   15.23   0
   0   7   7  873.53   29.50   0
   0  -7  -7  860.04   15.19   0
  -1  -7  -7  180.01   12.05   0
   1   7   7  194.86   12.49   0
  -2  -7  -7  239.08   14.76   0
   2   7   7  231.36   12.37   0
  -3  -7  -7 4600.24   28.42   0
  -3  -7  -7 4771.18   78.50   0
  -3  -7  -7 4665.28   80.52   0
  -4  -7  -7  676.44   22.67   0
  -4  -7  -7  677.12   15.31   0
  -5  -7  -7  117.76   15.96   0
  -5  -7  -7  130.45   11.71   0
  -6  -7  -7  131.88   13.41   0
  -6  -7  -7  141.04   10.63   0
  -6  -7  -7  147.40   11.43   0
  -7  -7  -7  501.45   13.48   0
  -7  -7  -7  613.72   14.27   0
  -8  -7  -7  553.48   13.14   0
  -8  -7  -7  436.65   13.14   0
  -9  -7  -7   96.73   10.12   0
  -9  -7  -7   82.53   12.47   0
 -10  -7  -7   18.11   12.10   0
 -10  -7  -7   -3.56    9.77   0
  -8   8   7   75.48   10.31   0
   8  -8  -7   68.51   10.09   0
  -8   8   7   90.95   11.03   0
  -7   8   7   56.78   10.12   0
   7  -8  -7   31.47    9.97   0
  -7   8   7   36.19   10.15   0
   6  -8  -7  291.35   11.26   0
  -6   8   7  279.65   11.47   0
  -6   8   7  273.10   14.04   0
   5  -8  -7  212.49   10.58   0
  -5   8   7  230.57   10.97   0
  -5   8   7  213.86   13.03   0
  -4   8   7  124.50   10.20   0
  -4   8   7  105.49   12.79   0
   4  -8  -7  131.52    9.96   0
  -3   8   7    9.20    9.87   0
  -3   8   7   11.31    9.74   0
   3  -8  -7   17.39   10.32   0
  -2   8   7   58.14   10.62   0
  -2   8   7   35.61   12.24   0
   2  -8  -7   28.25   10.54   0
  -1   8   7  764.36   13.81   0
  -1   8   7  762.06   21.11   0
   1  -8  -7  783.10   13.95   0
   0   8   7  556.77   13.44   0
   0   8   7  532.24   23.81   0
   0  -8  -7  542.82   13.38   0
  -1  -8  -7  239.53   12.33   0
   1   8   7  254.29   12.41   0
  -2  -8  -7  249.11   12.75   0
   2   8   7  265.44   12.48   0
  -3  -8  -7 1295.08   17.71   0
  -3  -8  -7 1330.44   49.04   0
  -3  -8  -7 1343.61   48.39   0
  -4  -8  -7   66.42   16.65   0
  -4  -8  -7   64.81   11.77   0
  -5  -8  -7  583.69   18.14   0
  -5  -8  -7  612.11   14.16   0
  -6  -8  -7   63.80    9.74   0
  -6  -8  -7   49.14   12.89   0
  -6  -8  -7   55.02   10.78   0
  -7  -8  -7  569.94   12.18   0
  -7  -8  -7  509.79   13.72   0
  -8  -8  -7   17.28    9.39   0
  -8  -8  -7   17.54   12.06   0
  -9  -8  -7   41.57   10.13   0
  -9  -8  -7   56.79   12.26   0
 -10  -8  -7   19.36   10.04   0
 -10  -8  -7    6.37   10.15   0
   7  -9  -7  173.62   10.92   0
  -7   9   7  244.93   11.17   0
  -7   9   7  157.74   11.78   0
   6  -9  -7  134.06   10.18   0
  -6   9   7  139.95   10.12   0
  -6   9   7  137.21   12.89   0
   5  -9  -7   21.03    9.67   0
  -5   9   7   16.37    8.96   0
  -5   9   7   -0.34    9.09   0
  -4   9   7   17.89    9.12   0
  -4   9   7    5.54    9.89   0
   4  -9  -7   21.89    9.20   0
  -3   9   7   54.15    9.99   0
  -3   9   7   65.53   10.48   0
   3  -9  -7   82.59   10.42   0
  -2   9   7   86.44   10.92   0
  -2   9   7   85.82   12.85   0
   2  -9  -7   89.49   11.01   0
  -1   9   7   96.24   10.69   0
  -1   9   7   81.73   15.61   0
   1  -9  -7   81.18   11.22   0
   0   9   7  641.10   23.62   0
   0  -9  -7  622.57   13.50   0
   0   9   7  639.27   13.46   0
  -1  -9  -7 1236.35   16.11   0
   1   9   7 1196.91   15.98   0
  -2  -9  -7  586.26   13.48   0
  -3  -9  -7   40.83   10.62   0
  -3  -9  -7   34.47   24.35   0
  -4  -9  -7  565.89   21.11   0
  -4  -9  -7  543.24   13.61   0
  -5  -9  -7    2.70   10.52   0
  -6  -9  -7  441.98   15.48   0
  -6  -9  -7  453.92   13.32   0
  -6  -9  -7  479.81   12.86   0
  -7  -9  -7   98.74   10.59   0
  -7  -9  -7   93.88   12.70   0
  -7  -9  -7  105.83   10.79   0
  -8  -9  -7   60.33    9.94   0
  -8  -9  -7   44.71   12.40   0
  -9  -9  -7   29.39    9.91   0
  -9  -9  -7   21.28    9.42   0
 -10  -9  -7   49.98   10.63   0
 -10  -9  -7   35.43   12.62   0
  -7  10   7  139.44   11.12   0
  -7  10   7  140.44   12.05   0
   7 -10  -7  118.36   10.96   0
   6 -10  -7   72.53   10.07   0
  -6  10   7   55.02   10.19   0
  -6  10   7   82.76   10.46   0
  -5  10   7   67.57   11.77   0
  -5  10   7   54.51    9.94   0
   5 -10  -7   42.28    9.49   0
  -4  10   7   18.40   10.33   0
  -4  10   7   23.47   11.80   0
   4 -10  -7   16.07    9.91   0
  -3  10   7  297.82   11.07   0
  -3  10   7  295.25   13.62   0
   3 -10  -7  265.39   11.10   0
  -2  10   7   16.64    9.93   0
  -2  10   7   -7.79   12.67   0
   2 -10  -7   10.25   10.18   0
  -1  10   7  553.74   13.49   0
  -1  10   7  585.01   17.49   0
   1 -10  -7  575.36   13.40   0
   0  10   7   14.41   14.50   0
   0 -10  -7   22.70   10.96   0
   0  10   7   -1.09   10.97   0
  -1 -10  -7 1679.30   18.12   0
   1  10   7 1763.52   18.39   0
  -2 -10  -7   32.61   10.62   0
  -2 -10  -7   10.99   20.99   0
  -3 -10  -7   78.33   10.99   0
  -3 -10  -7  100.63   21.24   0
  -4 -10  -7  161.68   13.99   0
  -4 -10  -7  143.59   16.62   0
  -5 -10  -7  274.41   16.87   0
  -5 -10  -7  293.39   12.56   0
  -6 -10  -7   38.40    9.93   0
  -6 -10  -7   35.65   12.42   0
  -7 -10  -7   52.13   10.13   0
  -7 -10  -7   54.23   10.76   0
  -8 -10  -7   22.38   12.03   0
  -8 -10  -7   22.97   10.39   0
  -8 -10  -7   11.57   10.09   0
  -9 -10  -7  147.87   11.20   0
  -9 -10  -7  112.93   14.29   0
   6 -11  -7   10.89    9.38   0
  -6  11   7   15.48    9.80   0
  -6  11   7    5.46   10.03   0
  -5  11   7  373.68   12.07   0
  -5  11   7  348.30   13.03   0
   5 -11  -7  354.80   12.34   0
  -4  11   7  249.35   11.40   0
  -4  11   7  230.86   14.30   0
   4 -11  -7  250.57   11.08   0
  -3  11   7  143.55   10.91   0
  -3  11   7  147.48   12.91   0
   3 -11  -7  150.32   10.63   0
  -2  11   7  173.99   10.37   0
  -2  11   7  150.05   11.35   0
   2 -11  -7  204.76   10.29   0
  -1  11   7    5.15   11.90   0
   1 -11  -7   13.39   10.21   0
  -1  11   7    9.43   10.18   0
   0  11   7 1125.30   23.50   0
   0 -11  -7 1145.53   16.18   0
   0  11   7 1074.89   15.73   0
  -1 -11  -7  934.00   15.32   0
  -1 -11  -7  892.07   26.09   0
   1  11   7  916.29   15.07   0
  -2 -11  -7    5.04   10.94   0
  -2 -11  -7    7.53   16.29   0
  -3 -11  -7    6.23   10.60   0
  -3 -11  -7    3.93   16.95   0
  -4 -11  -7  165.04   10.90   0
  -4 -11  -7  165.92   18.72   0
  -5 -11  -7  526.31   19.60   0
  -5 -11  -7  519.75   12.81   0
  -6 -11  -7    5.36   14.21   0
  -6 -11  -7   31.95    9.99   0
  -6 -11  -7   11.36    9.66   0
  -7 -11  -7   15.77    9.40   0
  -7 -11  -7   14.71   10.31   0
  -8 -11  -7   45.48   10.67   0
  -8 -11  -7   55.85   10.83   0
  -8 -11  -7   43.18   10.99   0
  -9 -11  -7  242.73   12.41   0
  -9 -11  -7   92.53   15.57   0
  -9 -11  -7  179.93   12.97   0
   6 -12  -7    0.42    9.88   0
  -6  12   7    3.56   10.09   0
  -6  12   7   -2.26   10.54   0
  -5  12   7  139.34   10.80   0
  -5  12   7  136.05   11.54   0
   5 -12  -7  130.07   10.92   0
  -4  12   7    2.04    9.78   0
  -4  12   7    2.93    9.60   0
   4 -12  -7    1.81    9.30   0
  -3  12   7   29.17   10.14   0
  -3  12   7   21.71   13.04   0
   3 -12  -7   47.74    9.89   0
  -2  12   7  447.69   16.14   0
   2 -12  -7  435.66   12.60   0
  -2  12   7  436.71   12.46   0
   1 -12  -7   93.24   10.64   0
  -1  12   7   91.04   10.59   0
  -1  12   7   88.75   15.07   0
   0  12   7   51.28   15.25   0
   0 -12  -7   33.75   10.23   0
   0 -12  -7   54.38   15.37   0
   0  12   7   66.47    9.92   0
  -1 -12  -7  212.13   11.23   0
  -1 -12  -7  192.37   17.26   0
   1  12   7  188.79   11.10   0
  -2 -12  -7  173.50   11.04   0
  -2 -12  -7  156.84   19.05   0
  -3 -12  -7  157.25   10.96   0
  -3 -12  -7  188.15   19.12   0
  -4 -12  -7   95.72   11.18   0
  -4 -12  -7   97.68   16.82   0
  -5 -12  -7   66.98   13.72   0
  -5 -12  -7   95.85   10.38   0
  -6 -12  -7  227.70   15.18   0
  -6 -12  -7  245.71   11.29   0
  -6 -12  -7  246.10   11.57   0
  -7 -12  -7   10.37   12.61   0
  -7 -12  -7   27.57   10.12   0
  -7 -12  -7    1.25   10.12   0
  -8 -12  -7    2.87   10.54   0
  -8 -12  -7   24.12   12.40   0
  -8 -12  -7    8.61   10.52   0
  -5  13   7  105.62   11.02   0
  -5  13   7  116.74   12.18   0
   5 -13  -7  121.00   13.11   0
  -4  13   7   14.90    9.69   0
  -4  13   7   18.61   12.38   0
   4 -13  -7   17.32    9.53   0
  -3  13   7    8.16   10.05   0
  -3  13   7   24.50   12.75   0
   3 -13  -7   33.56    9.79   0
  -2  13   7    2.87   12.43   0
   2 -13  -7    4.18    9.63   0
  -2  13   7    5.93    9.86   0
  -1  13   7  623.57   18.14   0
   1 -13  -7  561.80   13.55   0
  -1  13   7  596.66   13.75   0
   0 -13  -7   -1.26   10.74   0
   0 -13  -7   10.45   14.55   0
   0  13   7   13.26   10.19   0
  -1 -13  -7   -2.74   12.90   0
  -1 -13  -7    6.44   14.74   0
  -2 -13  -7  180.74   11.71   0
  -2 -13  -7  213.15   18.92   0
  -3 -13  -7  455.87   13.36   0
  -3 -13  -7  521.84   21.80   0
  -4 -13  -7    1.71   10.46   0
  -4 -13  -7   12.81   14.68   0
  -5 -13  -7   26.44   10.16   0
  -5 -13  -7   34.64   14.11   0
  -6 -13  -7   17.70   13.22   0
  -6 -13  -7   14.50   10.02   0
  -6 -13  -7    4.27   12.37   0
  -7 -13  -7  260.30   16.53   0
  -7 -13  -7  223.21   12.55   0
  -7 -13  -7  225.44   12.67   0
  -4  14   7   36.72   13.35   0
   4 -14  -7   29.11   10.18   0
  -4  14   7   38.62   10.60   0
  -3  14   7   19.61   12.54   0
   3 -14  -7   19.75    9.75   0
  -3  14   7   24.50    9.86   0
  -2  14   7   32.93   12.71   0
   2 -14  -7   15.51   10.65   0
  -2  14   7   24.26   10.70   0
   1 -14  -7   -5.88   10.21   0
  -1  14   7   10.82    9.75   0
  -1  14   7    2.37   12.09   0
   0 -14  -7  165.59   11.29   0
   0 -14  -7  161.04   15.51   0
   0  14   7  191.58   13.14   0
  -1 -14  -7   36.84   10.36   0
  -1 -14  -7   54.43   15.71   0
  -2 -14  -7  167.12   11.28   0
  -2 -14  -7  169.60   17.56   0
  -3 -14  -7   71.48   10.73   0
  -3 -14  -7   76.30   17.09   0
  -4 -14  -7  174.84   11.66   0
  -4 -14  -7  177.88   17.54   0
  -5 -14  -7    0.50   10.45   0
  -5 -14  -7   -3.33   15.02   0
  -6 -14  -7   23.59   10.57   0
  -6 -14  -7   26.56   12.86   0
  -6 -14  -7   18.54   10.57   0
  -3  15   7  142.58   15.11   0
   3 -15  -7  101.63   13.83   0
  -3  15   7   74.96   11.54   0
  -2  15   7    8.36   12.61   0
   2 -15  -7    4.21   10.42   0
  -2  15   7   18.98   10.45   0
  -1  15   7   64.92   15.03   0
   1 -15  -7   45.89   10.77   0
  -1  15   7   36.07   10.78   0
   0 -15  -7   18.90   10.36   0
   0 -15  -7   17.20   15.13   0
  -1 -15  -7  428.54   13.44   0
  -1 -15  -7  431.25   20.82   0
  -2 -15  -7   67.24   10.95   0
  -2 -15  -7   83.16   16.05   0
  -3 -15  -7   21.34   10.78   0
  -3 -15  -7   27.84   15.49   0
  -4 -15  -7   20.25   12.67   0
  -4 -15  -7   22.10   14.97   0
  -5 -15  -7   84.52   11.70   0
  -5 -15  -7  109.27   15.11   0
  -1  16   7   39.55   13.98   0
   1 -16  -7   46.71   10.76   0
   0 -16  -7   43.70   10.53   0
   0 -16  -7   27.74   15.39   0
  -1 -16  -7   89.33   11.58   0
  -1 -16  -7   82.37   16.57   0
  -2 -16  -7   57.90   11.23   0
  -2 -16  -7   60.17   16.36   0
  -3 -16  -7   11.27   10.92   0
  -3 -16  -7   30.79   15.59   0
  -4 -16  -7    4.01   15.66   0
  -4 -16  -7   12.44   10.43   0
  -1 -10   8   10.92   10.04   0
  -1 -10   8   20.43   10.56   0
  -1 -10   8    4.11   11.07   0
   0 -10   8   11.06   13.45   0
   0 -10   8   21.58   10.38   0
   0 -10   8    8.64   12.71   0
   1 -10   8   24.03   13.45   0
   1 -10   8   23.28   10.29   0
   1 -10   8   18.77   12.27   0
  -2  10  -8  160.43   11.47   0
   2 -10   8  126.78   14.85   0
   2 -10   8  134.71   11.65   0
   2 -10   8  128.74   14.83   0
  -3  10  -8   -7.11   10.89   0
   3 -10   8    6.53   14.73   0
   3 -10   8    7.21   10.74   0
   3 -10   8    9.63   12.52   0
  -3  -9   8   10.67   10.73   0
  -3  -9   8   27.63    9.97   0
  -2  -9   8   -2.52    9.64   0
  -2  -9   8    8.67   10.01   0
  -2  -9   8   -0.01   10.53   0
  -1  -9   8  131.51   13.15   0
  -1  -9   8  120.60   11.03   0
  -1  -9   8  128.09   13.83   0
   0  -9   8    5.00   10.32   0
   0  -9   8  -11.30   10.11   0
   0  -9   8   10.40   12.01   0
   1  -9   8    7.58   12.01   0
   1  -9   8    5.88   10.19   0
   1  -9   8   11.62   11.92   0
  -2   9  -8   18.62   10.46   0
   2  -9   8   10.93   12.10   0
   2  -9   8   12.24   10.43   0
   2  -9   8   -2.62   11.72   0
   3  -9   8  279.92   16.89   0
  -3   9  -8  303.42   12.26   0
   3  -9   8  297.08   12.17   0
   3  -9   8  240.27   17.23   0
  -4   9  -8    4.09   10.31   0
   4  -9   8   -0.04   10.30   0
   4  -9   8    2.30   14.07   0
   4  -9   8   -2.01   14.72   0
   5  -9   8   95.25   18.80   0
   5  -9   8  112.16   18.03   0
   5  -9   8   87.83   11.53   0
  -5   9  -8  111.73   11.28   0
  -4  -8   8  267.18   12.40   0
  -4  -8   8  231.55   13.92   0
  -3  -8   8    3.72   10.27   0
  -3  -8   8    2.45    9.48   0
  -2  -8   8   17.24    9.39   0
  -2  -8   8   -0.26   12.82   0
  -1  -8   8   39.08   12.30   0
  -1  -8   8   32.52   10.12   0
  -1  -8   8   44.44   11.34   0
   0  -8   8  549.27   12.83   0
   0  -8   8  588.83   16.53   0
   0  -8   8  513.34   17.77   0
   1  -8   8   22.64   13.33   0
   1  -8   8   27.12   10.19   0
   1  -8   8   17.90   12.84   0
  -2   8  -8    3.65    9.97   0
   2  -8   8    7.22   11.81   0
   2  -8   8    1.26    9.82   0
   2  -8   8    4.73   11.79   0
   3  -8   8    8.05   14.19   0
   3  -8   8    9.09    9.92   0
   3  -8   8   17.25   14.56   0
  -3   8  -8   28.75   10.33   0
   4  -8   8  719.99   25.37   0
  -4   8  -8  822.38   14.74   0
   4  -8   8  712.90   15.25   0
   4  -8   8  713.27   24.59   0
   5  -8   8   58.07   17.09   0
   5  -8   8   43.67   17.87   0
  -5   8  -8   46.92   10.59   0
   5  -8   8   48.57   10.69   0
  -6   8  -8    7.91   10.34   0
   6  -8   8    8.85   10.23   0
   6  -8   8    3.88   16.96   0
  -5  -7   8   64.64   12.99   0
  -5  -7   8   65.63   10.35   0
  -4  -7   8   24.59   10.12   0
  -4  -7   8   31.18    9.35   0
  -3  -7   8  212.16   11.56   0
  -3  -7   8  245.54   11.02   0
  -2  -7   8   98.47   10.61   0
  -2  -7   8  111.28   11.95   0
  -1  -7   8  278.81   14.14   0
  -1  -7   8  300.06   11.72   0
   0  -7   8   73.06   10.57   0
   0  -7   8   74.44   10.72   0
   0  -7   8   70.44   13.26   0
   1  -7   8  503.73   18.61   0
   1  -7   8  479.62   12.79   0
   1  -7   8  465.70   15.70   0
  -2   7  -8  166.62   11.06   0
   2  -7   8  141.40   13.64   0
   2  -7   8  152.42   10.81   0
   2  -7   8  146.50   14.45   0
  -3   7  -8  175.19   10.85   0
   3  -7   8  165.18   15.30   0
   3  -7   8  201.24   10.96   0
   3  -7   8  180.73   15.71   0
  -4   7  -8  327.53   12.17   0
   4  -7   8  352.73   12.17   0
   4  -7   8  325.30   20.99   0
   4  -7   8  333.74   21.17   0
  -5   7  -8  240.42   11.68   0
   5  -7   8  198.56   22.08   0
   5  -7   8  212.66   19.90   0
   5  -7   8  205.19   11.50   0
  -6   7  -8   -4.64   10.32   0
   6  -7   8   19.45   10.06   0
   6  -7   8   10.64   17.55   0
  -7   7  -8   -6.63   10.56   0
   7  -7   8    3.31   18.31   0
   7  -7   8    3.91   10.30   0
  -6  -6   8   92.30   11.30   0
  -6  -6   8  153.93   11.17   0
  -5  -6   8    6.03   10.08   0
  -5  -6   8   13.17   10.15   0
  -4  -6   8   15.90   10.05   0
  -4  -6   8   21.41    9.91   0
  -3  -6   8    3.61    9.71   0
  -3  -6   8  -10.77    9.42   0
  -2  -6   8  658.14   13.69   0
  -2  -6   8  764.65   13.77   0
  -1  -6   8   15.96   10.15   0
  -1  -6   8   22.96   11.56   0
   0  -6   8   41.94   11.67   0
   0  -6   8   25.05   10.09   0
   0  -6   8   31.64   12.84   0
  -1   6  -8  269.79   11.63   0
   1  -6   8  293.97   15.13   0
   1  -6   8  270.93   11.38   0
   1  -6   8  297.39   14.93   0
  -2   6  -8  181.91   11.19   0
   2  -6   8  193.68   14.49   0
   2  -6   8  192.17   10.96   0
   2  -6   8  183.12   15.20   0
   3  -6   8  624.29   13.32   0
   3  -6   8  632.52   22.16   0
  -3   6  -8  685.94   13.48   0
   3  -6   8  632.03   20.64   0
  -4   6  -8   18.60   10.39   0
   4  -6   8    9.06   15.64   0
   4  -6   8    6.06   16.11   0
   4  -6   8    0.77   10.30   0
  -5   6  -8  244.54   11.73   0
   5  -6   8  204.24   25.32   0
   5  -6   8  204.01   11.37   0
   5  -6   8  212.63   22.96   0
  -6   6  -8  149.30   11.48   0
   6  -6   8  173.27   23.74   0
   6  -6   8  170.59   11.55   0
   7  -6   8   72.81   21.12   0
  -7   6  -8   67.31   10.85   0
   7  -6   8   51.10   10.24   0
  -8   6  -8    9.82   10.66   0
   8  -6   8   14.42   19.22   0
   8  -6   8   12.04   10.63   0
  -6  -5   8    9.66   10.38   0
  -6  -5   8    7.81   10.00   0
  -5  -5   8  279.47   13.81   0
  -5  -5   8  334.57   11.96   0
  -4  -5   8   64.74   10.37   0
  -4  -5   8   78.28    9.98   0
  -3  -5   8  332.44   13.39   0
  -3  -5   8  300.92   12.39   0
  -2  -5   8 1054.41   15.08   0
  -2  -5   8 1158.17   16.87   0
  -1  -5   8  112.27   10.46   0
  -1  -5   8  113.16   12.26   0
   0  -5   8  355.69   12.05   0
   0  -5   8  382.67   12.34   0
   1  -5   8   19.05   11.43   0
  -1   5  -8   11.46   10.72   0
   1  -5   8    9.88   10.57   0
   1  -5   8   18.34   13.09   0
  -2   5  -8  572.30   13.18   0
   2  -5   8  581.76   20.19   0
   2  -5   8  557.31   18.88   0
   2  -5   8  561.03   12.97   0
  -3   5  -8   55.99   10.53   0
   3  -5   8   34.53   12.48   0
   3  -5   8   40.27   17.95   0
   3  -5   8   42.01   17.23   0
   4  -5   8   57.74    9.85   0
   4  -5   8   52.36   23.92   0
  -4   5  -8   47.20   10.23   0
   4  -5   8   54.75   23.61   0
  -5   5  -8  286.61   12.35   0
   5  -5   8  246.61   11.90   0
  -6   5  -8  293.74   12.28   0
   6  -5   8  295.50   11.75   0
  -7   5  -8   -3.96   10.53   0
   7  -5   8   16.04    9.70   0
   7  -5   8    1.08   18.91   0
   8  -5   8   43.98   18.40   0
  -8   5  -8   40.69   12.93   0
   8  -5   8    9.78   10.06   0
  -7  -4   8  186.51   11.23   0
  -6  -4   8   45.61    9.45   0
   6   4  -8   26.01    9.43   0
  -5  -4   8  200.49   10.66   0
  -5  -4   8  174.64   10.79   0
  -4  -4   8  372.69   11.08   0
  -4  -4   8  304.31   12.15   0
  -3  -4   8 1453.79   16.26   0
  -3  -4   8 1560.60   18.20   0
  -2  -4   8  171.95   11.27   0
  -2  -4   8  174.47   10.82   0
  -1  -4   8  132.58   11.42   0
  -1  -4   8  159.76   12.35   0
   0  -4   8   78.00   10.61   0
   0  -4   8   82.17   12.18   0
  -1   4  -8 1273.32   16.41   0
   1  -4   8 1267.07   16.05   0
   1  -4   8 1370.18   22.60   0
   1  -4   8 1305.32   23.39   0
  -2   4  -8  747.36   13.99   0
   2  -4   8  775.94   23.99   0
   2  -4   8  758.07   13.73   0
   2  -4   8  796.07   22.46   0
  -3   4  -8  575.08   14.14   0
   3  -4   8  567.73   13.56   0
   3  -4   8  587.10   33.98   0
   3  -4   8  574.36   34.31   0
  -4   4  -8  215.65   11.35   0
   4  -4   8  237.42   13.06   0
  -5   4  -8  565.52   13.18   0
   5  -4   8  601.01   12.79   0
  -6   4  -8  144.98   11.32   0
   6  -4   8  117.75   10.76   0
   7  -4   8    8.60   19.85   0
  -7   4  -8    4.45   10.04   0
   7  -4   8   10.59   11.76   0
  -8   4  -8    9.93   12.51   0
   8  -4   8    8.08   16.76   0
   8  -4   8   20.32    9.88   0
  -8   4  -8    8.63   18.97   0
  -9   4  -8  139.94   20.10   0
   9  -4   8  123.33   18.39   0
  -9   4  -8   92.19   11.93   0
  -7  -3   8   60.95    9.88   0
   7   3  -8   57.69    9.99   0
  -6  -3   8  263.55   11.16   0
   6   3  -8  229.81   11.04   0
  -5  -3   8   84.92   11.63   0
   5   3  -8   77.38    9.95   0
  -4  -3   8  419.25   12.53   0
  -4  -3   8  470.23   11.29   0
   4   3  -8  481.53   12.25   0
  -3  -3   8  145.56   10.90   0
  -3  -3   8  156.78   10.23   0
   3   3  -8  161.17   12.04   0
  -2  -3   8  223.25   12.59   0
  -2  -3   8  198.13   11.49   0
  -1  -3   8   75.31   10.49   0
  -1  -3   8   79.87   10.15   0
   0  -3   8    1.46   11.81   0
   0  -3   8   -3.80   10.21   0
  -1   3  -8  129.74   10.93   0
   1  -3   8  116.67   10.49   0
   1  -3   8  131.19   15.17   0
  -2   3  -8  451.75   12.92   0
   2  -3   8  463.51   25.71   0
   2  -3   8  455.49   12.48   0
   2  -3   8  482.81   23.64   0
   3  -3   8 1100.65   14.81   0
  -3   3  -8 1089.28   15.15   0
  -4   3  -8  956.02   16.94   0
   4  -3   8  920.75   14.25   0
  -5   3  -8   11.44   10.00   0
   5  -3   8    0.34    9.45   0
  -6   3  -8  166.25   10.81   0
   6  -3   8  145.53   10.14   0
  -7   3  -8  414.10   12.63   0
   7  -3   8  445.40   12.26   0
  -7   3  -8  431.10   28.77   0
  -8   3  -8   -7.29   11.40   0
   8  -3   8    9.03   11.32   0
  -8   3  -8   18.59   19.10   0
  -9   3  -8   53.83   17.98   0
  -9   3  -8   55.84   10.74   0
  -7  -2   8  103.07   10.33   0
   7   2  -8   62.23   11.84   0
  -6  -2   8   10.98    9.49   0
   6   2  -8   34.27   11.39   0
  -5  -2   8  444.67   11.82   0
   5   2  -8  486.79   12.13   0
   4   2  -8  414.61   11.92   0
  -4  -2   8  451.97   12.26   0
  -3  -2   8  367.15   10.99   0
  -3  -2   8  322.62   11.73   0
   3   2  -8  361.77   13.23   0
   2   2  -8  456.24   14.06   0
  -2  -2   8  464.59   12.17   0
  -2  -2   8  442.43   12.29   0
  -1  -2   8  426.40   12.54   0
   1   2  -8  430.30   13.85   0
  -1  -2   8  432.65   13.75   0
   0  -2   8 1095.29   18.50   0
   0  -2   8 1066.02   15.79   0
  -1   2  -8   15.50   14.24   0
   1  -2   8    8.37   13.81   0
   1  -2   8   14.69   10.50   0
   2  -2   8   25.24   26.66   0
   2  -2   8   13.16   11.55   0
  -2   2  -8   17.39   11.56   0
   2  -2   8   23.07   25.25   0
  -3   2  -8 1514.17   17.55   0
   3  -2   8 1497.71   16.64   0
  -4   2  -8 1730.05   18.06   0
   4  -2   8 1804.32   17.60   0
   5  -2   8   83.07   10.48   0
  -5   2  -8   70.53   10.61   0
  -6   2  -8   21.83   10.52   0
   6  -2   8   33.01    9.70   0
  -7   2  -8   44.66   20.03   0
  -7   2  -8   46.43    9.89   0
   7  -2   8   24.92    9.29   0
  -8   2  -8  857.23   26.03   0
  -8   2  -8  768.16   15.11   0
   8  -2   8  731.86   14.69   0
  -9   2  -8   32.11   14.78   0
  -9   2  -8   27.71   10.18   0
 -10   2  -8   12.65   15.66   0
 -10   2  -8   -0.28   12.96   0
   8   1  -8   10.32    9.70   0
  -8  -1   8    9.69    9.75   0
  -7  -1   8  146.41   10.45   0
   7   1  -8  139.74   10.17   0
  -6  -1   8  203.61   10.26   0
   6   1  -8  215.02   12.36   0
  -5  -1   8  509.35   11.71   0
   5   1  -8  501.50   11.60   0
  -4  -1   8   65.72   10.00   0
   4   1  -8   54.64   11.73   0
  -3  -1   8  226.26   10.61   0
   3   1  -8  229.63   10.85   0
  -2  -1   8 1181.95   15.58   0
  -2  -1   8 1187.25   17.26   0
   2   1  -8 1245.44   15.67   0
  -1  -1   8   70.62   12.10   0
  -1  -1   8   80.36   11.21   0
   1   1  -8   57.84   12.18   0
   0   1  -8    3.43   11.87   0
   0  -1   8   10.27   11.88   0
   0  -1   8    0.48   10.77   0
  -1   1  -8 1662.85   18.73   0
   1  -1   8 1680.58   18.48   0
   1  -1   8 1704.65   27.94   0
  -2   1  -8  531.06   14.08   0
   2  -1   8  504.14   13.58   0
  -3   1  -8  792.08   15.52   0
   3  -1   8  804.93   14.52   0
  -4   1  -8    4.17   10.76   0
   4  -1   8    5.06   10.17   0
  -5   1  -8  112.52   11.28   0
   5  -1   8  133.71   13.26   0
  -6   1  -8    3.31   28.32   0
  -6   1  -8    5.95   10.24   0
   6  -1   8    7.45    9.44   0
  -7   1  -8   56.50   18.56   0
  -7   1  -8   39.59    9.91   0
   7  -1   8   54.63   10.20   0
  -8   1  -8   69.90   10.38   0
  -8   1  -8   93.55   14.85   0
  -9   1  -8  317.85   14.90   0
  -9   1  -8  394.23   19.24   0
 -10   1  -8    6.49   12.56   0
 -10   1  -8    5.23   12.73   0
   8   0  -8   -0.36    9.60   0
  -8   0   8   12.07    9.40   0
   7   0  -8    6.36    9.03   0
  -7   0   8   18.12    9.09   0
  -6   0   8  422.33   12.94   0
   6   0  -8  368.84   10.82   0
  -5   0   8  253.48   10.24   0
   5   0  -8  258.04   10.47   0
  -4   0   8  376.41   11.36   0
   4   0  -8  368.59   11.26   0
  -3   0   8 1240.11   15.60   0
   3   0  -8 1209.38   15.34   0
  -2   0   8 1958.54   18.30   0
   2   0  -8 1996.64   19.63   0
  -1   0   8    1.13   10.63   0
   1   0  -8    0.14   10.08   0
  -1   0   8   -2.56   10.29   0
   0   0   8  129.41   11.65   0
   0   0  -8  132.59   13.01   0
   0   0   8  131.24   12.82   0
  -1   0  -8  862.38   21.59   0
   1   0   8  872.51   15.60   0
   1   0   8  869.43   21.37   0
  -2   0  -8 2242.92   21.41   0
   2   0   8 2321.34   20.83   0
  -3   0  -8    2.83   11.23   0
   3   0   8   14.67   12.76   0
  -4   0  -8   11.22   11.13   0
   4   0   8   16.47   10.15   0
  -5   0  -8  371.14   12.58   0
   5   0   8  372.59   12.48   0
  -6   0  -8  323.94   14.41   0
  -6   0  -8  352.72   22.77   0
   6   0   8  330.63   11.56   0
  -7   0  -8   30.31   10.73   0
  -7   0  -8   49.37   15.81   0
   7   0   8   32.27   10.27   0
  -8   0  -8  117.76   10.71   0
  -8   0  -8  114.18   14.76   0
  -9   0  -8   26.65   10.46   0
  -9   0  -8   37.17   14.36   0
 -10   0  -8  131.88   12.59   0
 -10   0  -8  217.65   15.17   0
   8  -1  -8   12.73    9.52   0
  -8   1   8   28.99    9.38   0
   7  -1  -8   19.32    8.59   0
  -7   1   8   10.67    8.72   0
   6  -1  -8  -13.25    9.14   0
  -6   1   8   19.12    9.30   0
   5  -1  -8 1106.19   14.11   0
  -5   1   8 1121.83   15.84   0
   4  -1  -8   92.34    9.63   0
  -4   1   8  110.13    9.57   0
   3  -1  -8  817.65   13.42   0
  -3   1   8  839.21   15.25   0
  -2   1   8    1.87    9.45   0
   2  -1  -8   23.39   11.73   0
  -1   1   8  541.53   13.76   0
  -1   1   8  532.21   13.97   0
   1  -1  -8  546.09   13.82   0
   0   1   8  430.79   13.32   0
   0   1   8  421.24   13.35   0
   0  -1  -8  426.47   15.10   0
   1   1   8  897.50   16.22   0
   1   1   8  925.19   20.97   0
  -1  -1  -8  957.76   21.81   0
  -2  -1  -8  904.76   29.93   0
  -2  -1  -8  898.30   18.69   0
   2   1   8  893.21   15.93   0
   2   1   8  911.61   32.58   0
  -3  -1  -8 2731.33   25.86   0
   3   1   8 2748.47   24.39   0
  -4  -1  -8  126.76   11.51   0
   4   1   8  137.74   13.27   0
  -5  -1  -8  783.51   33.55   0
  -5  -1  -8  767.42   15.21   0
   5   1   8  770.61   14.61   0
  -5  -1  -8  787.61   29.88   0
  -6  -1  -8  115.10   11.15   0
   6   1   8  110.83   10.49   0
  -6  -1  -8  111.90   14.65   0
  -7  -1  -8  245.00   11.60   0
  -7  -1  -8  276.00   15.60   0
  -8  -1  -8   89.70   11.01   0
  -8  -1  -8  115.15   14.15   0
  -9  -1  -8   30.89   10.56   0
  -9  -1  -8   95.86   14.05   0
 -10  -1  -8   85.49   11.09   0
 -10  -1  -8  121.73   13.70   0
   8  -2  -8  268.07   11.39   0
  -8   2   8  276.12   11.41   0
   7  -2  -8  196.66   10.29   0
  -7   2   8  206.51   10.63   0
   6  -2  -8   75.31    9.92   0
  -6   2   8   74.02    9.64   0
  -5   2   8   14.03    8.76   0
   5  -2  -8   13.40    8.82   0
  -4   2   8 2513.51   18.58   0
   4  -2  -8 2523.20   18.68   0
   3  -2  -8  457.42   13.40   0
  -3   2   8  478.04   12.09   0
   2  -2  -8  520.62   12.22   0
  -2   2   8  508.79   12.60   0
  -1   2   8   85.10   11.40   0
   1  -2  -8   90.31   10.66   0
  -1   2   8   81.14   12.65   0
   0   2   8  903.15   16.93   0
   0  -2  -8  908.79   16.44   0
   0   2   8  899.70   16.47   0
  -1  -2  -8  817.10   18.90   0
   1   2   8  801.36   18.69   0
   1   2   8  792.66   20.50   0
  -2  -2  -8  159.49   18.62   0
  -2  -2  -8  157.33   12.91   0
   2   2   8  158.77   14.59   0
   2   2   8  163.47   18.28   0
  -3  -2  -8    9.29   14.12   0
   3   2   8   -3.26   10.68   0
  -3  -2  -8   -1.72   17.55   0
  -4  -2  -8 3660.92   48.16   0
  -4  -2  -8 3699.45   45.28   0
  -4  -2  -8 3554.26   27.57   0
   4   2   8 3624.02   26.62   0
  -5  -2  -8 1366.92   20.01   0
  -5  -2  -8 1555.45   27.72   0
   5   2   8 1470.66   19.32   0
  -5  -2  -8 1472.92   30.57   0
  -6  -2  -8   84.59   14.59   0
  -6  -2  -8   71.70   13.27   0
  -7  -2  -8  586.06   15.74   0
  -7  -2  -8  531.20   13.62   0
  -8  -2  -8  233.65   13.14   0
  -8  -2  -8  194.08   11.87   0
  -9  -2  -8  535.32   15.94   0
  -9  -2  -8  467.50   13.09   0
 -10  -2  -8   62.48   11.41   0
 -10  -2  -8   77.26   12.92   0
   8  -3  -8   35.88    9.71   0
  -8   3   8   59.88    9.76   0
   7  -3  -8  172.81   10.35   0
  -7   3   8  188.32   10.76   0
  -6   3   8  318.87   11.02   0
   6  -3  -8  292.18   10.99   0
  -5   3   8  469.49   11.50   0
   5  -3  -8  477.14   11.31   0
   4  -3  -8  202.74   10.04   0
  -4   3   8  189.97   10.37   0
   3  -3  -8 1174.28   14.92   0
  -3   3   8 1180.90   15.11   0
   2  -3  -8    9.53    9.97   0
  -2   3   8   12.22    9.99   0
   1  -3  -8   26.86    9.45   0
  -1   3   8   16.14    9.97   0
   0  -3  -8  768.25   15.38   0
   0   3   8  757.72   16.72   0
   0   3   8  741.83   15.52   0
   1   3   8  443.92   16.81   0
   1   3   8  456.52   17.52   0
  -1  -3  -8  467.19   16.49   0
  -2  -3  -8  992.84   23.05   0
   2   3   8  981.45   20.32   0
  -2  -3  -8  994.73   21.04   0
   2   3   8 1004.55   23.75   0
  -3  -3  -8   80.12   14.40   0
  -3  -3  -8   82.08   15.29   0
   3   3   8   77.26   13.20   0
  -4  -3  -8  597.32   21.09   0
  -4  -3  -8  608.74   19.82   0
  -4  -3  -8  593.62   17.69   0
   4   3   8  615.30   16.78   0
  -5  -3  -8  276.17   12.02   0
  -5  -3  -8  293.20   16.41   0
   5   3   8  272.24   13.62   0
  -5  -3  -8  266.70   18.48   0
  -6  -3  -8  420.81   14.98   0
  -6  -3  -8  484.94   17.44   0
  -7  -3  -8   99.74   10.25   0
  -7  -3  -8  126.99   13.73   0
  -8  -3  -8  452.68   14.46   0
  -8  -3  -8  381.39   12.29   0
  -9  -3  -8   49.60   12.20   0
  -9  -3  -8   39.11   10.22   0
 -10  -3  -8   53.68   10.65   0
 -10  -3  -8   65.75   13.09   0
   8  -4  -8   -2.86    9.33   0
  -8   4   8    4.32    9.29   0
  -8   4   8   16.50    9.78   0
  -7   4   8  217.86   10.68   0
   7  -4  -8  203.37   10.56   0
  -6   4   8  105.36    9.97   0
   6  -4  -8  104.51    9.82   0
   5  -4  -8  462.88   11.07   0
  -5   4   8  435.26   11.22   0
   4  -4  -8    6.02    9.29   0
  -4   4   8   14.14    9.48   0
   3  -4  -8  150.70   10.33   0
  -3   4   8  152.40   10.45   0
   2  -4  -8 1117.33   15.14   0
  -2   4   8 1158.14   16.93   0
   1  -4  -8 1231.31   17.67   0
  -1   4   8 1154.37   15.99   0
   0   4   8  393.29   16.92   0
   0   4   8  383.64   13.05   0
   0  -4  -8  399.25   14.52   0
   1   4   8 3384.19   28.91   0
   1   4   8 3363.19   36.19   0
  -1  -4  -8 3448.70   28.53   0
  -2  -4  -8  401.56   18.32   0
  -2  -4  -8  405.99   16.41   0
   2   4   8  400.83   19.01   0
   2   4   8  420.39   17.09   0
  -3  -4  -8 2519.54   31.60   0
   3   4   8 2519.34   28.64   0
  -3  -4  -8 2600.10   28.25   0
  -4  -4  -8  616.55   17.87   0
  -4  -4  -8  582.64   17.79   0
  -5  -4  -8  177.05   13.29   0
  -5  -4  -8  162.64   13.44   0
  -5  -4  -8  155.39   15.08   0
  -6  -4  -8   98.44   12.50   0
  -6  -4  -8   51.24   12.22   0
  -7  -4  -8  247.01   11.74   0
  -7  -4  -8  275.67   13.44   0
  -8  -4  -8  198.28   13.01   0
  -8  -4  -8  181.16   12.39   0
  -9  -4  -8   40.49   11.88   0
  -9  -4  -8   33.58   10.23   0
 -10  -4  -8   44.18    9.77   0
 -10  -4  -8   37.77   10.51   0
  -8   5   8    9.19    9.53   0
  -8   5   8    9.46   10.44   0
   8  -5  -8   21.23    9.60   0
  -7   5   8   30.47    9.91   0
   7  -5  -8   32.56   11.36   0
  -7   5   8   10.27   10.12   0
   6  -5  -8  532.79   12.36   0
  -6   5   8  603.77   12.61   0
   5  -5  -8  148.56    9.43   0
  -5   5   8  128.98    9.96   0
   4  -5  -8   87.16   10.08   0
  -4   5   8  127.56   10.74   0
   3  -5  -8  118.54   10.00   0
  -3   5   8  101.62   10.02   0
   2  -5  -8 1136.43   15.11   0
  -2   5   8 1100.08   16.86   0
  -1   5   8   34.43   10.20   0
   1  -5  -8   36.94   12.44   0
   0   5   8  583.95   19.08   0
   0   5   8  568.04   13.45   0
   0  -5  -8  583.07   13.41   0
   1   5   8   52.78   13.50   0
   1   5   8   72.03   17.67   0
  -1  -5  -8   69.43   13.09   0
  -2  -5  -8 2280.41   24.88   0
   2   5   8 2286.26   41.04   0
   2   5   8 2232.71   23.63   0
  -3  -5  -8   16.75   13.87   0
  -3  -5  -8   28.82   17.32   0
  -4  -5  -8   18.22   13.81   0
  -4  -5  -8   15.00   15.93   0
  -5  -5  -8  288.28   15.73   0
  -5  -5  -8  312.92   13.63   0
  -5  -5  -8  282.68   15.35   0
  -6  -5  -8  461.89   15.55   0
  -6  -5  -8  536.54   16.51   0
  -6  -5  -8  551.10   14.71   0
  -7  -5  -8  151.53   12.34   0
  -7  -5  -8  145.41   12.69   0
  -8  -5  -8    5.49    9.68   0
  -8  -5  -8   19.00   10.94   0
  -9  -5  -8   74.24   12.55   0
  -9  -5  -8   92.88    9.88   0
 -10  -5  -8   71.58   12.63   0
 -10  -5  -8   83.15   11.31   0
  -8   6   8    2.18    9.89   0
  -8   6   8   35.24    9.88   0
   8  -6  -8   24.05    9.69   0
  -7   6   8  298.26   11.56   0
   7  -6  -8  285.27   11.60   0
  -7   6   8  262.44   11.79   0
   6  -6  -8  182.22   10.21   0
  -6   6   8  204.54   10.56   0
  -6   6   8  202.96   11.08   0
   5  -6  -8  281.16   10.89   0
  -5   6   8  257.16   10.62   0
  -5   6   8  260.55   11.27   0
   4  -6  -8 1140.27   15.31   0
  -4   6   8 1147.89   17.00   0
  -4   6   8 1062.49   16.16   0
   3  -6  -8  714.77   13.07   0
  -3   6   8  692.62   13.15   0
  -2   6   8  595.66   12.48   0
   2  -6  -8  606.62   12.40   0
  -1   6   8  243.74   13.66   0
   1  -6  -8  256.76   11.63   0
   0   6   8  167.76   11.18   0
   0  -6  -8  169.78   11.12   0
   1   6   8 1666.26   19.11   0
  -1  -6  -8 1677.98   18.78   0
  -2  -6  -8 1677.43   21.18   0
   2   6   8 1669.75   21.83   0
  -3  -6  -8   43.40   14.83   0
  -3  -6  -8   36.86   22.34   0
  -4  -6  -8   56.29   11.25   0
  -4  -6  -8   52.50   16.73   0
  -5  -6  -8  512.88   13.98   0
  -5  -6  -8  510.75   17.95   0
  -5  -6  -8  542.57   13.75   0
  -6  -6  -8  738.30   15.41   0
  -6  -6  -8  646.56   15.71   0
  -6  -6  -8  734.95   15.11   0
  -7  -6  -8  297.50   14.16   0
  -7  -6  -8  357.66   11.76   0
  -8  -6  -8   15.50    9.05   0
  -8  -6  -8   19.05   11.53   0
  -9  -6  -8   65.06   12.01   0
  -9  -6  -8   72.98    9.93   0
 -10  -6  -8  175.01   13.98   0
 -10  -6  -8  209.07   13.28   0
  -8   7   8   11.58    9.83   0
  -8   7   8   11.41    9.95   0
   8  -7  -8    6.22    9.83   0
  -7   7   8    4.99    9.53   0
   7  -7  -8  -17.73    9.56   0
  -7   7   8   -0.11   12.43   0
   6  -7  -8  454.16   12.35   0
  -6   7   8  497.51   12.28   0
  -6   7   8  453.95   13.24   0
   5  -7  -8  198.48   10.79   0
  -5   7   8  216.82   10.72   0
  -5   7   8  191.99   12.66   0
   4  -7  -8  572.12   12.41   0
  -4   7   8  591.64   12.35   0
  -4   7   8  523.86   13.77   0
  -3   7   8   57.98   10.42   0
  -3   7   8   58.35   10.26   0
   3  -7  -8   68.81   10.42   0
  -2   7   8   18.79    9.39   0
  -2   7   8   25.28   12.31   0
   2  -7  -8   40.73    9.79   0
  -1   7   8 2154.25   18.92   0
   1  -7  -8 2197.88   18.79   0
  -1   7   8 2189.03   29.36   0
   0   7   8   73.44   11.29   0
   0  -7  -8   89.08   10.86   0
   0   7   8   83.96   18.79   0
  -1  -7  -8  228.87   11.94   0
   1   7   8  208.75   12.00   0
  -2  -7  -8  185.85   11.97   0
   2   7   8  188.86   14.31   0
  -3  -7  -8  700.77   15.22   0
  -4  -7  -8  324.46   13.17   0
  -4  -7  -8  331.39   21.45   0
  -5  -7  -8  273.23   18.06   0
  -5  -7  -8  287.81   15.24   0
  -6  -7  -8  214.78   12.26   0
  -6  -7  -8  191.67   14.36   0
  -6  -7  -8  230.07   11.55   0
  -7  -7  -8  810.35   15.46   0
  -7  -7  -8  719.49   17.20   0
  -7  -7  -8  845.20   17.21   0
  -8  -7  -8   -7.81   11.42   0
  -8  -7  -8   11.08    9.68   0
  -9  -7  -8   53.21    9.42   0
  -9  -7  -8   38.54   11.87   0
 -10  -7  -8   20.61    9.92   0
 -10  -7  -8   21.69    9.70   0
  -7   8   8   46.88   10.08   0
   7  -8  -8   63.35   10.13   0
  -7   8   8   51.51   10.78   0
   6  -8  -8   62.54    9.69   0
  -6   8   8   64.09    9.87   0
  -6   8   8   58.73   10.17   0
   5  -8  -8  626.59   12.99   0
  -5   8   8  668.76   13.19   0
  -5   8   8  586.88   13.63   0
  -4   8   8  926.63   13.61   0
   4  -8  -8  894.26   13.51   0
  -4   8   8  812.14   17.11   0
  -3   8   8   -5.74   10.10   0
  -3   8   8   -1.49   11.95   0
   3  -8  -8    9.56    9.83   0
  -2   8   8   15.95   10.08   0
  -2   8   8    5.49   12.05   0
   2  -8  -8   18.64   10.10   0
  -1   8   8  112.11   10.44   0
  -1   8   8  100.23   15.75   0
   1  -8  -8  107.87   10.16   0
   0   8   8 1407.40   16.49   0
   0   8   8 1454.48   38.34   0
   0  -8  -8 1404.32   16.60   0
  -1  -8  -8   47.09   11.34   0
   1   8   8   50.47   11.17   0
  -2  -8  -8  103.38   11.98   0
   2   8   8  126.73   10.94   0
  -3  -8  -8  233.09   14.82   0
  -4  -8  -8 1649.43   18.98   0
  -4  -8  -8 1698.67   38.35   0
  -5  -8  -8  306.77   17.86   0
  -5  -8  -8  340.34   12.87   0
  -6  -8  -8    8.12   12.06   0
  -6  -8  -8    3.88   10.04   0
  -6  -8  -8   -2.31   11.03   0
  -7  -8  -8    1.34    9.53   0
  -7  -8  -8   16.93   12.17   0
  -7  -8  -8   14.73    9.99   0
  -8  -8  -8  550.82   13.51   0
  -8  -8  -8  503.48   16.46   0
  -9  -8  -8  183.95   11.16   0
  -9  -8  -8  124.53   11.25   0
 -10  -8  -8   -4.63   12.00   0
 -10  -8  -8   11.47   12.67   0
  -7   9   8  200.83   11.69   0
   7  -9  -8  208.71   11.86   0
  -7   9   8  252.17   12.64   0
   6  -9  -8   54.15    9.99   0
  -6   9   8   59.13   10.21   0
  -6   9   8   61.70   10.33   0
   5  -9  -8  238.02   10.73   0
  -5   9   8  243.77   11.08   0
  -5   9   8  247.81   11.40   0
  -4   9   8  -11.61    9.77   0
  -4   9   8    2.32   11.89   0
   4  -9  -8    1.33    9.39   0
  -3   9   8   21.65    9.57   0
  -3   9   8    7.18   11.94   0
   3  -9  -8    0.89    9.40   0
  -2   9   8  240.51   11.34   0
  -2   9   8  198.82   14.21   0
   2  -9  -8  239.07   11.21   0
  -1   9   8  418.92   13.11   0
  -1   9   8  435.70   18.66   0
   1  -9  -8  429.49   13.10   0
   0   9   8    9.07   10.01   0
   0   9   8   11.05   19.43   0
   0  -9  -8   22.52   10.25   0
  -1  -9  -8 1017.12   15.11   0
   1   9   8 1065.43   15.23   0
  -2  -9  -8  151.61   13.87   0
   2   9   8  154.78   11.25   0
  -3  -9  -8  373.49   13.13   0
  -4  -9  -8  331.95   14.78   0
  -4  -9  -8  350.87   26.26   0
  -4  -9  -8  328.54   26.32   0
  -5  -9  -8  485.71   19.41   0
  -5  -9  -8  500.93   13.53   0
  -6  -9  -8   18.04   11.99   0
  -6  -9  -8   -0.35   11.12   0
  -6  -9  -8   22.56   11.37   0
  -7  -9  -8   43.77    9.99   0
  -7  -9  -8   44.67   13.40   0
  -7  -9  -8   46.56   11.12   0
  -8  -9  -8   38.66   13.42   0
  -8  -9  -8   38.23    9.63   0
  -8  -9  -8   54.59   10.57   0
  -9  -9  -8   39.54   10.61   0
  -9  -9  -8   52.19   11.55   0
  -9  -9  -8   49.82   11.06   0
  -7  10   8   -2.11   10.16   0
   7 -10  -8    8.25    9.74   0
  -7  10   8   18.24   12.65   0
   6 -10  -8  292.51   12.07   0
  -6  10   8  277.18   11.92   0
  -6  10   8  286.10   15.00   0
   5 -10  -8    8.91    8.97   0
  -5  10   8   13.90   11.21   0
  -5  10   8   -2.29    9.64   0
  -4  10   8   30.21    9.63   0
  -4  10   8   12.07    9.73   0
   4 -10  -8   15.80   10.04   0
  -3  10   8   17.48    9.45   0
  -3  10   8   27.03   11.75   0
   3 -10  -8   11.69    9.39   0
  -2  10   8  393.22   11.63   0
  -2  10   8  395.99   15.00   0
   2 -10  -8  378.31   11.78   0
  -1  10   8   93.78   11.08   0
  -1  10   8  102.95   14.47   0
   1 -10  -8   79.91   11.02   0
   0  10   8  163.51   19.45   0
   0 -10  -8  180.92   11.69   0
   0  10   8  158.62   11.72   0
  -1 -10  -8  113.80   11.26   0
   1  10   8  126.38   11.11   0
  -2 -10  -8 1343.59   16.61   0
  -3 -10  -8   42.85   11.30   0
  -4 -10  -8  356.89   15.35   0
  -4 -10  -8  360.05   27.05   0
  -4 -10  -8  321.29   26.13   0
  -5 -10  -8  117.94   17.96   0
  -5 -10  -8  113.21   17.42   0
  -5 -10  -8  117.26   12.18   0
  -6 -10  -8  384.00   18.13   0
  -6 -10  -8  435.20   13.02   0
  -6 -10  -8  441.00   13.52   0
  -7 -10  -8   61.05   12.78   0
  -7 -10  -8   58.26    9.81   0
  -7 -10  -8   54.45   10.68   0
  -8 -10  -8   11.62    9.99   0
  -8 -10  -8   13.29   12.70   0
  -8 -10  -8   29.15   11.02   0
  -9 -10  -8   61.31   10.21   0
  -9 -10  -8   46.30   13.17   0
  -9 -10  -8   60.23   11.08   0
   6 -11  -8   13.40    9.86   0
  -6  11   8    0.21    9.84   0
  -6  11   8   12.48   11.75   0
  -5  11   8  221.77   11.62   0
  -5  11   8  234.95   13.89   0
   5 -11  -8  237.70   11.53   0
  -4  11   8   11.03    9.68   0
  -4  11   8   19.67   11.72   0
   4 -11  -8  -14.07    9.32   0
  -3  11   8  171.91   11.24   0
  -3  11   8  184.30   13.69   0
   3 -11  -8  169.71   11.20   0
  -2  11   8  214.04   10.94   0
  -2  11   8  206.27   13.67   0
   2 -11  -8  223.16   10.88   0
  -1  11   8  455.71   12.15   0
  -1  11   8  470.32   19.18   0
   1 -11  -8  467.92   12.24   0
   0  11   8  251.35   21.27   0
   0 -11  -8  241.20   11.76   0
   0  11   8  239.81   13.51   0
  -1 -11  -8   11.97   10.19   0
   1  11   8   20.04   10.49   0
  -2 -11  -8  705.62   13.98   0
  -3 -11  -8   55.54   11.02   0
  -4 -11  -8   39.64   10.47   0
  -4 -11  -8   50.31   22.79   0
  -4 -11  -8   47.24   20.00   0
  -5 -11  -8  156.31   13.70   0
  -5 -11  -8  148.87   18.83   0
  -5 -11  -8  142.63   17.97   0
  -6 -11  -8  142.68   16.45   0
  -6 -11  -8  128.99   11.39   0
  -6 -11  -8  140.27   15.72   0
  -6 -11  -8  163.68   11.85   0
  -7 -11  -8   38.38   12.63   0
  -7 -11  -8   28.04   12.59   0
  -7 -11  -8   39.14   13.08   0
  -8 -11  -8   21.99   10.07   0
  -8 -11  -8   39.10   12.45   0
  -8 -11  -8   24.27   10.55   0
  -9 -11  -8   -6.33   10.35   0
  -9 -11  -8    9.04   12.30   0
  -9 -11  -8   -2.63   13.05   0
  -5  12   8    4.14    9.86   0
  -5  12   8    9.65   11.90   0
   5 -12  -8   19.77    9.78   0
  -4  12   8  514.97   13.45   0
  -4  12   8  470.58   16.89   0
   4 -12  -8  482.19   15.28   0
  -3  12   8  365.72   11.96   0
  -3  12   8  338.31   14.17   0
   3 -12  -8  328.30   11.94   0
  -2  12   8   48.63   10.15   0
  -2  12   8   47.69   12.18   0
   2 -12  -8   45.46   10.46   0
  -1  12   8   39.98   14.45   0
   1 -12  -8   47.15   10.49   0
  -1  12   8   49.50   10.40   0
   0  12   8  246.43   19.29   0
   0 -12  -8  236.51   11.36   0
   0  12   8  243.89   11.53   0
  -1 -12  -8  652.70   13.67   0
   1  12   8  672.02   12.84   0
  -2 -12  -8  372.73   12.00   0
  -3 -12  -8   90.58   10.17   0
  -3 -12  -8   78.68   26.73   0
  -4 -12  -8  240.80   11.43   0
  -4 -12  -8  260.00   23.80   0
  -5 -12  -8  577.87   13.63   0
  -5 -12  -8  596.04   22.24   0
  -6 -12  -8   37.73   10.26   0
  -6 -12  -8   33.36   13.86   0
  -6 -12  -8   29.87   10.59   0
  -7 -12  -8   55.05   10.04   0
  -7 -12  -8   44.51   13.43   0
  -7 -12  -8   36.81   13.15   0
  -7 -12  -8   37.03   10.48   0
  -8 -12  -8   18.81   10.53   0
  -8 -12  -8    8.13   12.75   0
  -8 -12  -8   -6.61   11.20   0
  -5  13   8   18.79   10.14   0
  -5  13   8    8.60    9.88   0
   5 -13  -8    4.59    9.94   0
  -4  13   8  111.39   10.84   0
  -4  13   8  113.52   12.07   0
   4 -13  -8   84.85   10.64   0
  -3  13   8   24.51    9.93   0
  -3  13   8   30.09   12.30   0
   3 -13  -8   19.58   10.02   0
  -2  13   8  157.94   13.04   0
   2 -13  -8  118.76   10.43   0
  -2  13   8  148.71   10.86   0
  -1  13   8   69.18   14.43   0
   1 -13  -8   85.19   10.37   0
  -1  13   8   63.46   10.51   0
   0 -13  -8   69.93   10.60   0
   0  13   8   70.42   10.61   0
  -1 -13  -8   27.42   10.49   0
   1  13   8   34.58   10.67   0
  -2 -13  -8  247.13   12.21   0
  -2 -13  -8  252.10   24.85   0
  -3 -13  -8    1.96   10.28   0
  -3 -13  -8   10.77   19.49   0
  -4 -13  -8  324.17   12.54   0
  -4 -13  -8  349.66   24.49   0
  -5 -13  -8   57.00   10.36   0
  -5 -13  -8   47.92   16.61   0
  -6 -13  -8  157.90   11.29   0
  -6 -13  -8  135.24   17.09   0
  -6 -13  -8  157.89   11.09   0
  -7 -13  -8   98.33   16.57   0
  -7 -13  -8  126.14   11.94   0
  -7 -13  -8  121.54   12.40   0
  -4  14   8   30.15   10.11   0
  -4  14   8   26.39   13.41   0
   4 -14  -8   30.06   10.50   0
  -3  14   8   50.12   13.33   0
   3 -14  -8   39.80   10.63   0
  -3  14   8   44.07   10.43   0
  -2  14   8   26.66   14.21   0
   2 -14  -8   32.26   10.22   0
  -2  14   8   32.21   10.36   0
  -1  14   8   72.08   15.42   0
   1 -14  -8   82.05   10.80   0
  -1  14   8   57.01   12.82   0
   0 -14  -8   54.15   10.41   0
   0  14   8   64.37   10.35   0
  -1 -14  -8   60.85   10.68   0
  -2 -14  -8   13.51    9.91   0
  -2 -14  -8    1.33   18.00   0
  -3 -14  -8  422.83   13.18   0
  -3 -14  -8  433.67   26.07   0
  -4 -14  -8  190.71   10.65   0
  -4 -14  -8  183.81   20.62   0
  -5 -14  -8   43.70   10.52   0
  -5 -14  -8   46.56   17.73   0
  -6 -14  -8    4.87   10.38   0
  -6 -14  -8    8.45   16.76   0
  -6 -14  -8   23.44    9.81   0
  -7 -14  -8    3.44   13.52   0
  -7 -14  -8    8.90   10.37   0
  -7 -14  -8   10.90   10.71   0
  -3  15   8    3.16   12.73   0
   3 -15  -8   -7.63   10.48   0
  -3  15   8    8.34   10.51   0
  -2  15   8   97.14   15.79   0
   2 -15  -8   68.63   10.92   0
  -2  15   8   72.75   10.74   0
  -1  15   8    6.12   14.19   0
   1 -15  -8    1.05   10.27   0
  -1  15   8    0.01   10.12   0
   0 -15  -8    0.12   10.44   0
   0  15   8   -6.39   10.22   0
  -1 -15  -8   67.77   10.93   0
  -1 -15  -8   83.92   17.58   0
  -2 -15  -8  130.64   11.45   0
  -2 -15  -8  121.54   20.44   0
  -3 -15  -8  136.41   11.86   0
  -3 -15  -8  154.74   21.42   0
  -4 -15  -8    1.00   10.35   0
  -4 -15  -8   13.15   17.87   0
  -5 -15  -8   16.62   10.64   0
  -5 -15  -8   38.28   18.35   0
   1 -16  -8   14.57   11.19   0
  -1  16   8   10.55   10.22   0
   0 -16  -8   47.31   11.11   0
  -1 -16  -8    7.71   10.55   0
  -1 -16  -8    4.64   15.52   0
  -2 -16  -8  165.39   14.70   0
  -2 -16  -8  222.00   22.21   0
  -3 -16  -8   13.36   10.63   0
  -3 -16  -8    4.03   17.24   0
  -4 -16  -8   10.15   10.69   0
  -4 -16  -8    5.99   18.95   0
  -1  -9   9   -3.05   10.59   0
  -1  -9   9   10.52   13.07   0
  -1  -9   9    7.49   12.58   0
   0  -9   9   52.18   13.69   0
   0  -9   9   28.06   12.59   0
   0  -9   9   30.13   10.53   0
   1  -9   9    8.06   10.14   0
   1  -9   9   28.23   13.31   0
   1  -9   9   30.23   12.48   0
   2  -9   9   62.75   13.98   0
   2  -9   9   69.13   15.10   0
   2  -9   9   72.03   10.78   0
  -3   9  -9   89.14   11.07   0
   3  -9   9   72.02   15.61   0
   3  -9   9   79.77   11.00   0
   3  -9   9   73.74   16.03   0
  -3  -8   9   79.44   11.22   0
  -3  -8   9   88.33   10.81   0
  -2  -8   9   -5.32    9.81   0
  -2  -8   9    0.68    9.75   0
  -1  -8   9   55.38   10.64   0
  -1  -8   9   44.44   11.97   0
  -1  -8   9   49.91   12.77   0
   0  -8   9   17.41   12.03   0
   0  -8   9    9.60   10.37   0
   0  -8   9   12.94   12.81   0
   1  -8   9   22.42   12.86   0
   1  -8   9   20.01   11.70   0
   1  -8   9   23.09   10.33   0
   2  -8   9    3.39   13.58   0
   2  -8   9   16.04   14.01   0
   2  -8   9    5.01   10.46   0
  -2   8  -9   15.75   10.35   0
  -3   8  -9  196.15   11.47   0
   3  -8   9  170.00   17.79   0
   3  -8   9  144.62   11.42   0
   3  -8   9  147.80   17.78   0
  -4   8  -9  175.58   11.79   0
   4  -8   9  168.49   22.45   0
   4  -8   9  168.86   11.78   0
   4  -8   9  175.82   22.09   0
  -5   8  -9  260.36   12.37   0
   5  -8   9  164.46   12.51   0
  -4  -7   9  129.05   11.69   0
  -4  -7   9  127.36   10.94   0
  -3  -7   9  258.13   12.61   0
  -3  -7   9  330.94   14.69   0
  -2  -7   9   96.31   11.09   0
  -2  -7   9   67.62   11.96   0
  -1  -7   9   33.45   10.21   0
  -1  -7   9   42.76   13.42   0
  -1  -7   9   49.80   10.21   0
   0  -7   9  233.79   11.48   0
   0  -7   9  262.27   14.18   0
   0  -7   9  249.97   13.09   0
   1  -7   9  559.48   16.23   0
   1  -7   9  599.49   18.76   0
   1  -7   9  607.89   13.27   0
   2  -7   9   19.93   13.90   0
   2  -7   9   14.15   13.80   0
  -2   7  -9   42.74   10.58   0
   2  -7   9   12.77    9.99   0
   3  -7   9   39.20   15.92   0
   3  -7   9   33.60   10.11   0
   3  -7   9   36.55   16.13   0
  -3   7  -9   29.79   10.24   0
   4  -7   9  191.82   24.06   0
   4  -7   9  185.97   23.19   0
  -4   7  -9  211.89   11.55   0
   4  -7   9  204.09   11.46   0
  -5   7  -9  384.65   13.44   0
   5  -7   9  323.70   13.25   0
  -6   7  -9   -3.57   10.53   0
   6  -7   9   12.55   10.17   0
  -5  -6   9    6.26   10.40   0
  -5  -6   9    4.30   12.55   0
  -4  -6   9   73.36   10.97   0
  -4  -6   9  129.71   10.41   0
  -3  -6   9   27.92   10.25   0
  -3  -6   9   32.32    9.60   0
  -2  -6   9   91.61   10.54   0
  -2  -6   9  117.48   10.72   0
  -1  -6   9  693.11   13.83   0
  -1  -6   9  761.73   17.05   0
   0  -6   9   17.32   10.47   0
   0  -6   9   25.72   12.45   0
   0  -6   9   27.69   12.68   0
   1  -6   9    6.65   13.12   0
   1  -6   9    3.10   10.53   0
   1  -6   9   -3.01   11.64   0
  -2   6  -9  680.29   15.46   0
   2  -6   9  668.64   20.69   0
   2  -6   9  611.35   13.29   0
   2  -6   9  643.79   21.05   0
  -3   6  -9   24.14   12.49   0
   3  -6   9   18.12    9.86   0
   3  -6   9   -1.70   15.90   0
   3  -6   9    1.98   15.61   0
  -4   6  -9  447.86   12.77   0
   4  -6   9  371.75   12.38   0
  -5   6  -9   10.33   10.47   0
   5  -6   9   25.87   10.30   0
  -6   6  -9   87.96   10.67   0
   6  -6   9   88.46   10.79   0
  -7   6  -9    9.79   10.21   0
   7  -6   9   10.85   10.19   0
  -6  -5   9   15.19   10.52   0
  -6  -5   9    6.32    9.99   0
  -5  -5   9  109.65   11.33   0
  -5  -5   9  165.85   10.94   0
  -4  -5   9    9.32   10.38   0
  -4  -5   9   40.72    9.47   0
  -3  -5   9   84.18   10.57   0
  -3  -5   9  129.00   12.16   0
  -2  -5   9  144.44   10.96   0
  -2  -5   9  172.92   12.18   0
  -1  -5   9  689.86   13.52   0
  -1  -5   9  707.29   15.77   0
   0  -5   9   25.06    9.81   0
   0  -5   9    9.93   12.29   0
   1  -5   9   31.66    9.74   0
   1  -5   9   42.00   13.23   0
   1  -5   9   31.20   14.87   0
  -2   5  -9  250.67   11.34   0
   2  -5   9  262.69   18.78   0
   2  -5   9  234.42   11.02   0
   2  -5   9  256.26   17.71   0
   3  -5   9  849.07   13.82   0
   3  -5   9  867.01   36.62   0
  -3   5  -9  865.14   14.19   0
   3  -5   9  869.13   37.73   0
  -4   5  -9   19.98   10.30   0
   4  -5   9   15.15   10.03   0
  -5   5  -9  175.84   11.43   0
   5  -5   9  158.98   10.90   0
  -6   5  -9   11.62   10.14   0
   6  -5   9   18.14    9.49   0
  -7   5  -9  228.47   12.27   0
   7  -5   9  187.12   11.63   0
  -8   5  -9   23.72   10.72   0
   8  -5   9   40.16   10.54   0
  -6  -4   9   19.39   10.28   0
  -6  -4   9   43.89   10.07   0
  -5  -4   9   15.99   10.31   0
  -5  -4   9   24.51    9.49   0
  -4  -4   9  672.84   13.81   0
  -4  -4   9  765.84   15.29   0
  -3  -4   9    3.25   10.37   0
  -3  -4   9   30.52   11.59   0
  -2  -4   9  374.72   12.17   0
  -2  -4   9  441.93   12.46   0
  -1  -4   9   24.03    9.74   0
  -1  -4   9   29.82   11.05   0
   0  -4   9   47.33   10.09   0
   0  -4   9   44.09   11.64   0
   1  -4   9  102.59   10.16   0
   1  -4   9  108.48   13.60   0
   1  -4   9  117.30   15.13   0
  -2   4  -9   54.57   10.48   0
   2  -4   9   41.09   18.19   0
   2  -4   9   47.43   12.28   0
   2  -4   9   47.96   15.26   0
  -3   4  -9  307.86   11.90   0
   3  -4   9  270.91   13.19   0
  -4   4  -9  541.70   12.96   0
   4  -4   9  499.68   12.41   0
  -5   4  -9   42.03   10.23   0
   5  -4   9   31.45   10.14   0
  -6   4  -9  221.72   11.77   0
   6  -4   9  208.21   11.04   0
  -7   4  -9  102.95   12.99   0
   7  -4   9   85.50   10.55   0
  -8   4  -9   26.07   10.44   0
   8  -4   9    7.56    9.97   0
   7   3  -9  236.91   12.54   0
  -7  -3   9  269.41   12.34   0
   6   3  -9  181.69   10.85   0
  -6  -3   9  207.07   12.85   0
   5   3  -9   56.39    9.84   0
  -5  -3   9   39.91   10.26   0
  -5  -3   9   55.70    9.78   0
   4   3  -9  129.42   10.22   0
  -4  -3   9  115.56   10.96   0
  -4  -3   9  154.18   12.20   0
  -3  -3   9 1658.44   17.01   0
  -3  -3   9 1862.49   17.76   0
   3   3  -9 1869.35   17.98   0
  -2  -3   9  167.79   10.82   0
  -2  -3   9  191.88   12.48   0
  -1  -3   9   19.76    9.83   0
  -1  -3   9   18.55    9.66   0
   0  -3   9  339.70   11.45   0
   0  -3   9  345.09   14.38   0
   1  -3   9  710.76   18.83   0
   1  -3   9  702.26   13.17   0
   2  -3   9  897.05   29.58   0
   2  -3   9  890.77   31.52   0
  -2   3  -9  875.20   14.66   0
   2  -3   9  888.00   13.91   0
  -3   3  -9   11.08   11.02   0
   3  -3   9   26.10    9.95   0
  -4   3  -9  151.65   11.24   0
   4  -3   9  132.76   10.77   0
  -5   3  -9  937.67   15.06   0
   5  -3   9  959.02   14.67   0
  -6   3  -9  313.33   13.56   0
   6  -3   9  322.83   11.16   0
  -7   3  -9   63.52   10.76   0
   7  -3   9   85.34   10.14   0
  -8   3  -9   19.76   10.37   0
   8  -3   9   33.94   12.14   0
  -9   3  -9   37.29   11.00   0
   9  -3   9   49.20    9.86   0
  -9   3  -9   50.83   26.49   0
   7   2  -9   31.87    9.69   0
  -7  -2   9   26.62    9.98   0
  -6  -2   9   40.04    9.55   0
   6   2  -9   59.52    9.36   0
  -5  -2   9  235.77   10.95   0
   5   2  -9  217.96   11.02   0
  -4  -2   9   51.83   10.13   0
  -4  -2   9   44.61    9.92   0
   4   2  -9   56.44    9.39   0
  -3  -2   9  216.88   11.08   0
  -3  -2   9  252.79   10.53   0
   3   2  -9  260.90   10.87   0
  -2  -2   9 1047.18   15.12   0
  -2  -2   9  947.22   14.46   0
   2   2  -9 1060.56   17.00   0
  -1  -2   9  208.01   12.41   0
  -1  -2   9  190.75   11.06   0
   1   2  -9  212.84   13.33   0
   0  -2   9   42.80   11.92   0
   0  -2   9   29.00   10.34   0
   1  -2   9  816.76   20.55   0
   1  -2   9  781.82   14.03   0
  -2   2  -9  176.19   11.88   0
   2  -2   9  169.17   11.25   0
  -3   2  -9 1606.95   19.25   0
   3  -2   9 1537.99   18.22   0
  -4   2  -9   31.03   10.82   0
   4  -2   9   29.11   10.39   0
  -5   2  -9  485.73   13.36   0
   5  -2   9  512.65   12.67   0
  -6   2  -9  154.41   11.75   0
   6  -2   9  149.50   10.68   0
  -7   2  -9  232.34   11.62   0
   7  -2   9  227.05   10.79   0
  -8   2  -9   57.65   10.79   0
   8  -2   9   45.93   11.84   0
  -9   2  -9   48.86   21.88   0
  -9   2  -9   63.43   11.03   0
   7   1  -9   17.93    9.61   0
  -7  -1   9   17.40    9.57   0
  -6  -1   9  107.46   10.13   0
   6   1  -9   99.62   10.36   0
  -5  -1   9   26.08    8.92   0
   5   1  -9   28.41    9.43   0
   4   1  -9  470.76   11.84   0
  -4  -1   9  441.84   13.45   0
   3   1  -9    0.93    9.13   0
  -3  -1   9    3.08    9.20   0
  -3  -1   9   19.42   10.52   0
  -2  -1   9   91.94   10.20   0
  -2  -1   9   84.84   10.59   0
   2   1  -9   95.33   10.21   0
  -1  -1   9 1052.63   17.06   0
  -1  -1   9 1024.61   15.36   0
   1   1  -9 1052.34   17.67   0
   0  -1   9  813.09   16.60   0
   0   1  -9  835.33   18.03   0
   0  -1   9  842.04   17.08   0
   1  -1   9  245.01   12.01   0
   1  -1   9  244.48   16.33   0
   2  -1   9 1361.90   16.94   0
  -2   1  -9 1300.94   19.05   0
  -3   1  -9  180.90   12.34   0
   3  -1   9  177.01   11.50   0
  -4   1  -9 1305.07   16.90   0
   4  -1   9 1259.98   15.58   0
  -5   1  -9  695.12   16.08   0
   5  -1   9  695.82   13.67   0
  -6   1  -9   12.99   10.57   0
   6  -1   9   27.92    9.96   0
  -7   1  -9   46.23   10.55   0
   7  -1   9   25.97    9.71   0
  -8   1  -9  169.60   23.20   0
  -8   1  -9  169.61   11.80   0
   8  -1   9  167.45   11.36   0
  -9   1  -9  183.21   19.84   0
  -9   1  -9  182.95   10.89   0
  -7   0   9   10.85    9.16   0
   7   0  -9   23.10    9.41   0
   6   0  -9   37.37    9.21   0
  -6   0   9   27.21   11.14   0
   5   0  -9 1174.28   16.29   0
  -5   0   9 1182.99   14.38   0
   4   0  -9   42.47    9.62   0
  -4   0   9   45.52    9.87   0
   3   0  -9  410.35   11.36   0
  -3   0   9  416.38   11.59   0
  -2   0   9  235.09   11.98   0
   2   0  -9  236.31   11.12   0
  -2   0   9  253.49   13.20   0
  -1   0   9  949.14   15.43   0
   1   0  -9  933.39   16.74   0
  -1   0   9  921.47   15.00   0
   0   0   9   54.30   10.76   0
   0   0  -9   63.96   12.55   0
   0   0   9   74.63   12.17   0
   1   0   9   39.22   11.02   0
   1   0   9   34.40   14.84   0
  -1   0  -9   40.19   15.55   0
  -2   0  -9  406.47   13.67   0
   2   0   9  415.69   12.95   0
  -3   0  -9 1424.35   19.89   0
   3   0   9 1336.52   18.91   0
  -4   0  -9   49.14   13.60   0
   4   0   9   53.94   10.29   0
  -5   0  -9   30.88   10.77   0
   5   0   9   14.22   10.02   0
  -6   0  -9   25.17   10.53   0
   6   0   9   30.58    9.64   0
  -7   0  -9  436.53   28.62   0
  -7   0  -9  417.68   13.58   0
   7   0   9  420.06   12.26   0
  -7   0  -9  465.33   30.79   0
  -8   0  -9   41.13   10.34   0
  -8   0  -9   50.00   16.63   0
  -9   0  -9   35.87   10.94   0
  -9   0  -9   55.38   16.43   0
 -10   0  -9   79.92   11.33   0
 -10   0  -9   92.46   16.12   0
   7  -1  -9   50.55    9.22   0
  -7   1   9   37.53    9.58   0
   6  -1  -9  216.93   10.27   0
  -6   1   9  213.17    9.93   0
   5  -1  -9  186.57   10.11   0
  -5   1   9  196.15   10.38   0
   4  -1  -9  947.93   14.03   0
  -4   1   9  909.20   13.88   0
   3  -1  -9  265.10   10.86   0
  -3   1   9  271.92   11.08   0
   2  -1  -9 1202.02   17.15   0
  -2   1   9 1232.51   17.21   0
   1  -1  -9 1418.35   18.39   0
  -1   1   9 1348.30   17.23   0
  -1   1   9 1378.54   16.99   0
   0  -1  -9   86.49   12.32   0
   0   1   9   81.27   10.95   0
   0   1   9   88.84   12.77   0
  -1  -1  -9  721.02   20.03   0
   1   1   9  671.84   16.75   0
   1   1   9  735.94   20.28   0
   2   1   9   62.56   19.82   0
  -2  -1  -9   72.23   14.09   0
   2   1   9   58.51   11.18   0
  -2  -1  -9   62.61   19.55   0
  -3  -1  -9 1389.18   18.51   0
   3   1   9 1456.42   17.89   0
  -4  -1  -9   80.73   13.69   0
   4   1   9   87.39   10.52   0
  -5  -1  -9    1.85   13.47   0
   5   1   9    6.09    9.88   0
  -6  -1  -9  541.28   34.83   0
  -6  -1  -9  520.18   15.55   0
  -6  -1  -9  540.32   31.37   0
   6   1   9  528.66   13.12   0
  -7  -1  -9  330.20   13.33   0
  -7  -1  -9  386.13   20.11   0
   7   1   9  337.06   12.17   0
  -8  -1  -9  289.04   12.49   0
  -8  -1  -9  323.59   18.25   0
  -9  -1  -9   27.63   10.48   0
  -9  -1  -9   30.79   14.68   0
 -10  -1  -9   19.51   10.95   0
 -10  -1  -9    0.32   14.27   0
   8  -2  -9   33.54   12.29   0
  -8   2   9    7.66    9.08   0
   7  -2  -9   28.14    9.41   0
  -7   2   9   14.36    9.54   0
   6  -2  -9   40.35    8.95   0
  -6   2   9   32.12    9.14   0
   5  -2  -9  420.46   10.83   0
  -5   2   9  422.06   10.68   0
  -4   2   9  665.94   13.08   0
   4  -2  -9  659.38   13.12   0
  -3   2   9  470.77   11.94   0
   3  -2  -9  480.27   11.92   0
  -2   2   9   95.62   10.22   0
   2  -2  -9  108.85   12.08   0
  -1   2   9   67.74   10.80   0
   1  -2  -9   59.14   11.90   0
  -1   2   9   75.79   10.37   0
   0   2   9 1415.45   18.48   0
   0   2   9 1375.55   20.05   0
   0  -2  -9 1406.85   19.85   0
   1   2   9  476.36   14.28   0
   1   2   9  499.05   18.21   0
  -1  -2  -9  478.35   16.35   0
  -2  -2  -9  341.74   16.27   0
  -2  -2  -9  371.71   19.64   0
   2   2   9  358.49   15.57   0
   2   2   9  364.10   19.35   0
  -3  -2  -9  178.56   14.62   0
  -3  -2  -9  187.97   21.95   0
   3   2   9  181.56   13.97   0
  -4  -2  -9  748.56   15.81   0
   4   2   9  774.94   15.00   0
  -4  -2  -9  772.02   38.58   0
  -4  -2  -9  784.47   38.26   0
  -5  -2  -9   54.71   21.59   0
  -5  -2  -9   36.23   10.82   0
  -5  -2  -9   53.58   18.75   0
   5   2   9   46.14    9.59   0
  -6  -2  -9  689.66   21.53   0
  -6  -2  -9  664.73   16.07   0
   6   2   9  652.96   15.03   0
  -6  -2  -9  694.86   24.22   0
  -7  -2  -9   -3.15   13.25   0
  -7  -2  -9    2.30    9.64   0
  -8  -2  -9  313.78   16.16   0
  -8  -2  -9  305.87   12.59   0
  -9  -2  -9    7.60   12.61   0
  -9  -2  -9    7.20   11.48   0
 -10  -2  -9   28.20   12.82   0
 -10  -2  -9   23.73   12.86   0
   8  -3  -9   54.94   10.28   0
  -8   3   9   69.55   10.50   0
   7  -3  -9  473.94   12.46   0
  -7   3   9  520.56   12.97   0
  -6   3   9    2.61    9.23   0
   6  -3  -9    9.81    8.99   0
  -5   3   9  330.55   10.74   0
   5  -3  -9  315.50   10.50   0
   4  -3  -9  791.52   13.45   0
  -4   3   9  801.00   13.27   0
   3  -3  -9 2087.90   18.32   0
  -3   3   9 2100.27   18.47   0
   2  -3  -9   57.83    9.78   0
  -2   3   9   49.33   10.15   0
  -1   3   9  143.29   13.86   0
   1  -3  -9  133.10   12.44   0
  -1   3   9  117.61   13.02   0
   0   3   9  324.37   15.65   0
   0  -3  -9  326.42   12.53   0
   0   3   9  301.25   12.59   0
  -1  -3  -9 2324.13   25.12   0
   1   3   9 2219.52   25.31   0
   1   3   9 2239.68   25.69   0
  -2  -3  -9    8.62   13.58   0
   2   3   9   10.61   13.00   0
  -2  -3  -9    9.80   12.53   0
   2   3   9    2.79   13.30   0
   3   3   9   -1.00   12.82   0
  -3  -3  -9    2.27   14.64   0
  -3  -3  -9    4.24   14.07   0
  -4  -3  -9  292.62   14.90   0
  -4  -3  -9  304.27   18.38   0
  -4  -3  -9  308.69   19.73   0
   4   3   9  303.05   14.01   0
  -5  -3  -9 2629.00   34.58   0
  -5  -3  -9 2758.66   33.75   0
  -5  -3  -9 2443.90   24.56   0
   5   3   9 2593.66   23.44   0
  -6  -3  -9  540.64   15.54   0
  -6  -3  -9  594.92   18.36   0
  -6  -3  -9  552.55   20.34   0
  -7  -3  -9   87.95   10.28   0
  -7  -3  -9  114.46   12.16   0
  -7  -3  -9  107.29   13.90   0
  -8  -3  -9    4.05   10.95   0
  -8  -3  -9    9.96    9.73   0
  -9  -3  -9  464.59   15.46   0
  -9  -3  -9  402.67   15.11   0
 -10  -3  -9  127.00   13.50   0
 -10  -3  -9   93.88   11.20   0
   8  -4  -9   58.15   10.42   0
  -8   4   9   59.43   10.54   0
  -7   4   9    8.25    9.44   0
   7  -4  -9    7.29    9.61   0
  -6   4   9  650.56   14.14   0
   6  -4  -9  657.95   12.30   0
  -5   4   9    0.21    9.35   0
   5  -4  -9   18.02    8.68   0
   4  -4  -9  167.39   10.30   0
  -4   4   9  182.17   10.38   0
   3  -4  -9   23.84    8.91   0
  -3   4   9   17.03    9.65   0
   2  -4  -9  106.10   10.44   0
  -2   4   9   92.01   10.66   0
   1  -4  -9   41.16   10.21   0
  -1   4   9   35.86   12.38   0
   0   4   9  116.22   13.81   0
   0   4   9  103.84   11.76   0
   0  -4  -9  123.02   12.95   0
   1   4   9   77.52   11.64   0
   1   4   9   70.77   14.01   0
  -1  -4  -9   77.53   13.52   0
   2   4   9 2292.28   28.74   0
  -2  -4  -9 2354.39   26.34   0
   2   4   9 2275.01   26.84   0
  -3  -4  -9  200.37   18.25   0
  -3  -4  -9  205.95   15.40   0
   3   4   9  188.28   14.66   0
  -4  -4  -9  234.33   17.67   0
  -4  -4  -9  231.32   14.91   0
   4   4   9  231.90   13.98   0
  -5  -4  -9  306.43   18.17   0
  -5  -4  -9  316.21   17.11   0
  -5  -4  -9  301.12   15.07   0
  -6  -4  -9  875.21   19.44   0
  -6  -4  -9  733.21   17.19   0
  -6  -4  -9  808.08   19.28   0
  -7  -4  -9   -1.67   11.71   0
  -7  -4  -9   18.20   12.78   0
  -7  -4  -9   15.39   11.07   0
  -8  -4  -9   44.98   10.08   0
  -8  -4  -9   26.96   11.88   0
  -9  -4  -9   48.70   11.43   0
  -9  -4  -9   35.34   12.21   0
 -10  -4  -9   71.77   10.72   0
 -10  -4  -9   56.14   10.89   0
  -7   5   9   24.12    9.47   0
   7  -5  -9   16.39    9.27   0
  -7   5   9   23.67   11.96   0
  -6   5   9   25.49    9.57   0
   6  -5  -9   29.52    9.28   0
   5  -5  -9  467.90   11.47   0
  -5   5   9  502.57   11.67   0
   4  -5  -9   14.62    8.68   0
  -4   5   9    7.29    9.84   0
   3  -5  -9    4.85    9.33   0
  -3   5   9    6.30    9.58   0
   2  -5  -9   14.72    9.73   0
  -2   5   9    5.78   11.53   0
  -1   5   9 1599.24   17.59   0
   1  -5  -9 1609.62   17.52   0
   0   5   9  659.87   20.42   0
   0   5   9  617.99   13.88   0
   0  -5  -9  644.70   13.76   0
   1   5   9  121.50   14.13   0
   1   5   9  124.17   16.43   0
  -1  -5  -9  120.56   11.30   0
  -2  -5  -9  220.59   14.85   0
   2   5   9  206.44   18.64   0
   2   5   9  217.84   15.57   0
  -3  -5  -9 1459.04   29.02   0
  -3  -5  -9 1446.17   21.12   0
   3   5   9 1475.73   26.55   0
  -4  -5  -9  772.13   18.27   0
  -4  -5  -9  761.02   20.23   0
  -5  -5  -9    7.13   13.61   0
  -5  -5  -9   -1.82   12.91   0
  -5  -5  -9    6.83   11.97   0
  -6  -5  -9  115.15   11.26   0
  -6  -5  -9  117.93   13.00   0
  -6  -5  -9  119.51   13.70   0
  -7  -5  -9  784.95   16.18   0
  -7  -5  -9  691.71   17.01   0
  -7  -5  -9  748.10   17.14   0
  -8  -5  -9   66.56    9.87   0
  -8  -5  -9   94.76   12.56   0
  -9  -5  -9   57.40   12.73   0
  -9  -5  -9   70.52   12.24   0
 -10  -5  -9   41.44   12.51   0
 -10  -5  -9   34.16   12.79   0
  -7   6   9   12.99    9.47   0
   7  -6  -9   16.50    9.34   0
  -7   6   9    4.86    9.91   0
  -6   6   9  138.14   10.03   0
   6  -6  -9  120.09    9.75   0
  -6   6   9   98.12   10.56   0
   5  -6  -9  124.70   10.22   0
  -5   6   9  117.53   10.21   0
  -5   6   9  116.92   10.64   0
   4  -6  -9  749.54   12.92   0
  -4   6   9  715.01   12.88   0
   3  -6  -9  119.98   12.13   0
  -3   6   9  141.35   10.34   0
  -2   6   9  786.21   13.65   0
   2  -6  -9  797.34   15.31   0
  -1   6   9  804.24   14.22   0
   1  -6  -9  801.69   14.31   0
   0   6   9  633.48   21.38   0
   0   6   9  624.93   13.95   0
   0  -6  -9  654.47   13.98   0
   1   6   9  233.64   14.09   0
   1   6   9  236.83   24.59   0
  -1  -6  -9  254.59   11.80   0
  -2  -6  -9   13.32   10.88   0
   2   6   9   12.11   10.63   0
  -3  -6  -9 1438.96   20.46   0
  -4  -6  -9   29.87   10.65   0
  -4  -6  -9   28.45   16.53   0
  -5  -6  -9  242.98   14.77   0
  -5  -6  -9  217.21   17.38   0
  -6  -6  -9   11.54   12.64   0
  -6  -6  -9    1.46    9.32   0
  -6  -6  -9   10.83    9.94   0
  -7  -6  -9  431.59   12.83   0
  -7  -6  -9  471.60   12.66   0
  -7  -6  -9  447.40   13.46   0
  -8  -6  -9   21.12   11.16   0
  -8  -6  -9   17.43   11.99   0
  -8  -6  -9   34.24   10.92   0
  -9  -6  -9   35.12    9.70   0
  -9  -6  -9   33.76   11.77   0
 -10  -6  -9    4.56    9.95   0
 -10  -6  -9   13.89   11.61   0
  -7   7   9  157.15   10.97   0
   7  -7  -9  155.89   10.82   0
  -7   7   9  147.75   11.42   0
   6  -7  -9  332.46   11.64   0
  -6   7   9  362.43   11.94   0
  -6   7   9  323.58   14.29   0
   5  -7  -9    9.45    9.39   0
  -5   7   9    4.68    9.65   0
  -5   7   9   -6.81   11.68   0
   4  -7  -9  113.16    9.67   0
  -4   7   9  133.48    9.73   0
  -4   7   9  134.38   12.33   0
   3  -7  -9 1185.60   15.54   0
  -3   7   9 1294.73   15.50   0
  -3   7   9 1239.53   19.44   0
  -2   7   9  345.32   11.29   0
  -2   7   9  376.33   14.94   0
   2  -7  -9  371.68   11.03   0
  -1   7   9   20.27   12.30   0
   1  -7  -9   20.90    9.89   0
  -1   7   9   22.57   12.53   0
   0   7   9  234.22   11.64   0
   0   7   9  225.98   19.99   0
   0  -7  -9  215.68   11.58   0
   0   7   9  218.11   19.98   0
   1   7   9  504.98   13.77   0
  -1  -7  -9  526.09   15.69   0
  -2  -7  -9 1026.12   16.41   0
   2   7   9 1026.35   16.54   0
  -3  -7  -9  389.58   13.40   0
  -4  -7  -9  470.45   13.46   0
  -4  -7  -9  491.67   26.31   0
  -5  -7  -9  249.86   12.08   0
  -5  -7  -9  249.45   17.88   0
  -6  -7  -9  561.07   14.91   0
  -6  -7  -9  503.35   16.85   0
  -6  -7  -9  521.74   14.22   0
  -7  -7  -9   14.88    9.03   0
  -7  -7  -9   10.36   12.20   0
  -7  -7  -9   18.56   12.25   0
  -8  -7  -9   39.25   11.06   0
  -8  -7  -9   18.65   11.68   0
  -8  -7  -9   33.15   10.00   0
  -9  -7  -9   10.31    9.02   0
  -9  -7  -9    0.82    9.76   0
 -10  -7  -9   52.08   13.49   0
 -10  -7  -9   52.74   12.39   0
  -7   8   9   58.62    9.83   0
   7  -8  -9   40.59    9.93   0
  -7   8   9   31.06   12.66   0
   6  -8  -9   94.54   10.39   0
  -6   8   9  102.00   10.49   0
  -6   8   9  116.48   11.19   0
   5  -8  -9  492.07   12.35   0
  -5   8   9  488.89   12.23   0
  -5   8   9  412.25   15.08   0
   4  -8  -9   82.21    9.62   0
  -4   8   9   89.08    9.90   0
  -4   8   9   68.44    9.99   0
  -3   8   9  995.43   14.37   0
  -3   8   9  953.60   16.81   0
   3  -8  -9 1011.30   14.32   0
  -2   8   9   25.63    9.44   0
  -2   8   9    9.49   12.18   0
   2  -8  -9    5.54    9.45   0
  -1   8   9  703.48   12.97   0
  -1   8   9  706.07   21.06   0
   1  -8  -9  725.29   13.22   0
   0   8   9  215.35   10.99   0
   0   8   9  202.55   25.00   0
   0  -8  -9  220.83   11.33   0
  -1  -8  -9  172.53   11.47   0
   1   8   9  198.96   11.88   0
  -2  -8  -9   41.34   10.87   0
   2   8   9   55.93   11.04   0
  -3  -8  -9  401.16   15.47   0
  -4  -8  -9    7.61   13.69   0
  -5  -8  -9 1355.97   17.45   0
  -5  -8  -9 1320.58   27.68   0
  -6  -8  -9   72.00   11.51   0
  -6  -8  -9   63.66   14.73   0
  -6  -8  -9   72.71   10.56   0
  -7  -8  -9  238.34   12.51   0
  -7  -8  -9  233.79   15.88   0
  -7  -8  -9  256.96   13.99   0
  -8  -8  -9   73.64   13.84   0
  -8  -8  -9  114.10   12.00   0
  -8  -8  -9  109.12   11.60   0
  -9  -8  -9   21.03   10.44   0
  -9  -8  -9   -6.50   12.01   0
  -9  -8  -9   29.50   10.42   0
 -10  -8  -9   56.77   11.61   0
 -10  -8  -9   77.50   12.19   0
  -7   9   9   10.12   10.26   0
   7  -9  -9   26.79    9.92   0
  -7   9   9   37.80   10.46   0
   6  -9  -9   78.17   10.31   0
  -6   9   9   91.76   10.19   0
  -6   9   9   79.75   10.81   0
   5  -9  -9    8.81    9.34   0
  -5   9   9    7.76    9.48   0
  -5   9   9   35.31    9.65   0
   4  -9  -9  416.21   12.28   0
  -4   9   9  420.64   12.35   0
  -4   9   9  408.55   13.24   0
  -3   9   9  344.32   11.35   0
  -3   9   9  356.60   14.56   0
   3  -9  -9  360.12   11.50   0
  -2   9   9   49.24   10.03   0
  -2   9   9   59.69   11.87   0
   2  -9  -9   43.08    9.80   0
  -1   9   9  192.85   10.65   0
  -1   9   9  190.16   15.57   0
   1  -9  -9  198.38   10.68   0
   0   9   9  930.76   14.33   0
   0  -9  -9  918.83   14.64   0
  -1  -9  -9  749.01   14.15   0
   1   9   9  750.47   13.75   0
  -2  -9  -9   17.84   11.06   0
   2   9   9    4.65   10.79   0
  -3  -9  -9   71.42   11.62   0
  -4  -9  -9  531.64   15.62   0
  -5  -9  -9 1238.46   17.13   0
  -5  -9  -9 1173.73   31.78   0
  -6  -9  -9   22.44   15.42   0
  -6  -9  -9   27.85    9.94   0
  -6  -9  -9    1.07   12.56   0
  -7  -9  -9   45.01   13.25   0
  -7  -9  -9   55.64   10.62   0
  -7  -9  -9   73.41   11.33   0
  -8  -9  -9   78.92   12.77   0
  -8  -9  -9   70.12   10.84   0
  -8  -9  -9   82.28   12.44   0
  -9  -9  -9  322.57   12.32   0
  -9  -9  -9  233.24   16.08   0
  -9  -9  -9  316.04   12.88   0
   6 -10  -9   11.43    9.79   0
  -6  10   9   33.29    9.81   0
  -6  10   9   30.04    9.84   0
   5 -10  -9  140.49   10.78   0
  -5  10   9  167.19   10.72   0
  -5  10   9  175.47   10.87   0
  -4  10   9   10.89    9.37   0
  -4  10   9   31.06   12.39   0
   4 -10  -9   11.22    9.34   0
  -3  10   9   81.09   10.39   0
[truncated: 142,585 more chars]
