# Supplementary material for: Synthesis and crystal structure of poly[[di-μ3-tetra­thio­anti­monato-tris­[(cyclam)cobalt(II)]] aceto­nitrile disolvate dihydrate] (cyclam = 1,4,8,11-tetra­aza­cyclo­tetra­deca­ne)
Source: Acta Crystallogr E Crystallogr Commun. 2022 Feb 3;78(Pt 3):270–4. doi: 10.1107/S2056989022001074 (PMC8900515; doi:10.1107/S2056989022001074)
Supplement: Supplementary file 2 [file e-78-00270-Isup2.hkl]

data_I                                                                          
_shelx_title ' [Co(cyclam)]3 [SbS4]2 * 2 H2O * CH3CN at 200 K in P-1'           
_shelx_refln_list_code          4                                               
_shelx_F_calc_maximum      177.81                                               
_exptl_crystal_F_000       711.00                                               
_reflns_d_resolution_high  0.7827                                               
                                                                                
loop_                                                                           
 _space_group_symop_operation_xyz                                               
 'x, y, z'                                                                      
 '-x, -y, -z'                                                                   
                                                                                
_cell_length_a     8.7292                                                       
_cell_length_b    12.9680                                                       
_cell_length_c    13.8936                                                       
_cell_angle_alpha  66.218                                                       
_cell_angle_beta   77.035                                                       
_cell_angle_gamma  83.321                                                       
                                                                                
_shelx_F_squared_multiplier     1.000                                           
                                                                                
loop_                                                                           
 _refln_index_h                                                                 
 _refln_index_k                                                                 
 _refln_index_l                                                                 
 _refln_F_squared_calc                                                          
 _refln_F_squared_meas                                                          
 _refln_F_squared_sigma                                                         
 _refln_observed_status                                                         
   1   0   0       2713.81       3326.40        78.17 o                         
   2   0   0       7262.06       7606.05       165.40 o                         
   3   0   0        585.80        625.40        29.53 o                         
   4   0   0       5914.55       5011.57        39.81 o                         
   5   0   0       3994.59       3772.40        33.78 o                         
   6   0   0        436.34        399.42        17.24 o                         
   7   0   0        565.79        614.64        37.24 o                         
   8   0   0       4247.95       4633.08       183.55 o                         
   9   0   0        147.60        157.33        16.13 o                         
  10   0   0          0.32         12.70        15.81 o                         
 -10   1   0         54.77         57.24        15.91 o                         
  -9   1   0        163.35        166.87        15.88 o                         
  -8   1   0        371.13        401.28        34.17 o                         
  -7   1   0       1945.43       2075.97        81.67 o                         
  -6   1   0       1185.08       1079.83        19.86 o                         
  -5   1   0       1333.38       1389.90        21.88 o                         
  -4   1   0         43.39         52.99        18.59 o                         
  -3   1   0       4649.31       3879.87        70.98 o                         
  -2   1   0       5011.89       5445.32        67.18 o                         
  -1   1   0       2739.09       3329.06        50.02 o                         
   0   1   0      10374.21      13809.20       122.23 o                         
   1   1   0      19865.08      25707.40       162.80 o                         
   2   1   0        207.07        294.48        40.36 o                         
   3   1   0        836.15        702.95        31.51 o                         
   4   1   0       1917.39       1543.19        30.22 o                         
   5   1   0       3919.75       3509.44        32.93 o                         
   6   1   0       4483.55       4729.92        33.40 o                         
   7   1   0        345.61        390.63        28.06 o                         
   8   1   0        891.55        941.97        36.62 o                         
   9   1   0        931.66       1045.79        88.50 o                         
  10   1   0        470.35        393.95        18.06 o                         
 -10   2   0        518.84        529.44        56.83 o                         
  -9   2   0         24.10         60.68        16.45 o                         
  -8   2   0       1019.43       1092.09        62.00 o                         
  -7   2   0          0.83          1.00        16.48 o                         
  -6   2   0       9163.23       9182.30       344.38 o                         
  -5   2   0        249.03        237.80        17.20 o                         
  -4   2   0       1257.27       1378.78        23.13 o                         
  -3   2   0       1738.55       1484.74        26.16 o                         
  -2   2   0       1794.65       1283.79        29.09 o                         
  -1   2   0       3526.11       3966.37        45.68 o                         
   0   2   0       1813.84       1405.54        44.13 o                         
   2   2   0        772.41        481.61        38.65 o                         
   3   2   0        813.78        760.78        33.26 o                         
   4   2   0        255.87        180.97        23.36 o                         
   5   2   0       1633.78       1426.25        26.68 o                         
   6   2   0       5849.89       5803.56        36.65 o                         
   7   2   0       3570.61       3833.86        57.90 o                         
   8   2   0          1.10         29.98        19.37 o                         
   9   2   0        433.39        509.40        45.67 o                         
  10   2   0        121.42        164.88        36.11 o                         
 -10   3   0         46.52         58.37        16.19 o                         
  -9   3   0        401.69        409.91        19.70 o                         
  -8   3   0        235.66        272.02        43.82 o                         
  -7   3   0       1928.69       2009.26        72.42 o                         
  -6   3   0       1868.85       1785.76        48.64 o                         
  -5   3   0       1022.41        884.36        19.80 o                         
  -4   3   0        149.68        201.68        18.92 o                         
  -3   3   0         57.86         20.16        18.22 o                         
  -2   3   0      25448.18      27933.82       183.50 o                         
  -1   3   0         35.57         25.56        26.97 o                         
   0   3   0      12113.35      13151.08       126.73 o                         
   1   3   0       8810.66       9696.17       108.42 o                         
   2   3   0       9770.26       9193.84        88.94 o                         
   3   3   0         18.01          7.34        35.12 o                         
   4   3   0         88.86         86.39        22.36 o                         
   5   3   0         13.36         48.23        20.79 o                         
   6   3   0       6042.32       5919.83       136.77 o                         
   7   3   0          0.12         36.58        18.96 o                         
   8   3   0        332.45        349.94        19.25 o                         
   9   3   0         67.09        125.11        17.89 o                         
  10   3   0        740.01        711.83        57.92 o                         
 -10   4   0         49.70         55.21        16.14 o                         
  -9   4   0          8.03         35.89        16.30 o                         
  -8   4   0       1736.56       1952.54        46.50 o                         
  -7   4   0       2615.15       2846.64        90.79 o                         
  -6   4   0          1.28         29.04        16.85 o                         
  -5   4   0         44.11         64.28        16.22 o                         
  -4   4   0       2512.73       2249.92        21.20 o                         
  -3   4   0       5626.87       5434.61        30.79 o                         
  -2   4   0       5648.68       4940.94        36.32 o                         
  -1   4   0       4951.48       4343.49        33.72 o                         
   0   4   0      12146.54      11689.02        61.71 o                         
   1   4   0       7621.85       7451.73        82.66 o                         
   2   4   0        186.78         71.08        40.19 o                         
   3   4   0       1028.94        801.34        36.95 o                         
   4   4   0         63.83         51.73        30.92 o                         
   5   4   0       2249.84       2269.96        40.74 o                         
   6   4   0       4591.12       4456.48       124.38 o                         
   7   4   0        389.61        450.80        20.63 o                         
   8   4   0         63.25         44.14        18.67 o                         
   9   4   0        290.86        283.24        19.83 o                         
  10   4   0        292.60        256.51        35.23 o                         
 -10   5   0        744.70        625.94        55.85 o                         
  -9   5   0          8.49         29.48        15.45 o                         
  -8   5   0       1736.92       1973.21        83.62 o                         
  -7   5   0        700.83        763.07        27.78 o                         
  -6   5   0        880.21        930.86        22.48 o                         
  -5   5   0        165.87        148.30        14.97 o                         
  -4   5   0        198.23        192.72        15.14 o                         
  -3   5   0       1262.55       1200.97        20.27 o                         
  -2   5   0       5700.24       5523.39        31.04 o                         
  -1   5   0        369.62        283.55        19.55 o                         
   0   5   0      12583.07      11871.34       129.91 o                         
   1   5   0        888.64        741.79        30.39 o                         
   2   5   0       4127.56       4170.80        58.55 o                         
   3   5   0       5762.15       5233.45        56.99 o                         
   4   5   0       2353.53       2035.34        40.57 o                         
   5   5   0         15.22        -12.49        29.17 o                         
   6   5   0        436.05        462.42        30.02 o                         
   7   5   0        532.54        582.36        35.27 o                         
   8   5   0        384.06        466.56        35.56 o                         
   9   5   0         66.60        104.40        25.93 o                         
  10   5   0        187.51        113.66        27.70 o                         
  -9   6   0       1203.89       1133.01        73.10 o                         
  -8   6   0        487.15        570.44        20.17 o                         
  -7   6   0        839.03        926.36        52.17 o                         
  -6   6   0        539.97        576.53        31.97 o                         
  -5   6   0        469.14        485.80        16.13 o                         
  -4   6   0       4934.81       4850.40       104.81 o                         
  -3   6   0        107.74         88.64        15.12 o                         
  -2   6   0         21.14         17.43        15.05 o                         
  -1   6   0       7820.28       7567.20        36.54 o                         
   0   6   0       9183.12       8267.42        55.94 o                         
   1   6   0        528.33        504.84        26.22 o                         
   2   6   0        117.96         89.08        30.61 o                         
   3   6   0       2654.93       2715.11        45.33 o                         
   4   6   0       7340.74       7114.60        57.54 o                         
   5   6   0        217.45        231.10        29.82 o                         
   6   6   0        178.80        189.60        29.22 o                         
   7   6   0       1045.06       1198.07        34.34 o                         
   8   6   0       2405.27       2577.05        40.35 o                         
   9   6   0         18.32        -14.46        27.89 o                         
  10   6   0         97.14        132.10        29.15 o                         
  -9   7   0        191.91        130.56        31.83 o                         
  -8   7   0        106.54        113.23        15.84 o                         
  -7   7   0          5.55         42.40        17.63 o                         
  -6   7   0       2054.41       2181.59        22.23 o                         
  -5   7   0          7.45        -14.13        14.13 o                         
  -4   7   0        383.71        413.33        15.84 o                         
  -3   7   0       2728.66       2663.80        27.63 o                         
  -2   7   0       4065.83       3822.22        25.93 o                         
  -1   7   0       4389.92       4363.45        44.88 o                         
   0   7   0          8.28         -0.76        18.69 o                         
   1   7   0       1428.94       1218.41        29.94 o                         
   2   7   0        214.77        174.56        39.00 o                         
   3   7   0        106.08         94.37        21.91 o                         
   4   7   0          1.30         26.38        27.43 o                         
   5   7   0       1243.53       1281.15        34.68 o                         
   6   7   0        335.28        340.45        29.09 o                         
   7   7   0       1294.63       1435.86        35.14 o                         
   8   7   0         72.33         38.97        26.73 o                         
   9   7   0       1126.07       1038.53        35.95 o                         
  -9   8   0        100.50        120.76        21.49 o                         
  -8   8   0         26.53         38.75        33.34 o                         
  -7   8   0        867.87        901.10        45.06 o                         
  -6   8   0        675.34        763.44        26.00 o                         
  -5   8   0        265.79        277.20        14.99 o                         
  -4   8   0        190.20        222.71        18.42 o                         
  -3   8   0        509.95        514.20        16.39 o                         
  -2   8   0       6092.48       6044.12        56.23 o                         
  -1   8   0        217.49        194.49        16.99 o                         
   0   8   0        590.33        603.53        31.91 o                         
   1   8   0        232.56        259.45        30.39 o                         
   2   8   0       5680.05       5676.42        55.75 o                         
   3   8   0         36.60         91.92        30.85 o                         
   4   8   0        838.38        910.69        24.52 o                         
   5   8   0          3.84         33.75        29.62 o                         
   6   8   0       1495.67       1491.02        34.66 o                         
   7   8   0        388.82        391.30        30.29 o                         
   8   8   0        144.20        135.32        29.07 o                         
   9   8   0         38.01         -3.07        28.17 o                         
  -8   9   0        199.12        170.50        17.57 o                         
  -7   9   0        350.03        316.83        31.31 o                         
  -6   9   0          1.96         19.47        16.59 o                         
  -5   9   0        674.64        746.75        32.23 o                         
  -4   9   0        543.04        579.48        16.90 o                         
  -3   9   0        677.63        668.16        16.48 o                         
  -2   9   0         82.03         75.98        15.94 o                         
  -1   9   0       2422.61       2522.74        25.57 o                         
   0   9   0        419.52        403.75        20.73 o                         
   1   9   0       1231.12       1297.11        28.58 o                         
   2   9   0        133.25        146.46        26.59 o                         
   3   9   0       3436.31       3457.39        26.55 o                         
   4   9   0         41.96         50.36        22.74 o                         
   5   9   0        399.01        428.53        27.50 o                         
   6   9   0        738.92        816.73        32.70 o                         
   7   9   0         56.03         25.93        27.52 o                         
   8   9   0        254.88        236.06        29.28 o                         
  -7  10   0        112.64         94.66        27.15 o                         
  -6  10   0          6.13         11.33        14.36 o                         
  -5  10   0         42.44         48.73        14.05 o                         
  -4  10   0       1640.99       1756.45        44.61 o                         
  -3  10   0        969.66       1053.33        21.77 o                         
  -2  10   0        132.45        141.96        15.04 o                         
  -1  10   0          8.68         12.56        18.48 o                         
   0  10   0       5270.13       5845.18        33.03 o                         
   1  10   0       1306.77       1404.73        26.82 o                         
   2  10   0         21.61         50.09        21.08 o                         
   3  10   0          1.93         34.89        17.11 o                         
   4  10   0       1777.43       1853.27        31.81 o                         
   5  10   0        652.30        708.56        23.50 o                         
   6  10   0        144.61        193.38        20.09 o                         
   7  10   0        142.31        156.22        25.10 o                         
   8  10   0        564.87        533.17        33.09 o                         
  -7  11   0        424.03        283.82        19.94 o                         
  -6  11   0          3.11         32.29        14.86 o                         
  -5  11   0         39.97         62.28        14.29 o                         
  -4  11   0        159.07        189.93        15.52 o                         
  -3  11   0        505.05        573.98        16.59 o                         
  -2  11   0        236.99        267.71        16.95 o                         
  -1  11   0        160.48        161.41        19.78 o                         
   0  11   0       2000.57       2240.40        24.60 o                         
   1  11   0        985.41       1099.33        25.50 o                         
   2  11   0       1635.97       1793.51        28.40 o                         
   3  11   0         11.80         29.19        16.45 o                         
   4  11   0        699.20        697.98        32.44 o                         
   5  11   0         45.74         63.59        16.09 o                         
   6  11   0        208.34        216.49        21.64 o                         
   7  11   0          9.06         42.18        44.66 o                         
  -6  12   0        263.34        257.53        16.62 o                         
  -5  12   0         30.46         19.34        15.80 o                         
  -4  12   0         22.89         44.21        24.54 o                         
  -3  12   0        477.70        499.39        25.52 o                         
  -2  12   0        791.63        853.99        19.85 o                         
  -1  12   0       1588.67       1673.70        41.75 o                         
   0  12   0        318.47        356.51        29.18 o                         
   1  12   0        865.98        976.67        24.90 o                         
   2  12   0         42.38         56.00        22.24 o                         
   3  12   0        298.25        295.40        18.61 o                         
   4  12   0        166.50        174.18        17.41 o                         
   5  12   0         19.74         35.12        16.84 o                         
   6  12   0         56.53         67.17        17.88 o                         
  -5  13   0         30.73         42.78        15.18 o                         
  -4  13   0        147.89        140.67        15.58 o                         
  -3  13   0          1.00         13.63        16.76 o                         
  -2  13   0       1192.93       1181.27        24.17 o                         
  -1  13   0         37.66         54.71        18.11 o                         
   0  13   0        125.69        104.35        22.54 o                         
   1  13   0          0.42          0.16        22.79 o                         
   2  13   0        294.41        362.53        24.18 o                         
   3  13   0          7.54         18.79        16.31 o                         
   4  13   0          0.68         16.40        20.00 o                         
   5  13   0         22.54         21.13        21.49 o                         
  -3  14   0        125.56         90.06        17.78 o                         
  -2  14   0        493.51        465.67        47.60 o                         
  -1  14   0         11.69         20.46        18.33 o                         
   0  14   0          4.58         -0.30        23.12 o                         
   1  14   0        552.53        528.54        26.38 o                         
   2  14   0         26.62         61.98        21.25 o                         
   3  14   0        230.32        179.12        20.89 o                         
   4  14   0          0.91         16.85        18.43 o                         
  -1  15   0        352.31        270.42        24.63 o                         
   0  15   0        141.22        105.97        22.83 o                         
   1  15   0        110.32         77.14        21.55 o                         
  -3 -14   1          2.42         25.91        17.61 o                         
  -2 -14   1        401.24        356.27        36.01 o                         
  -1 -14   1          1.63          8.76        21.87 o                         
   0 -14   1        110.06         73.03        22.12 o                         
   1 -14   1          0.08          2.11        30.12 o                         
   2 -14   1        506.26        400.99        20.49 o                         
   3 -14   1          6.06         40.32        18.68 o                         
  -5 -13   1        708.76        516.04        31.93 o                         
  -4 -13   1          0.16         32.12        27.38 o                         
  -3 -13   1        202.13        189.45        19.27 o                         
  -2 -13   1          0.24          5.03        17.16 o                         
  -1 -13   1        243.09        303.45        33.89 o                         
   0 -13   1         27.82         47.48        30.91 o                         
   1 -13   1         16.29         29.23        17.70 o                         
   2 -13   1          5.88          2.59        16.13 o                         
   3 -13   1        876.66        864.10        50.06 o                         
   4 -13   1         28.24         47.05        17.23 o                         
  -6 -12   1        469.15        317.04        19.46 o                         
  -5 -12   1        399.99        364.17        18.52 o                         
  -4 -12   1        230.09        258.27        36.75 o                         
  -3 -12   1         62.48         70.10        18.59 o                         
  -2 -12   1        195.93        220.56        21.93 o                         
  -1 -12   1        179.56        249.21        22.91 o                         
   0 -12   1        190.16        219.34        21.36 o                         
   1 -12   1         12.44         29.08        16.82 o                         
   2 -12   1       1082.88       1095.28        38.44 o                         
   3 -12   1       1461.17       1409.55        47.29 o                         
   4 -12   1        431.24        440.23        17.25 o                         
   5 -12   1         34.36         44.83        15.50 o                         
   6 -12   1         41.65         34.97        14.86 o                         
  -7 -11   1        580.57        479.61        24.27 o                         
  -6 -11   1        274.06        193.38        21.67 o                         
  -5 -11   1         44.43         51.67        20.46 o                         
  -4 -11   1         26.32         35.03        16.71 o                         
  -3 -11   1       1478.11       1596.77        30.53 o                         
  -2 -11   1        986.78       1106.48        25.71 o                         
  -1 -11   1          0.23         36.90        22.85 o                         
   0 -11   1        761.71        871.36        20.03 o                         
   1 -11   1        737.47        828.21        19.77 o                         
   2 -11   1       1657.17       1903.06        24.53 o                         
   3 -11   1         86.87        126.86        16.89 o                         
   4 -11   1        218.42        260.41        15.26 o                         
   5 -11   1        209.48        220.87        18.12 o                         
   6 -11   1         48.59         38.76        14.62 o                         
   7 -11   1         65.46         29.21        19.21 o                         
  -7 -10   1        154.99        132.34        23.01 o                         
  -6 -10   1        512.11        495.97        79.31 o                         
  -5 -10   1        226.77        217.07        20.63 o                         
  -4 -10   1        191.64        192.15        20.99 o                         
  -3 -10   1        373.44        394.38        18.73 o                         
  -2 -10   1       1912.81       2043.38        30.62 o                         
  -1 -10   1        655.87        744.08        35.09 o                         
   0 -10   1        310.96        302.83        19.19 o                         
   1 -10   1       1646.59       1793.52        27.55 o                         
   2 -10   1        196.52        209.51        17.61 o                         
   3 -10   1       1105.17       1181.76        19.10 o                         
   4 -10   1         34.47         44.09        13.66 o                         
   5 -10   1        191.30        203.27        14.97 o                         
   6 -10   1          6.69         15.83        14.40 o                         
   7 -10   1        122.58        103.13        15.29 o                         
  -8  -9   1        452.21        382.25        31.97 o                         
  -7  -9   1         35.21         71.75        29.40 o                         
  -6  -9   1        423.89        460.81        29.91 o                         
  -5  -9   1        696.70        768.81        23.74 o                         
  -4  -9   1       2963.62       3077.31        48.31 o                         
  -3  -9   1        954.33        977.77        39.35 o                         
  -2  -9   1        100.25        122.34        21.07 o                         
  -1  -9   1        549.84        573.46        23.72 o                         
   0  -9   1       1902.72       2027.48        25.78 o                         
   1  -9   1       3214.51       3367.68        27.51 o                         
   2  -9   1       1862.21       1934.66        31.67 o                         
   3  -9   1        806.33        790.68        18.17 o                         
   4  -9   1       5069.51       5427.35        66.55 o                         
   5  -9   1        840.06        882.17        38.85 o                         
   6  -9   1         57.21         57.15        14.33 o                         
   7  -9   1          3.26         28.35        15.00 o                         
   8  -9   1        481.95        397.67        23.33 o                         
  -9  -8   1        246.59        202.13        30.39 o                         
  -8  -8   1         51.31         58.17        27.64 o                         
  -7  -8   1        110.37        116.06        27.58 o                         
  -6  -8   1         20.92        -28.00        28.00 o                         
  -5  -8   1       2739.16       2763.80        30.62 o                         
  -4  -8   1        157.96        119.46        21.17 o                         
  -3  -8   1        859.60        831.89        35.92 o                         
  -2  -8   1       1257.59       1288.69        28.52 o                         
  -1  -8   1        795.00        770.58        25.43 o                         
   0  -8   1       1509.44       1537.16        23.89 o                         
   1  -8   1         84.11         91.04        18.15 o                         
   2  -8   1       1264.28       1284.81        24.45 o                         
   3  -8   1       1574.08       1612.04        24.56 o                         
   4  -8   1         20.21         40.03        15.81 o                         
   5  -8   1        306.03        330.01        14.93 o                         
   6  -8   1        868.14        874.49        33.56 o                         
   7  -8   1         78.59        111.23        16.21 o                         
   8  -8   1        589.35        523.77        48.63 o                         
   9  -8   1         32.52         32.03        17.47 o                         
  -9  -7   1         80.63         92.08        28.09 o                         
  -8  -7   1        423.62        442.77        30.52 o                         
  -7  -7   1         48.29         54.08        28.52 o                         
  -6  -7   1       1971.64       2115.62        36.96 o                         
  -5  -7   1       1884.02       1887.07        38.69 o                         
  -4  -7   1       1907.10       1918.20        38.78 o                         
  -3  -7   1        283.47        241.87        24.67 o                         
  -2  -7   1        682.36        703.20        34.96 o                         
  -1  -7   1       1262.10       1170.94        36.31 o                         
   0  -7   1        471.81        441.97        19.33 o                         
   1  -7   1        405.76        441.44        21.06 o                         
   2  -7   1       2997.58       3071.50        24.17 o                         
   3  -7   1       3565.01       3471.96        24.14 o                         
   4  -7   1          9.95         12.74        14.08 o                         
   5  -7   1        100.72        115.07        14.51 o                         
   6  -7   1        346.84        379.89        14.72 o                         
   7  -7   1       1300.02       1523.09        27.38 o                         
   8  -7   1         34.83         32.63        22.72 o                         
   9  -7   1         73.44         51.02        17.32 o                         
  -9  -6   1        217.58        174.10        28.13 o                         
  -8  -6   1        433.84        519.61        29.81 o                         
  -7  -6   1        240.82        288.66        28.65 o                         
  -6  -6   1       1135.48       1272.07        33.85 o                         
  -5  -6   1        185.66        217.67        29.31 o                         
  -4  -6   1       1093.76       1003.68        34.05 o                         
  -3  -6   1       2027.44       1730.25        36.22 o                         
  -2  -6   1         74.22         70.46        23.97 o                         
  -1  -6   1        408.10        337.84        25.12 o                         
   0  -6   1       6711.19       6046.39        37.79 o                         
   1  -6   1       2218.54       2009.13        23.37 o                         
   2  -6   1      11065.88      11201.70        49.51 o                         
   3  -6   1        264.89        307.84        17.19 o                         
   4  -6   1       3023.38       2905.08        22.12 o                         
   5  -6   1         61.87         74.75        15.20 o                         
   6  -6   1        312.03        301.66        23.09 o                         
   7  -6   1        885.20        912.89        48.10 o                         
   8  -6   1        353.44        430.30        21.70 o                         
   9  -6   1         21.90         43.16        17.27 o                         
 -10  -5   1         33.68         56.95        27.04 o                         
  -9  -5   1         15.34         46.04        26.84 o                         
  -8  -5   1        258.13        378.84        28.71 o                         
  -7  -5   1       2531.80       2764.71        39.16 o                         
  -6  -5   1        222.30        225.62        29.45 o                         
  -5  -5   1         30.20         70.18        28.63 o                         
  -4  -5   1       2558.51       2489.97        41.10 o                         
  -3  -5   1       5474.84       4481.97        53.21 o                         
  -2  -5   1         54.57         92.81        36.00 o                         
  -1  -5   1         87.29        145.59        36.13 o                         
   0  -5   1        321.81        258.84        23.43 o                         
   1  -5   1      31616.55      32914.98        99.52 o                         
   2  -5   1        975.45        958.23        20.40 o                         
   3  -5   1         58.78         89.61        15.71 o                         
   4  -5   1         79.08        104.49        15.01 o                         
   5  -5   1       1703.79       1656.38        33.87 o                         
   6  -5   1        519.26        563.94        20.15 o                         
   7  -5   1         27.50         31.80        16.21 o                         
   8  -5   1         57.30         82.08        16.70 o                         
   9  -5   1       1096.75       1186.36        41.45 o                         
  10  -5   1        348.23        317.43        52.65 o                         
 -10  -4   1        419.40        374.60        35.99 o                         
  -9  -4   1          0.57         -8.53        18.37 o                         
  -8  -4   1        251.54        238.67        20.10 o                         
  -7  -4   1         12.94         43.13        18.46 o                         
  -6  -4   1       9144.79       9565.19       256.42 o                         
  -5  -4   1       1272.88       1178.28        39.41 o                         
  -4  -4   1       4497.82       4524.04        50.26 o                         
  -3  -4   1        255.34        264.53        33.38 o                         
  -2  -4   1       8399.68       7737.98        70.27 o                         
  -1  -4   1       2771.85       2740.51        54.17 o                         
   0  -4   1        961.35        933.73        27.53 o                         
   1  -4   1       3289.01       2754.22        29.23 o                         
   2  -4   1       7846.34       7129.42        43.28 o                         
   3  -4   1        401.24        344.61        17.57 o                         
   4  -4   1         18.04         22.82        14.80 o                         
   5  -4   1        539.86        511.42        17.37 o                         
   6  -4   1       1892.96       1841.07        34.24 o                         
   7  -4   1        957.83       1097.53        27.66 o                         
   8  -4   1        353.32        380.01        17.21 o                         
   9  -4   1        274.64        308.00        31.94 o                         
  10  -4   1        348.46        299.46        22.93 o                         
 -10  -3   1          0.19         26.95        26.72 o                         
  -9  -3   1        371.41        427.83        47.32 o                         
  -8  -3   1        202.26        210.73        18.94 o                         
  -7  -3   1        294.52        348.55        29.23 o                         
  -6  -3   1        225.28        206.93        19.87 o                         
  -5  -3   1      21696.11      22474.55        65.09 o                         
  -4  -3   1       2001.08       2078.10        29.59 o                         
  -3  -3   1          3.76         33.23        23.15 o                         
  -2  -3   1       4851.75       4434.48        69.79 o                         
  -1  -3   1        859.65        582.64        50.23 o                         
   0  -3   1      29736.63      36652.70       188.96 o                         
   1  -3   1       1894.26       1628.17        31.58 o                         
   2  -3   1        965.18        751.92        22.47 o                         
   3  -3   1      15044.18      14757.45        81.23 o                         
   4  -3   1       2328.28       2154.51        22.76 o                         
   5  -3   1        173.15        108.10        16.67 o                         
   6  -3   1       1283.74       1343.39        21.27 o                         
   7  -3   1       1911.17       1997.75        24.98 o                         
   8  -3   1       2721.49       2968.09       149.58 o                         
   9  -3   1         83.63        114.29        15.96 o                         
  10  -3   1         76.53         68.84        16.26 o                         
 -10  -2   1        223.29        176.09        16.90 o                         
  -9  -2   1        139.75        147.73        28.41 o                         
  -8  -2   1        145.00        184.43        18.54 o                         
  -7  -2   1        719.84        781.87        22.44 o                         
  -6  -2   1        431.65        457.32        20.15 o                         
  -5  -2   1       5722.47       5367.10       103.90 o                         
  -4  -2   1        221.61        134.26        21.98 o                         
  -3  -2   1        163.53        133.83        25.61 o                         
  -2  -2   1        566.49        446.52        33.71 o                         
  -1  -2   1       4783.80       4274.19        85.10 o                         
   0  -2   1       3103.17       2550.03        62.88 o                         
   1  -2   1      18548.13      22322.55        91.11 o                         
   2  -2   1       7814.36       8422.75        51.64 o                         
   3  -2   1      13204.72      12653.38       172.04 o                         
   4  -2   1        310.60        245.65        19.10 o                         
   5  -2   1        806.90        876.40        20.19 o                         
   6  -2   1        600.96        550.83        19.32 o                         
   7  -2   1       2185.90       2273.42        46.34 o                         
   8  -2   1        187.21        227.61        25.09 o                         
   9  -2   1        339.99        317.13        16.92 o                         
  10  -2   1        137.81        145.29        16.78 o                         
 -10  -1   1        208.55        231.32        28.05 o                         
  -9  -1   1         10.19         20.88        15.63 o                         
  -8  -1   1        959.60       1092.28        22.72 o                         
  -7  -1   1       1670.74       1737.53        32.87 o                         
  -6  -1   1       6542.13       6689.18       155.13 o                         
  -5  -1   1         38.90         14.69        21.93 o                         
  -4  -1   1        940.82        788.71        25.77 o                         
  -3  -1   1        362.89        254.86        27.22 o                         
  -2  -1   1       1998.80       1868.13        42.80 o                         
  -1  -1   1       8188.17       7955.06       102.40 o                         
   0  -1   1       3008.75       3029.33        76.79 o                         
   1  -1   1      17831.62      20691.88       148.09 o                         
   2  -1   1      15580.09      17183.93       213.38 o                         
   3  -1   1         16.15         -0.69        20.69 o                         
   4  -1   1       5964.27       5466.05        66.77 o                         
   5  -1   1         47.23         81.92        17.08 o                         
   6  -1   1       4155.18       4167.88       110.68 o                         
   7  -1   1       3606.61       3700.71       119.46 o                         
   8  -1   1        384.08        401.07        29.79 o                         
   9  -1   1         80.26         91.94        18.91 o                         
  10  -1   1        168.33        177.08        17.43 o                         
 -10   0   1        249.02        275.16        39.53 o                         
  -9   0   1        687.57        714.93        50.89 o                         
  -8   0   1        201.94        225.06        16.00 o                         
  -7   0   1       3618.56       3848.54        29.53 o                         
  -6   0   1       1189.97       1097.85        25.53 o                         
  -5   0   1       2452.25       2510.43        35.83 o                         
  -4   0   1          1.28          6.96        23.51 o                         
  -3   0   1         90.35         46.51        27.37 o                         
  -2   0   1        399.89        486.69        38.52 o                         
  -1   0   1       1248.38       1590.63        55.98 o                         
   0   0   1      11808.04      16327.42       144.13 o                         
   1   0   1      19490.28      26492.98       401.57 o                         
   2   0   1        782.68        858.96        35.44 o                         
   3   0   1        604.38        670.86        26.77 o                         
   4   0   1       7259.98       6693.91       103.67 o                         
   5   0   1        887.35        736.71        20.77 o                         
   6   0   1        235.22        261.69        17.13 o                         
   7   0   1        114.40        127.65        16.55 o                         
   8   0   1        420.25        469.70        17.45 o                         
   9   0   1        460.87        543.63        36.73 o                         
  10   0   1        279.92        273.51        17.29 o                         
 -10   1   1         34.71         27.49        16.33 o                         
  -9   1   1         43.12         59.92        15.80 o                         
  -8   1   1       1612.21       1753.36        89.92 o                         
  -7   1   1       3198.83       3402.84       117.23 o                         
  -6   1   1        723.26        686.91        25.53 o                         
  -5   1   1       3897.66       3465.04        32.01 o                         
  -4   1   1       5723.85       5447.60        40.68 o                         
  -3   1   1       4893.63       3969.15        50.29 o                         
  -2   1   1       2406.22       1969.62        45.65 o                         
  -1   1   1       6325.27       6082.11        83.17 o                         
   0   1   1      24108.83      44248.35       288.79 o                         
   2   1   1         45.14         37.11        38.16 o                         
   3   1   1        107.89         53.93        30.45 o                         
   4   1   1        917.28        875.53        26.92 o                         
   5   1   1       6660.89       5935.61        64.69 o                         
   6   1   1        204.87        233.80        21.07 o                         
   7   1   1        753.77        750.42        33.75 o                         
   8   1   1        469.93        491.49        23.01 o                         
   9   1   1       2483.79       2652.34        52.65 o                         
  10   1   1         34.51         41.97        17.57 o                         
 -10   2   1        272.40        251.96        34.12 o                         
  -9   2   1        118.89        150.19        21.67 o                         
  -8   2   1        616.28        693.26        29.85 o                         
  -7   2   1        437.90        472.43        27.30 o                         
  -6   2   1        573.45        566.97        17.76 o                         
  -5   2   1       6712.62       6350.23        41.39 o                         
  -4   2   1        328.74        350.26        19.51 o                         
  -3   2   1        712.17        731.21        24.02 o                         
  -2   2   1      17119.29      17523.87        72.32 o                         
  -1   2   1       4180.33       3720.99        65.75 o                         
   0   2   1       1131.49       1395.85        47.50 o                         
   2   2   1      10686.07       9694.24       106.25 o                         
   3   2   1       2250.01       1814.82        34.19 o                         
   4   2   1       4294.94       4343.56        38.20 o                         
   5   2   1        745.92        778.12        24.75 o                         
   6   2   1       7396.88       7283.51       155.86 o                         
   7   2   1          3.44         26.31        19.39 o                         
   8   2   1        600.73        671.51        62.62 o                         
   9   2   1        199.00        261.38        53.41 o                         
  10   2   1       1147.04       1036.22        87.68 o                         
 -10   3   1         24.89         39.35        16.02 o                         
  -9   3   1        795.33        880.08        73.38 o                         
  -8   3   1        537.56        553.22        28.47 o                         
  -7   3   1        536.06        540.91        34.99 o                         
  -6   3   1       1960.35       1923.75        61.37 o                         
  -5   3   1       2396.41       2102.45        22.80 o                         
  -4   3   1         17.52         15.26        18.53 o                         
  -3   3   1         29.88         76.81        19.92 o                         
  -2   3   1       1304.99       1174.20        24.64 o                         
  -1   3   1      19057.08      20503.37       210.67 o                         
   0   3   1       3023.11       2552.58        44.42 o                         
   1   3   1       4733.09       4980.00        96.80 o                         
   3   3   1      14380.27      12948.23        91.37 o                         
   4   3   1       1182.28       1282.32        28.36 o                         
   5   3   1        756.03        879.53        36.24 o                         
   6   3   1         10.43         32.95        19.75 o                         
   7   3   1       2329.31       2412.27        26.73 o                         
   8   3   1        872.00        928.76        26.80 o                         
   9   3   1         15.91          5.39        15.59 o                         
  10   3   1        126.39        116.32        16.62 o                         
 -10   4   1          9.34          6.61        15.88 o                         
  -9   4   1         33.41         27.03        17.02 o                         
  -8   4   1       1590.57       1770.58        39.15 o                         
  -7   4   1       1012.73       1055.64        38.86 o                         
  -6   4   1       3202.91       3444.63        78.42 o                         
  -5   4   1        102.07         95.39        17.04 o                         
  -4   4   1       3346.44       3033.66        36.10 o                         
  -3   4   1        477.90        520.94        18.88 o                         
  -2   4   1       5904.62       5679.49        33.24 o                         
  -1   4   1       3651.29       3182.29        33.42 o                         
   0   4   1       3528.27       2981.99        36.26 o                         
   1   4   1       5008.47       4601.18        56.93 o                         
   3   4   1       1560.97       1205.41        40.74 o                         
   4   4   1       2053.01       1567.10        39.18 o                         
   5   4   1        142.33        104.12        29.67 o                         
   6   4   1        270.32        274.10        28.92 o                         
   7   4   1       1566.17       1596.41        46.90 o                         
   8   4   1         22.71         28.12        18.06 o                         
   9   4   1        216.67        221.33        28.85 o                         
  10   4   1        207.56        156.19        36.52 o                         
 -10   5   1        241.73        141.94        18.52 o                         
  -9   5   1         38.62         37.43        16.45 o                         
  -8   5   1         22.38         55.46        16.52 o                         
  -7   5   1       4983.03       5376.08       270.88 o                         
  -6   5   1        459.92        488.54        17.29 o                         
  -5   5   1          2.21         32.11        18.91 o                         
  -4   5   1        349.87        382.91        16.03 o                         
  -3   5   1      10933.51      10626.53        87.06 o                         
  -2   5   1       3440.67       3324.68        46.57 o                         
  -1   5   1          0.64         25.19        19.65 o                         
   0   5   1        678.85        578.58        21.99 o                         
   1   5   1       7133.91       6150.01        74.07 o                         
   2   5   1      13249.29      13598.50       100.19 o                         
   3   5   1        125.89         80.20        34.29 o                         
   4   5   1       2923.75       2677.20        44.28 o                         
   5   5   1       3653.06       3385.14        43.77 o                         
   6   5   1        454.75        394.14        29.83 o                         
   7   5   1        173.73        215.94        27.96 o                         
   8   5   1        417.21        480.20        29.21 o                         
   9   5   1        513.79        571.28        29.62 o                         
  10   5   1        575.66        450.02        31.36 o                         
  -9   6   1        601.53        550.63        61.60 o                         
  -8   6   1        293.92        317.74        19.22 o                         
  -7   6   1        216.30        259.46        16.21 o                         
  -6   6   1       2203.70       2351.45        73.87 o                         
  -5   6   1         85.04         80.73        16.26 o                         
  -4   6   1        174.91        169.57        15.38 o                         
  -3   6   1         92.89         66.48        15.10 o                         
  -2   6   1       5580.58       5114.00        30.18 o                         
  -1   6   1       1982.88       1943.94        23.21 o                         
   0   6   1         89.50        111.72        18.46 o                         
   1   6   1       5266.59       4507.75        54.25 o                         
   2   6   1       3826.44       3569.64        54.71 o                         
   3   6   1       8121.70       8253.83        65.14 o                         
   4   6   1        397.55        357.55        33.17 o                         
   5   6   1       1822.12       1728.21        37.17 o                         
   6   6   1        531.21        558.63        35.77 o                         
   7   6   1        230.89        271.49        33.98 o                         
   8   6   1        107.60         84.32        27.56 o                         
   9   6   1        818.69        844.41        31.87 o                         
  10   6   1         86.70         79.21        28.89 o                         
  -9   7   1        257.09        269.45        18.27 o                         
  -8   7   1        698.04        707.57        48.06 o                         
  -7   7   1          9.89         32.51        24.67 o                         
  -6   7   1        524.65        574.52        32.97 o                         
  -5   7   1       2487.50       2585.16        53.94 o                         
  -4   7   1       3308.54       3432.33        23.46 o                         
  -3   7   1       1026.93       1025.23        24.82 o                         
  -2   7   1       2465.42       2254.57        23.11 o                         
  -1   7   1       4376.54       4001.92        27.28 o                         
   0   7   1       9147.59       9247.98        44.81 o                         
   1   7   1       1953.79       1553.75        32.53 o                         
   2   7   1        671.97        564.30        27.57 o                         
   3   7   1       6099.79       6105.96        60.74 o                         
   4   7   1       3012.99       2807.35        43.03 o                         
   5   7   1       1083.60       1064.18        34.94 o                         
   6   7   1         12.33        -21.60        30.02 o                         
   7   7   1        143.93        156.82        27.33 o                         
   8   7   1       1950.09       2121.38        39.19 o                         
   9   7   1       1347.04       1356.90        37.53 o                         
  10   7   1        174.96        115.68        31.12 o                         
  -9   8   1        385.75        338.76        18.68 o                         
  -8   8   1         12.74         20.04        15.88 o                         
  -7   8   1         66.97         72.65        16.61 o                         
  -6   8   1        181.48        236.99        24.36 o                         
  -5   8   1       3255.13       3507.83        59.98 o                         
  -4   8   1         16.95         23.74        14.70 o                         
  -3   8   1       1181.94       1237.32        18.79 o                         
  -2   8   1        376.16        344.37        17.87 o                         
  -1   8   1       5126.47       4774.28        28.51 o                         
   0   8   1       1622.54       1654.17        44.65 o                         
   1   8   1        241.87        286.22        23.67 o                         
   2   8   1        963.64        849.83        25.87 o                         
   3   8   1       2516.54       2427.32        49.49 o                         
   4   8   1        246.39        233.92        24.03 o                         
   5   8   1        225.57        210.86        32.07 o                         
   6   8   1        287.39        333.54        28.63 o                         
   7   8   1        596.85        623.74        32.00 o                         
   8   8   1        587.41        589.21        30.88 o                         
   9   8   1        491.46        436.22        30.81 o                         
  -8   9   1        346.69        281.65        18.07 o                         
  -7   9   1        344.25        399.54        23.03 o                         
  -6   9   1       1000.03       1066.50        26.64 o                         
  -5   9   1        416.81        450.16        22.03 o                         
  -4   9   1        606.32        649.28        16.32 o                         
  -3   9   1        140.57        170.67        16.65 o                         
  -2   9   1         14.18         31.27        15.51 o                         
  -1   9   1       1361.31       1381.87        19.40 o                         
   0   9   1        151.57        151.63        19.68 o                         
   1   9   1        101.69        131.96        27.67 o                         
   2   9   1       3077.67       3215.13        33.08 o                         
   3   9   1       2110.23       2091.63        58.41 o                         
   4   9   1       2160.77       2228.41        31.11 o                         
   5   9   1        280.37        295.48        29.87 o                         
   6   9   1         43.69         36.34        28.92 o                         
   7   9   1       1503.10       1653.42        36.50 o                         
   8   9   1          1.70         69.55        28.43 o                         
   9   9   1         92.06         52.97        28.26 o                         
  -8  10   1        230.10        213.89        26.22 o                         
  -7  10   1        375.77        350.94        18.65 o                         
  -6  10   1         83.98         71.25        16.17 o                         
  -5  10   1        187.31        214.26        15.02 o                         
  -4  10   1        150.89        160.38        14.88 o                         
  -3  10   1        105.43        128.82        15.13 o                         
  -2  10   1         22.36         38.87        15.78 o                         
  -1  10   1         87.68        107.34        19.01 o                         
   0  10   1       1171.88       1216.72        36.07 o                         
   1  10   1       2128.90       2258.82        29.87 o                         
   2  10   1       1677.84       1814.00       123.41 o                         
   3  10   1        444.01        482.67        25.33 o                         
   4  10   1        843.95        901.79        19.64 o                         
   5  10   1         31.08         26.73        32.05 o                         
   6  10   1        528.63        551.35        32.83 o                         
   7  10   1        372.01        418.79        31.14 o                         
   8  10   1        526.47        537.60        31.64 o                         
  -7  11   1       1060.17       1030.91        74.90 o                         
  -6  11   1          1.36          1.96        14.46 o                         
  -5  11   1          0.71         22.00        14.63 o                         
  -4  11   1       1208.28       1276.85        29.79 o                         
  -3  11   1        902.98        982.12        20.26 o                         
  -2  11   1         13.43         39.17        14.77 o                         
  -1  11   1         83.00        108.10        20.07 o                         
   0  11   1        848.08        871.62        19.72 o                         
   1  11   1       6002.72       6783.04        61.36 o                         
   2  11   1          3.26         30.67        21.82 o                         
   3  11   1         57.27         46.31        19.83 o                         
   4  11   1         83.63        109.82        17.33 o                         
   5  11   1        780.20        863.73        48.50 o                         
   6  11   1        665.07        560.38        24.95 o                         
   7  11   1          1.90        -11.48        20.35 o                         
   8  11   1          0.06          4.06        21.06 o                         
  -6  12   1        486.24        415.06        18.96 o                         
  -5  12   1         89.99         93.36        15.50 o                         
  -4  12   1        355.99        343.12        15.75 o                         
  -3  12   1         13.30         10.81        16.04 o                         
  -2  12   1       1015.06       1106.96        35.63 o                         
  -1  12   1         22.60         50.94        18.53 o                         
   0  12   1        568.78        617.61        20.82 o                         
   1  12   1        260.80        362.54        28.61 o                         
   2  12   1       2556.06       2836.34        82.65 o                         
   3  12   1          5.92         16.80        19.98 o                         
   4  12   1         28.76         55.97        16.70 o                         
   5  12   1         45.77         51.87        16.69 o                         
   6  12   1        190.10        181.35        18.45 o                         
   7  12   1         86.49         56.03        21.24 o                         
  -5  13   1        462.21        411.83        21.57 o                         
  -4  13   1         23.77         47.86        15.28 o                         
  -3  13   1        145.48        135.26        15.98 o                         
  -2  13   1        103.39        131.25        18.28 o                         
  -1  13   1       1494.76       1619.13        31.32 o                         
   0  13   1       1018.73       1097.91        26.67 o                         
   1  13   1        133.00        154.04        22.97 o                         
   2  13   1        210.31        261.30        22.05 o                         
   3  13   1        476.62        515.03        34.66 o                         
   4  13   1         15.78         48.51        16.65 o                         
   5  13   1         59.31         91.78        20.02 o                         
   6  13   1         20.62         34.33        18.90 o                         
  -4  14   1        216.78        169.61        19.06 o                         
  -3  14   1          2.48          0.10        17.07 o                         
  -2  14   1         16.66         47.24        17.66 o                         
  -1  14   1        530.31        541.37        23.38 o                         
   0  14   1         97.86        122.98        37.72 o                         
   1  14   1         60.39         50.40        20.48 o                         
   2  14   1        539.41        488.38        26.64 o                         
   3  14   1        233.47        215.25        23.03 o                         
   4  14   1         84.87         66.98        19.41 o                         
   5  14   1         74.04         66.87        17.60 o                         
  -2  15   1        232.70        175.38        18.93 o                         
  -1  15   1        165.53        185.19        20.60 o                         
   0  15   1        100.60         66.68        23.64 o                         
   1  15   1        233.31        173.73        23.11 o                         
   2  15   1        493.92        412.56        29.51 o                         
   3  15   1          5.17         -0.47        17.36 o                         
  -2 -14   2        339.18        288.49        19.46 o                         
  -1 -14   2         29.26         25.99        18.70 o                         
   0 -14   2         14.63         47.50        23.22 o                         
   1 -14   2        231.19        220.49        23.17 o                         
   2 -14   2        517.62        388.49        21.79 o                         
  -4 -13   2        676.07        489.82        34.31 o                         
  -3 -13   2          0.92         39.15        18.21 o                         
  -2 -13   2        566.32        458.60        21.34 o                         
  -1 -13   2        115.57        133.28        21.42 o                         
   0 -13   2        145.30        130.26        20.94 o                         
   1 -13   2         48.41         53.96        17.22 o                         
   2 -13   2        140.53        100.55        17.78 o                         
   3 -13   2        378.45        365.74        21.74 o                         
   4 -13   2        148.03        131.39        18.93 o                         
  -5 -12   2        177.67        132.84        17.42 o                         
  -4 -12   2        746.16        658.46        20.62 o                         
  -3 -12   2        272.43        305.65        34.77 o                         
  -2 -12   2          6.64         -1.23        17.58 o                         
  -1 -12   2        239.59        245.26        40.21 o                         
   0 -12   2        394.95        423.33        23.22 o                         
   1 -12   2          5.02         36.63        16.56 o                         
   2 -12   2        282.63        333.64        24.87 o                         
   3 -12   2        262.93        234.21        17.81 o                         
   4 -12   2       1253.76       1150.27        24.63 o                         
   5 -12   2         15.25         11.69        15.52 o                         
  -6 -11   2        104.20         93.44        22.95 o                         
  -5 -11   2        424.87        331.76        23.74 o                         
  -4 -11   2         21.04         41.25        16.92 o                         
  -3 -11   2        225.62        289.44        26.52 o                         
  -2 -11   2        161.35        189.80        17.65 o                         
  -1 -11   2        183.42        151.71        21.36 o                         
   0 -11   2        223.81        250.21        21.56 o                         
   1 -11   2        657.61        782.79        26.42 o                         
   2 -11   2        118.24        138.63        17.02 o                         
   3 -11   2       1723.41       1782.08        37.37 o                         
   4 -11   2         40.98         28.17        16.42 o                         
   5 -11   2        348.06        325.22        22.64 o                         
   6 -11   2         39.98         45.47        14.94 o                         
  -7 -10   2         28.37         33.27        31.01 o                         
  -6 -10   2        836.74        812.54       120.44 o                         
  -5 -10   2         22.26         29.23        21.34 o                         
  -4 -10   2        145.67        145.83        24.54 o                         
  -3 -10   2       1513.35       1688.35        22.99 o                         
  -2 -10   2       3411.12       3738.86        28.32 o                         
  -1 -10   2         63.23         79.41        22.08 o                         
   0 -10   2        124.54        123.83        18.88 o                         
   1 -10   2        865.92        902.75        23.10 o                         
   2 -10   2       2688.18       3080.65        26.15 o                         
   3 -10   2        504.14        615.15        18.43 o                         
   4 -10   2          3.22         13.14        13.73 o                         
   5 -10   2         18.10         46.78        15.25 o                         
   6 -10   2        323.95        289.77        18.05 o                         
   7 -10   2         39.97         40.74        15.44 o                         
  -8  -9   2          2.28         -7.06        27.80 o                         
  -7  -9   2          1.32        -20.27        20.27 o                         
  -6  -9   2         15.27         25.92        19.29 o                         
  -5  -9   2       2757.70       2743.91       137.94 o                         
  -4  -9   2         17.77         11.58        21.77 o                         
  -3  -9   2       1391.40       1467.16        60.96 o                         
  -2  -9   2         66.04         86.56        17.24 o                         
  -1  -9   2       1624.27       1643.28        39.71 o                         
   0  -9   2        847.58        902.06        30.85 o                         
   1  -9   2         97.47        125.77        19.09 o                         
   2  -9   2       1332.81       1520.09        30.11 o                         
   3  -9   2       1922.01       2092.18        29.37 o                         
   4  -9   2        363.54        341.27        15.85 o                         
   5  -9   2         10.77         34.99        13.99 o                         
   6  -9   2        335.64        345.98        22.88 o                         
   7  -9   2        154.41        156.36        19.70 o                         
   8  -9   2        340.76        290.12        36.20 o                         
  -8  -8   2        662.16        505.63        32.71 o                         
  -7  -8   2        126.22        114.44        28.44 o                         
  -6  -8   2         64.11         79.38        27.92 o                         
  -5  -8   2        369.27        367.94        21.13 o                         
  -4  -8   2       5190.08       5411.00        36.70 o                         
  -3  -8   2       1329.08       1397.45        25.60 o                         
  -2  -8   2        190.39        163.91        18.47 o                         
  -1  -8   2        115.07         96.09        21.72 o                         
   0  -8   2       1424.15       1326.95        22.37 o                         
   1  -8   2       2397.58       2424.50        45.05 o                         
   2  -8   2        151.98        135.33        18.76 o                         
   3  -8   2          1.00          0.50        14.59 o                         
   4  -8   2       5177.70       5374.29        80.60 o                         
   5  -8   2       1225.34       1302.68        19.70 o                         
   6  -8   2        129.62        163.08        14.35 o                         
   7  -8   2         59.00         58.05        15.08 o                         
   8  -8   2        187.55        200.10        18.25 o                         
  -9  -7   2        266.90        248.40        36.08 o                         
  -8  -7   2        400.45        444.92        30.91 o                         
  -7  -7   2         87.41        101.16        28.98 o                         
  -6  -7   2       1079.03       1091.62        33.60 o                         
  -5  -7   2        526.27        599.64        30.94 o                         
  -4  -7   2       5325.14       5338.48       137.21 o                         
  -3  -7   2        506.50        499.17        28.47 o                         
  -2  -7   2         45.71         55.24        21.79 o                         
  -1  -7   2         11.59         30.64        24.56 o                         
   0  -7   2       4328.09       4208.88        30.73 o                         
   1  -7   2        201.81        198.92        19.26 o                         
   2  -7   2       1927.21       1889.90        25.07 o                         
   3  -7   2       1372.84       1392.16        20.37 o                         
   4  -7   2       2289.31       2372.23        20.79 o                         
   5  -7   2        323.00        335.82        16.01 o                         
   6  -7   2        620.04        630.97        18.99 o                         
   7  -7   2        177.70        201.86        18.16 o                         
   8  -7   2        545.47        602.58        18.77 o                         
   9  -7   2         12.74         -4.79        18.30 o                         
  -9  -6   2        236.96        191.79        29.47 o                         
  -8  -6   2         47.07         43.43        26.90 o                         
  -7  -6   2        734.18        818.96        31.90 o                         
  -6  -6   2        116.96        155.19        26.42 o                         
  -5  -6   2       3860.35       3996.94        45.96 o                         
  -4  -6   2         10.37         67.93        27.12 o                         
  -3  -6   2        843.14        772.43        36.84 o                         
  -2  -6   2       1527.27       1323.14        26.29 o                         
  -1  -6   2        168.96        221.38        34.95 o                         
   0  -6   2       2250.93       2028.81        26.65 o                         
   1  -6   2       4749.45       4329.61        32.64 o                         
   2  -6   2         11.12         52.66        16.81 o                         
   3  -6   2       6599.30       6730.94        31.65 o                         
   4  -6   2        877.01        808.93        23.88 o                         
   5  -6   2       1958.63       1948.12        44.99 o                         
   6  -6   2        289.65        292.70        15.44 o                         
   7  -6   2        364.11        382.81        26.54 o                         
   8  -6   2        644.83        743.01        21.64 o                         
   9  -6   2        104.39         84.99        17.36 o                         
  -9  -5   2         52.00         50.92        27.07 o                         
  -8  -5   2        207.60        165.85        27.59 o                         
  -7  -5   2        571.54        641.29        30.00 o                         
  -6  -5   2        997.05       1028.34        33.46 o                         
  -5  -5   2        229.65        225.32        29.82 o                         
  -4  -5   2       1790.09       1814.38        36.09 o                         
  -3  -5   2        369.98        386.35        31.94 o                         
  -2  -5   2       3766.00       3378.58        34.52 o                         
  -1  -5   2         42.91         66.89        34.75 o                         
   0  -5   2       3078.81       2973.03        49.26 o                         
   1  -5   2       6363.83       5942.50        38.04 o                         
   2  -5   2       7975.00       7257.03        89.37 o                         
   3  -5   2       2983.17       3084.93        25.00 o                         
   4  -5   2        352.30        397.95        16.62 o                         
   5  -5   2       1059.39       1037.29        17.02 o                         
   6  -5   2       1227.49       1194.80        40.92 o                         
   7  -5   2        214.14        221.33        16.96 o                         
   8  -5   2         15.84         23.70        17.16 o                         
   9  -5   2        103.37        136.45        17.67 o                         
  10  -5   2        138.58        145.43        18.71 o                         
 -10  -4   2        126.00         12.67        29.66 o                         
  -9  -4   2          2.46         31.68        19.11 o                         
  -8  -4   2          1.89         15.92        41.97 o                         
  -7  -4   2       1107.83       1170.47        37.34 o                         
  -6  -4   2       5167.91       5365.08        99.60 o                         
  -5  -4   2        356.96        306.84        20.11 o                         
  -4  -4   2       2095.15       1854.59        38.71 o                         
  -3  -4   2       5945.09       5566.06        54.90 o                         
  -2  -4   2       9290.57       8280.47        70.19 o                         
  -1  -4   2        389.24        325.96        26.66 o                         
   0  -4   2          8.86         29.35        23.68 o                         
   1  -4   2       7477.03       7390.39        43.28 o                         
   2  -4   2      21348.86      20916.01        92.85 o                         
   3  -4   2        230.70        295.97        19.35 o                         
   4  -4   2          2.10         12.13        15.87 o                         
   5  -4   2        330.23        352.64        16.86 o                         
   6  -4   2       4570.53       4574.39        77.40 o                         
   7  -4   2          0.02         24.70        16.35 o                         
   8  -4   2          5.00         18.55        15.40 o                         
   9  -4   2         95.30        110.52        27.68 o                         
  10  -4   2       1161.83       1117.56        22.55 o                         
 -10  -3   2        107.76        101.34        19.45 o                         
  -9  -3   2        181.53        196.54        19.44 o                         
  -8  -3   2         56.12         62.79        28.23 o                         
  -7  -3   2        183.68        227.06        19.51 o                         
  -6  -3   2       1367.92       1409.21        24.31 o                         
  -5  -3   2       3020.49       2891.78        32.28 o                         
  -4  -3   2       6813.18       6397.82        39.41 o                         
  -3  -3   2        289.77        344.48        23.57 o                         
  -2  -3   2         68.18        101.25        35.16 o                         
  -1  -3   2      15628.05      15233.66        74.86 o                         
   0  -3   2       2796.27       2952.48        44.74 o                         
   1  -3   2          9.43         28.75        25.29 o                         
   2  -3   2        868.63        690.29        22.88 o                         
   3  -3   2       3191.41       2655.72        32.90 o                         
   4  -3   2        595.41        521.04        17.18 o                         
   5  -3   2        290.13        341.45        21.00 o                         
   6  -3   2        220.60        259.29        19.16 o                         
   7  -3   2       4431.74       4725.89       135.57 o                         
   8  -3   2        178.72        187.81        19.41 o                         
   9  -3   2        271.26        284.66        17.72 o                         
  10  -3   2        189.48        215.76        34.30 o                         
 -10  -2   2         16.84         34.68        18.79 o                         
  -9  -2   2         85.54         98.00        18.55 o                         
  -8  -2   2        687.64        809.44        21.43 o                         
  -7  -2   2        527.64        527.78        20.73 o                         
  -6  -2   2        384.96        409.66        20.62 o                         
  -5  -2   2       3518.33       3546.22        31.95 o                         
  -4  -2   2      12918.07      12410.86       214.71 o                         
  -3  -2   2         13.17         20.90        22.39 o                         
  -2  -2   2        856.51        943.86        30.48 o                         
  -1  -2   2        676.69        566.39        34.83 o                         
   0  -2   2      26713.10      30181.72       177.53 o                         
   1  -2   2        742.68        871.23        33.59 o                         
   2  -2   2         82.24        111.55        24.27 o                         
   3  -2   2        926.03        887.26        22.65 o                         
   4  -2   2      14405.05      14104.46        86.02 o                         
   5  -2   2        355.25        316.63        18.99 o                         
   6  -2   2         29.15         68.85        18.23 o                         
   7  -2   2        119.14        145.41        18.29 o                         
   8  -2   2       1099.32       1205.77        54.67 o                         
   9  -2   2       1030.12       1105.75        91.14 o                         
  10  -2   2         49.02         52.03        21.74 o                         
 -10  -1   2        242.78        214.89        16.76 o                         
  -9  -1   2        172.60        173.38        41.95 o                         
  -8  -1   2        314.45        353.64        19.30 o                         
  -7  -1   2       2669.44       2874.32        28.45 o                         
  -6  -1   2        337.73        318.83        20.53 o                         
  -5  -1   2       3194.97       3179.32        55.18 o                         
  -4  -1   2        931.17        827.89        24.37 o                         
  -3  -1   2       1208.50        951.24        26.93 o                         
  -2  -1   2         23.02         62.49        30.09 o                         
  -1  -1   2      12067.58      13070.56        92.82 o                         
   0  -1   2        699.50        466.47        40.52 o                         
   1  -1   2      12267.87      11864.19        79.21 o                         
   2  -1   2        110.38         43.89        26.98 o                         
   3  -1   2       3389.37       3317.46        66.31 o                         
   4  -1   2       8428.66       7836.26        55.51 o                         
   5  -1   2       3180.50       2925.77        43.07 o                         
   6  -1   2        325.60        338.05        24.94 o                         
   7  -1   2        196.82        226.32        17.82 o                         
   8  -1   2        541.69        604.41        22.43 o                         
   9  -1   2          7.63          6.27        19.98 o                         
  10  -1   2        213.17        210.19        16.63 o                         
 -10   0   2        688.96        663.67        77.92 o                         
  -9   0   2        341.56        327.37        18.65 o                         
  -8   0   2        227.51        261.62        17.89 o                         
  -7   0   2        436.48        435.76        33.75 o                         
  -6   0   2       8404.52       8501.39       124.71 o                         
  -5   0   2        210.34        208.09        21.02 o                         
  -4   0   2        266.71        379.07        23.70 o                         
  -3   0   2         27.80         68.46        24.68 o                         
  -2   0   2       4893.40       4120.75        48.23 o                         
  -1   0   2       7820.62       8310.80        78.88 o                         
   0   0   2       3136.27       2692.02        58.54 o                         
   1   0   2        198.51        152.99        48.52 o                         
   2   0   2       1171.38        886.43        32.17 o                         
   3   0   2       6718.31       6609.53        86.40 o                         
   4   0   2         48.95         95.49        19.60 o                         
   5   0   2       3792.04       3442.64        42.43 o                         
   6   0   2       5046.57       4713.35       128.14 o                         
   7   0   2       1674.70       1737.25        67.44 o                         
   8   0   2         77.99         91.79        15.22 o                         
   9   0   2        545.87        598.74        45.89 o                         
  10   0   2        108.75        116.86        24.51 o                         
  11   0   2        381.34        273.71        37.34 o                         
 -10   1   2          1.69         -1.01        15.54 o                         
  -9   1   2        795.99        852.52        61.61 o                         
  -8   1   2        857.73        944.17        60.85 o                         
  -7   1   2        439.10        460.38        20.62 o                         
  -6   1   2       1729.03       1713.55        23.80 o                         
  -5   1   2       3366.07       3129.50        43.95 o                         
  -4   1   2        729.61        815.79        24.36 o                         
  -3   1   2          8.70         42.41        24.83 o                         
  -2   1   2       2708.62       2079.33        41.55 o                         
  -1   1   2       1684.02       1431.93        48.13 o                         
   0   1   2       1306.58       1634.14        61.72 o                         
   1   1   2        155.24        235.38        45.43 o                         
   2   1   2      17508.62      18645.18       311.25 o                         
   3   1   2       2255.17       1815.17        32.08 o                         
   4   1   2       4875.42       4674.36        76.55 o                         
   5   1   2         12.22         14.15        15.74 o                         
   6   1   2       1349.96       1202.78        37.51 o                         
   7   1   2        249.28        253.10        16.59 o                         
   8   1   2        107.64        123.50        16.32 o                         
   9   1   2        255.14        281.31        26.13 o                         
  10   1   2       1369.30       1335.35       104.35 o                         
  11   1   2         11.09         11.32        17.06 o                         
 -10   2   2         69.48         70.80        18.05 o                         
  -9   2   2         37.00         59.32        15.65 o                         
  -8   2   2        842.60        938.71        71.78 o                         
  -7   2   2       1933.32       2031.15        42.68 o                         
  -6   2   2        144.71        172.33        21.01 o                         
  -5   2   2        217.76        206.52        22.62 o                         
  -4   2   2       9464.12       8499.03        45.05 o                         
  -3   2   2      16684.68      17079.01        68.64 o                         
  -2   2   2       1577.09       1275.53        36.48 o                         
  -1   2   2      19562.96      21623.65       178.80 o                         
   0   2   2      16479.11      18586.10       157.43 o                         
   1   2   2       7715.67       8255.21       126.95 o                         
   2   2   2       4008.43       3475.29        84.00 o                         
   3   2   2        101.16         23.40        26.19 o                         
   4   2   2       6751.43       5879.79        44.51 o                         
   5   2   2       4340.82       4031.35        40.30 o                         
   6   2   2       1067.39        966.23        23.84 o                         
   7   2   2         14.21          8.16        16.14 o                         
   8   2   2          5.65         16.65        17.94 o                         
   9   2   2        774.61        905.99        41.53 o                         
  10   2   2       2166.96       2298.17       222.43 o                         
  11   2   2         80.60         52.53        33.09 o                         
 -10   3   2         46.18         22.03        16.66 o                         
  -9   3   2        102.00        128.61        16.91 o                         
  -8   3   2       1151.66       1219.98        67.02 o                         
  -7   3   2        262.40        301.16        17.99 o                         
  -6   3   2       1043.55       1041.92        18.73 o                         
  -5   3   2        385.48        428.53        17.78 o                         
  -4   3   2       6353.44       5734.71        34.08 o                         
  -3   3   2       1637.06       1433.37        24.44 o                         
  -2   3   2       8527.34       8356.40        57.22 o                         
  -1   3   2       4835.75       4500.94        41.25 o                         
   0   3   2      15417.88      15741.05       122.05 o                         
   1   3   2        224.73        286.64        65.77 o                         
   3   3   2       4087.80       3430.55        57.13 o                         
   4   3   2      11148.75      10170.79        79.73 o                         
   5   3   2          2.69         35.41        21.18 o                         
   6   3   2       2403.09       2531.90        47.49 o                         
   7   3   2       1063.87       1099.17        22.87 o                         
   8   3   2        312.71        343.77        26.95 o                         
   9   3   2        403.35        419.02        28.34 o                         
  10   3   2         94.96         35.03        25.71 o                         
  11   3   2        278.80        189.83        54.57 o                         
 -10   4   2         78.15         87.96        16.56 o                         
  -9   4   2        494.25        506.50        32.14 o                         
  -8   4   2        295.75        320.29        18.99 o                         
  -7   4   2       1869.22       1973.26        97.79 o                         
  -6   4   2         20.82         49.01        15.64 o                         
  -5   4   2       3070.30       3079.06        95.37 o                         
  -4   4   2       5535.08       5065.70        76.61 o                         
  -3   4   2        371.51        264.45        19.86 o                         
  -2   4   2        248.08        201.73        18.70 o                         
  -1   4   2        107.75        120.09        23.98 o                         
   0   4   2       9726.34       9325.34        54.21 o                         
   1   4   2          1.15         -3.93        37.14 o                         
   3   4   2      16854.23      18381.52       105.02 o                         
   4   4   2      15200.64      15202.28        88.28 o                         
   5   4   2       2901.28       2678.34        43.11 o                         
   6   4   2        238.70        280.93        30.91 o                         
   7   4   2         23.70         45.82        27.18 o                         
   8   4   2       2281.67       2395.90        39.32 o                         
   9   4   2         57.48         80.78        19.65 o                         
  10   4   2         86.71         57.96        21.38 o                         
  -9   5   2         23.43         46.20        16.55 o                         
  -8   5   2        378.51        379.91        23.19 o                         
  -7   5   2        762.28        840.78        23.09 o                         
  -6   5   2       1734.91       1821.32        68.79 o                         
  -5   5   2       1971.09       2123.48        59.77 o                         
  -4   5   2        531.73        575.57        19.18 o                         
  -3   5   2       2900.73       2734.74        23.24 o                         
  -2   5   2       3983.54       3358.12        26.82 o                         
  -1   5   2        175.36        178.37        19.52 o                         
   0   5   2        161.32        109.47        22.05 o                         
   1   5   2       3732.13       3100.43        46.65 o                         
   4   5   2       1565.19       1565.45        40.65 o                         
   5   5   2       1888.49       1680.97        37.79 o                         
   6   5   2        286.53        265.45        29.21 o                         
   7   5   2        635.99        714.71        29.50 o                         
   8   5   2       1072.25       1333.69        33.34 o                         
   9   5   2        929.03       1147.06        34.20 o                         
  10   5   2         18.02         42.99        19.08 o                         
  -9   6   2         10.72         42.19        15.89 o                         
  -8   6   2          6.01         20.55        15.30 o                         
  -7   6   2        362.41        369.52        16.97 o                         
  -6   6   2       2782.69       2949.93        83.98 o                         
  -5   6   2         26.32         48.20        16.71 o                         
  -4   6   2         18.42         16.12        16.83 o                         
  -3   6   2       5418.92       5433.47        45.99 o                         
  -2   6   2      10228.42       9752.96        90.98 o                         
  -1   6   2        366.45        332.93        19.91 o                         
   0   6   2       1511.80       1643.62        24.97 o                         
   1   6   2         37.33         44.25        26.44 o                         
   2   6   2      23778.06      24240.63       202.67 o                         
   4   6   2        336.81        372.96        34.15 o                         
   5   6   2          2.97         14.34        27.72 o                         
   6   6   2       1705.80       1692.88        35.18 o                         
   7   6   2        651.09        641.96        30.93 o                         
   8   6   2          8.40        -27.83        27.83 o                         
   9   6   2         25.90         38.53        26.27 o                         
  10   6   2       1303.44       1307.50        38.03 o                         
  -9   7   2        289.33        261.49        17.55 o                         
  -8   7   2          4.45         16.84        15.52 o                         
  -7   7   2          0.89          1.35        15.08 o                         
  -6   7   2        103.62        125.32        17.59 o                         
  -5   7   2       1995.08       2122.22        33.03 o                         
  -4   7   2        382.07        385.98        17.24 o                         
  -3   7   2        733.20        769.00        19.88 o                         
  -2   7   2         99.75         97.09        16.01 o                         
  -1   7   2       3438.63       3156.65        25.46 o                         
   0   7   2       1768.56       1875.12        24.32 o                         
   1   7   2        212.91        240.52        25.85 o                         
   2   7   2       3497.47       3165.69        58.23 o                         
   3   7   2       8006.06       7720.40        69.67 o                         
   4   7   2        135.07        152.92        31.69 o                         
   5   7   2          0.94         48.49        27.49 o                         
   6   7   2        401.20        386.92        30.96 o                         
   7   7   2        222.27        207.68        27.77 o                         
   8   7   2        681.45        738.10        30.75 o                         
   9   7   2         38.56          6.94        26.87 o                         
  10   7   2        184.01        108.71        30.55 o                         
  -9   8   2         30.57         54.74        16.15 o                         
  -8   8   2        818.09        765.58        43.10 o                         
  -7   8   2         29.38         16.50        15.83 o                         
  -6   8   2        165.44        154.88        18.20 o                         
  -5   8   2          1.29          3.33        18.49 o                         
  -4   8   2       8095.27       8390.83       127.09 o                         
  -3   8   2         40.04         57.60        15.10 o                         
  -2   8   2         87.98         93.37        16.94 o                         
  -1   8   2          0.29        -14.59        18.40 o                         
   0   8   2       3256.41       2974.83        39.35 o                         
   1   8   2       6337.97       6135.49       124.64 o                         
   2   8   2        161.63        132.40        34.66 o                         
   3   8   2         13.54         28.56        22.32 o                         
   4   8   2       6751.26       6648.60       162.18 o                         
   5   8   2          4.12         14.14        29.34 o                         
   6   8   2        309.72        320.39        29.46 o                         
   7   8   2         28.10          8.68        27.83 o                         
   8   8   2        908.18        887.82        31.77 o                         
   9   8   2       1422.59       1390.55        36.76 o                         
  -8   9   2        237.27        223.27        28.15 o                         
  -7   9   2        361.93        345.04        19.39 o                         
  -6   9   2         21.15         49.36        25.24 o                         
  -5   9   2       1639.33       1689.55        23.30 o                         
  -4   9   2       2664.68       2825.30        54.92 o                         
  -3   9   2       1951.20       2026.77        22.18 o                         
  -2   9   2        160.80        166.65        15.65 o                         
  -1   9   2          0.32         19.49        14.86 o                         
   0   9   2       4053.64       3921.06        32.83 o                         
   1   9   2         10.89         -5.20        30.98 o                         
   2   9   2        821.67        878.59        27.32 o                         
   3   9   2       1488.50       1579.52        61.06 o                         
   4   9   2       1585.44       1612.50        49.34 o                         
   5   9   2       1374.56       1466.81        25.32 o                         
   6   9   2        434.85        425.55        29.70 o                         
   7   9   2          7.04         -7.00        28.74 o                         
   8   9   2       1091.30       1185.67        40.55 o                         
   9   9   2          9.21         37.11        27.43 o                         
  -8  10   2         13.76         28.73        16.67 o                         
  -7  10   2        140.59        125.69        16.52 o                         
  -6  10   2        979.17       1015.84        22.49 o                         
  -5  10   2       1168.06       1329.11        36.16 o                         
  -4  10   2         87.87         92.88        13.80 o                         
  -3  10   2        889.16        954.65        19.59 o                         
  -2  10   2        134.42        147.45        15.46 o                         
  -1  10   2        180.63        194.57        15.25 o                         
   0  10   2        615.74        661.18        20.10 o                         
   1  10   2        995.46       1052.13        27.21 o                         
   2  10   2       1171.90       1202.72        34.31 o                         
   3  10   2       2032.35       2175.22        86.28 o                         
   4  10   2         16.10         43.38        19.92 o                         
   5  10   2       1182.99       1194.28        42.63 o                         
   6  10   2         54.85         55.96        20.58 o                         
   7  10   2        679.20        631.35        32.06 o                         
   8  10   2        515.98        586.82        32.58 o                         
  -7  11   2         72.98         83.21        18.59 o                         
  -6  11   2        633.66        622.22        32.56 o                         
  -5  11   2         55.06         56.14        14.33 o                         
  -4  11   2        555.74        558.58        31.70 o                         
  -3  11   2        134.61        158.15        15.20 o                         
  -2  11   2        334.91        352.05        15.69 o                         
  -1  11   2        184.24        200.19        16.59 o                         
   0  11   2        964.83       1057.16        30.83 o                         
   1  11   2        162.86        206.78        23.31 o                         
   2  11   2       4122.12       4479.92        91.59 o                         
   3  11   2         34.58         74.77        22.58 o                         
   4  11   2        239.30        260.59        18.72 o                         
   5  11   2        142.34        160.62        19.41 o                         
   6  11   2        172.68        200.81        44.15 o                         
   7  11   2        275.63        204.69        23.47 o                         
   8  11   2         50.00         48.61        21.58 o                         
  -6  12   2        566.65        528.89        19.56 o                         
  -5  12   2         52.98         59.09        14.14 o                         
  -4  12   2        285.50        317.12        15.65 o                         
  -3  12   2       1266.53       1311.07        19.72 o                         
  -2  12   2        910.74       1031.16        18.64 o                         
  -1  12   2          4.53         11.64        18.44 o                         
   0  12   2         16.98         41.55        18.87 o                         
   1  12   2       1989.81       2187.45       124.53 o                         
   2  12   2       2252.59       2592.03        67.71 o                         
   3  12   2        352.67        420.95        22.53 o                         
   4  12   2         39.80         32.05        16.92 o                         
   5  12   2        457.95        480.84        19.46 o                         
   6  12   2       1052.59       1004.25        21.97 o                         
   7  12   2          0.96          9.45        16.24 o                         
  -5  13   2         43.64         50.75        15.79 o                         
  -4  13   2        374.04        353.54        15.66 o                         
  -3  13   2          3.62          6.97        15.48 o                         
  -2  13   2        113.49         97.95        15.63 o                         
  -1  13   2       1161.32       1285.30        31.22 o                         
   0  13   2         66.60         63.88        16.57 o                         
   1  13   2        247.96        226.11        23.33 o                         
   2  13   2        198.14        210.07        23.08 o                         
   3  13   2        596.32        680.62        25.06 o                         
   4  13   2         57.91         94.08        17.86 o                         
   5  13   2          2.50         11.40        17.55 o                         
   6  13   2         64.50         57.92        16.91 o                         
  -4  14   2        208.31        183.57        16.23 o                         
  -3  14   2        223.06        201.56        16.02 o                         
  -2  14   2         43.99         27.51        17.13 o                         
  -1  14   2          3.49         14.47        16.16 o                         
   0  14   2       1535.69       1618.64        86.86 o                         
   1  14   2          0.25         30.77        21.83 o                         
   2  14   2         94.37         98.54        20.35 o                         
   3  14   2        106.74        109.00        38.19 o                         
   4  14   2        690.54        572.99        25.13 o                         
   5  14   2         20.35         20.55        17.75 o                         
  -2  15   2         14.04         15.52        17.20 o                         
  -1  15   2        134.56        113.08        19.10 o                         
   0  15   2        230.77        175.43        27.91 o                         
   1  15   2        136.07        129.89        20.82 o                         
   2  15   2         93.20        112.19        23.44 o                         
   3  15   2        365.79        272.97        24.03 o                         
   4  15   2         68.28         82.36        18.97 o                         
  -3 -13   3        887.57        754.69        44.10 o                         
  -2 -13   3        643.27        607.57        26.72 o                         
  -1 -13   3         99.46        117.45        23.22 o                         
   0 -13   3          6.39         -6.17        23.13 o                         
   1 -13   3        200.91        149.54        21.86 o                         
   2 -13   3        490.92        491.88        70.25 o                         
   3 -13   3         15.41         34.23        17.04 o                         
  -4 -12   3          3.02         15.45        17.52 o                         
  -3 -12   3        483.99        461.22        31.27 o                         
  -2 -12   3        509.36        527.04        20.06 o                         
  -1 -12   3         96.32         86.68        19.54 o                         
   0 -12   3          0.01         18.72        25.14 o                         
   1 -12   3        225.00        240.48        20.20 o                         
   2 -12   3          2.20         34.49        16.19 o                         
   3 -12   3        620.17        575.79        29.92 o                         
   4 -12   3        115.51        121.75        21.87 o                         
   5 -12   3        224.26        168.19        19.33 o                         
  -6 -11   3        254.13        203.74        24.78 o                         
  -5 -11   3         12.26         23.45        20.69 o                         
  -4 -11   3        548.74        493.32        43.70 o                         
  -3 -11   3          2.60         25.59        16.72 o                         
  -2 -11   3        109.12        125.06        18.31 o                         
  -1 -11   3        685.77        825.35        20.40 o                         
   0 -11   3        322.83        336.65        21.90 o                         
   1 -11   3        172.49        174.29        18.23 o                         
   2 -11   3        464.93        513.27        22.24 o                         
   3 -11   3          0.28         38.35        20.33 o                         
   4 -11   3       1284.35       1332.37        66.67 o                         
   5 -11   3        585.82        539.63        20.17 o                         
   6 -11   3        125.24        127.44        16.28 o                         
  -6 -10   3        227.53        231.36        42.03 o                         
  -5 -10   3        790.65        744.77        23.97 o                         
  -4 -10   3        234.63        245.28        21.33 o                         
  -3 -10   3        427.32        458.07        18.20 o                         
  -2 -10   3         92.98        126.97        19.23 o                         
  -1 -10   3       1640.37       1755.15        29.70 o                         
   0 -10   3        212.99        223.10        21.16 o                         
   1 -10   3        365.54        372.28        17.63 o                         
   2 -10   3        848.68        965.29        19.57 o                         
   3 -10   3       1378.63       1476.62        23.32 o                         
   4 -10   3        547.02        578.30        19.21 o                         
   5 -10   3         19.13         21.44        15.61 o                         
   6 -10   3         52.72         65.58        14.64 o                         
   7 -10   3        182.16        168.84        16.49 o                         
  -7  -9   3         14.79         36.29        19.53 o                         
  -6  -9   3        178.50        176.96        20.59 o                         
  -5  -9   3       1405.94       1500.42       178.63 o                         
  -4  -9   3        750.04        735.76        53.16 o                         
  -3  -9   3          0.36         -1.70        19.61 o                         
  -2  -9   3       3314.36       3541.92        28.11 o                         
  -1  -9   3       2174.23       2242.76        32.47 o                         
   0  -9   3        259.17        257.01        24.98 o                         
   1  -9   3        593.58        640.21        20.01 o                         
   2  -9   3          4.61         19.87        16.38 o                         
   3  -9   3       2701.05       2914.82        26.20 o                         
   4  -9   3         19.24         12.77        14.79 o                         
   5  -9   3          3.17          4.64        14.62 o                         
   6  -9   3        109.48        101.64        15.28 o                         
   7  -9   3        460.14        418.96        27.61 o                         
   8  -9   3         49.78         62.78        16.47 o                         
  -8  -8   3        109.30         72.02        34.67 o                         
  -7  -8   3         64.36         96.43        28.26 o                         
  -6  -8   3          7.67         17.52        19.39 o                         
  -5  -8   3        695.67        729.94        32.99 o                         
  -4  -8   3       2289.58       2359.90        45.83 o                         
  -3  -8   3        967.07       1020.02        24.05 o                         
  -2  -8   3        620.71        682.77        32.03 o                         
  -1  -8   3          1.62          9.11        16.83 o                         
   0  -8   3       3470.84       3495.00        30.45 o                         
   1  -8   3        126.71        151.59        17.42 o                         
   2  -8   3        204.62        207.60        18.87 o                         
   3  -8   3        112.48        126.88        17.18 o                         
   4  -8   3       2122.81       2184.67        39.99 o                         
   5  -8   3         43.28         59.74        14.81 o                         
   6  -8   3        678.66        693.16        22.60 o                         
   7  -8   3          1.99         22.02        15.06 o                         
   8  -8   3        643.65        514.69        36.18 o                         
  -8  -7   3        220.94        175.50        28.59 o                         
  -7  -7   3       1152.65       1257.39        34.74 o                         
  -6  -7   3         10.12         31.56        27.29 o                         
  -5  -7   3        265.23        265.11        27.60 o                         
  -4  -7   3        488.09        492.12        21.45 o                         
  -3  -7   3       5278.34       5363.62        75.18 o                         
  -2  -7   3        383.67        407.44        24.07 o                         
  -1  -7   3        160.41        145.21        18.88 o                         
   0  -7   3          2.18         -2.09        17.26 o                         
   1  -7   3       7393.12       7414.20        35.65 o                         
   2  -7   3        579.23        636.51        19.05 o                         
   3  -7   3          3.13         16.39        14.88 o                         
   4  -7   3        114.81        125.52        15.80 o                         
   5  -7   3       4569.44       4880.94        75.12 o                         
   6  -7   3        573.82        583.77        17.39 o                         
   7  -7   3         29.09         49.34        14.44 o                         
   8  -7   3          4.26         18.68        19.39 o                         
   9  -7   3        435.27        351.23        22.28 o                         
  -9  -6   3        393.45        285.56        31.71 o                         
  -8  -6   3        299.41        286.95        28.77 o                         
  -7  -6   3        448.16        515.20        29.90 o                         
  -6  -6   3       2268.20       2377.83        43.33 o                         
  -5  -6   3         98.12        155.83        28.55 o                         
  -4  -6   3       2562.16       2615.09        39.28 o                         
  -3  -6   3        792.13        789.06        24.15 o                         
  -2  -6   3        845.77        780.35        25.87 o                         
  -1  -6   3        401.14        363.77        23.77 o                         
   0  -6   3        588.82        560.34        22.99 o                         
   1  -6   3        364.41        327.69        20.16 o                         
   2  -6   3       2815.73       2637.12        26.17 o                         
   3  -6   3        313.95        324.43        17.33 o                         
   4  -6   3       1056.72       1093.98        18.92 o                         
   5  -6   3       2607.35       2665.18        61.44 o                         
   6  -6   3       1044.08       1123.10        24.76 o                         
   7  -6   3        482.49        462.80        21.99 o                         
   8  -6   3         29.34         42.61        18.56 o                         
   9  -6   3        158.85        182.83        17.99 o                         
  -9  -5   3        825.32        688.32        34.09 o                         
  -8  -5   3        145.10        191.83        28.16 o                         
  -7  -5   3        250.64        213.22        28.28 o                         
  -6  -5   3        685.62        710.72        30.10 o                         
  -5  -5   3       3216.58       3261.83        41.91 o                         
  -4  -5   3        625.05        682.31        29.54 o                         
  -3  -5   3        151.66        179.38        48.48 o                         
  -2  -5   3        522.85        492.44        22.99 o                         
  -1  -5   3       4411.60       3790.74       207.13 o                         
   0  -5   3       1859.17       1781.34        26.00 o                         
   1  -5   3          0.86         28.54        20.49 o                         
   2  -5   3       1856.27       1544.26        25.00 o                         
   3  -5   3        138.45        103.22        16.50 o                         
   4  -5   3       3663.63       3605.42        29.80 o                         
   5  -5   3         34.14         54.90        15.47 o                         
   6  -5   3       1738.50       1811.84        72.08 o                         
   7  -5   3        926.40       1010.53        33.54 o                         
   8  -5   3        343.64        379.67        18.37 o                         
   9  -5   3         41.86         61.71        17.88 o                         
  10  -5   3        163.51        119.97        18.92 o                         
  -9  -4   3         68.96         97.42        30.03 o                         
  -8  -4   3        218.82        245.82        19.77 o                         
  -7  -4   3        800.91        868.09        22.18 o                         
  -6  -4   3         39.00         54.10        25.34 o                         
  -5  -4   3        814.94        837.38        22.50 o                         
  -4  -4   3       2000.72       1805.70        25.67 o                         
  -3  -4   3        348.54        355.55        31.91 o                         
  -2  -4   3        564.14        572.21        33.11 o                         
  -1  -4   3       6163.27       5574.75        44.14 o                         
   0  -4   3       5306.08       4842.60        41.24 o                         
   1  -4   3       3405.34       3506.86        32.73 o                         
   2  -4   3        484.21        581.06        20.25 o                         
   3  -4   3       4732.76       4152.39        28.86 o                         
   4  -4   3        157.28        182.64        17.53 o                         
   5  -4   3        659.68        690.64        17.60 o                         
   6  -4   3          2.51         17.54        14.07 o                         
   7  -4   3       1080.25       1138.54        46.45 o                         
   8  -4   3         25.00         33.35        18.28 o                         
   9  -4   3          0.74         22.12        19.46 o                         
  10  -4   3        106.84         96.37        17.75 o                         
  -9  -3   3        153.58        173.92        28.10 o                         
  -8  -3   3         39.49         37.43        18.33 o                         
  -7  -3   3        398.13        462.91        19.66 o                         
  -6  -3   3       3808.67       3979.58        31.70 o                         
  -5  -3   3       1390.81       1410.94        39.14 o                         
  -4  -3   3         67.64         61.07        19.98 o                         
  -3  -3   3       8301.71       7328.97        55.05 o                         
  -2  -3   3       8896.22       8239.07        49.30 o                         
  -1  -3   3       2619.31       2159.26        33.81 o                         
   0  -3   3       3547.02       2937.43        33.62 o                         
   1  -3   3       9806.29       8937.38        50.05 o                         
   2  -3   3      16696.48      17431.85        91.91 o                         
   3  -3   3       8009.91       7351.00        66.14 o                         
   4  -3   3       1279.37       1149.43        20.07 o                         
   5  -3   3       1125.53       1027.28        30.55 o                         
   6  -3   3       4356.40       4445.92        90.56 o                         
   7  -3   3        994.97       1038.89        40.88 o                         
   8  -3   3        158.67        173.53        16.65 o                         
   9  -3   3          1.10          8.87        16.82 o                         
  10  -3   3        244.60        213.56        16.73 o                         
 -10  -2   3        101.08         87.80        19.56 o                         
  -9  -2   3        106.28        113.36        19.67 o                         
  -8  -2   3          6.51         19.42        20.66 o                         
  -7  -2   3       1165.37       1257.53        60.09 o                         
  -6  -2   3        753.35        756.16        22.40 o                         
  -5  -2   3       1576.43       1616.00        46.39 o                         
  -4  -2   3          7.28          8.09        20.86 o                         
  -3  -2   3       5730.84       5130.32        38.90 o                         
  -2  -2   3        574.67        486.29        25.76 o                         
  -1  -2   3       2479.20       2455.76        41.13 o                         
   0  -2   3      12387.09      11912.41       107.21 o                         
   1  -2   3         46.79         14.49        29.19 o                         
   2  -2   3        703.38        754.36        26.43 o                         
   3  -2   3        132.89        160.58        20.26 o                         
   4  -2   3       9549.94       8979.14        66.62 o                         
   5  -2   3       4206.67       3967.29        42.62 o                         
   6  -2   3         11.68         26.31        18.01 o                         
   7  -2   3       2301.13       2444.73        76.00 o                         
   8  -2   3       1473.53       1625.16        45.74 o                         
   9  -2   3          1.65         31.99        17.86 o                         
  10  -2   3        212.75        210.08        22.06 o                         
 -10  -1   3        136.73        127.90        20.01 o                         
  -9  -1   3        148.17        172.85        19.26 o                         
  -8  -1   3        954.65       1018.90        62.12 o                         
  -7  -1   3        298.59        295.54        19.69 o                         
  -6  -1   3       4680.41       4677.25        32.58 o                         
  -5  -1   3         67.58         31.46        20.59 o                         
  -4  -1   3       4745.56       4668.45        34.88 o                         
  -3  -1   3       7672.96       6668.99        62.06 o                         
  -2  -1   3       5793.94       5030.37        54.90 o                         
  -1  -1   3        605.53        494.00        32.11 o                         
   0  -1   3       4688.44       4594.48        42.89 o                         
   1  -1   3       1773.70       1291.29        40.98 o                         
   2  -1   3        647.28        517.00        30.44 o                         
   3  -1   3        173.52        228.37        20.98 o                         
   4  -1   3       2462.86       2276.68        32.91 o                         
   5  -1   3      13826.67      13201.04       360.45 o                         
   6  -1   3        107.03         73.06        18.40 o                         
   7  -1   3        251.26        262.70        17.45 o                         
   8  -1   3        120.82        145.47        15.25 o                         
   9  -1   3        826.22        900.23        39.65 o                         
  10  -1   3        220.89        224.29        25.63 o                         
 -10   0   3          9.31         13.40        25.12 o                         
  -9   0   3        546.72        612.27        31.93 o                         
  -8   0   3        693.56        745.57        26.00 o                         
  -7   0   3         47.42         76.15        18.66 o                         
  -6   0   3       2730.86       2755.30        79.12 o                         
  -5   0   3       2399.20       2241.79        28.07 o                         
  -4   0   3       5508.27       5539.75        60.30 o                         
  -3   0   3        244.03        298.67        23.20 o                         
  -2   0   3       4772.71       3879.37        41.35 o                         
  -1   0   3      31213.54      36086.02       133.70 o                         
   0   0   3      15147.65      16575.74       185.08 o                         
   1   0   3         29.57         62.16        43.50 o                         
   2   0   3       9140.38       8453.09        95.08 o                         
   3   0   3       3036.53       2561.45        30.08 o                         
   4   0   3      10965.63      10703.48        88.62 o                         
   5   0   3         90.06         75.96        19.76 o                         
   6   0   3       1519.73       1371.53        40.90 o                         
   7   0   3        600.03        570.33        35.69 o                         
   8   0   3        564.39        587.92        37.16 o                         
   9   0   3        332.15        387.96        19.23 o                         
  10   0   3        585.49        606.48        42.56 o                         
  11   0   3          0.24         34.33        17.99 o                         
 -10   1   3        450.64        335.35        35.35 o                         
  -9   1   3       1289.03       1280.47        92.20 o                         
  -8   1   3         13.87         19.40        20.16 o                         
  -7   1   3          1.11         33.59        20.28 o                         
  -6   1   3         88.16        112.16        19.35 o                         
  -5   1   3       4535.43       4238.59        32.33 o                         
  -4   1   3        294.33        301.16        21.81 o                         
  -3   1   3         72.95        107.52        24.81 o                         
  -2   1   3       7322.93       7415.09        53.12 o                         
  -1   1   3      12433.27      12221.63        79.53 o                         
   0   1   3         56.82         79.54        44.33 o                         
   1   1   3       3139.05       3251.66        53.02 o                         
   2   1   3       4454.86       4077.47        48.30 o                         
   3   1   3      20937.46      21294.86       253.15 o                         
   4   1   3        934.32        910.11        23.55 o                         
   5   1   3       1760.29       1803.91        52.49 o                         
   6   1   3         64.29         96.44        16.04 o                         
   7   1   3       1366.95       1309.15        74.58 o                         
   8   1   3        156.77        183.92        16.57 o                         
   9   1   3        166.71        163.93        16.48 o                         
  10   1   3        303.90        340.39        19.34 o                         
  11   1   3        712.64        616.28       113.72 o                         
 -10   2   3        105.88         66.51        16.69 o                         
  -9   2   3        192.95        204.41        18.46 o                         
  -8   2   3       1646.19       1799.28       101.40 o                         
  -7   2   3         50.55         68.47        15.20 o                         
  -6   2   3         61.24         83.41        19.48 o                         
  -5   2   3          0.17         17.89        19.07 o                         
  -4   2   3       7965.95       7484.71        64.14 o                         
  -3   2   3        338.81        428.20        26.12 o                         
  -2   2   3       4463.61       4345.70        43.70 o                         
  -1   2   3       1458.14       1650.91        42.53 o                         
   0   2   3      12332.32      12623.48       115.54 o                         
   1   2   3       3306.55       3430.96        51.62 o                         
   2   2   3         19.21         40.84        53.14 o                         
   3   2   3      12708.24      12070.62       286.90 o                         
   4   2   3      12617.26      12183.84        51.81 o                         
   5   2   3        143.39        167.36        16.89 o                         
   6   2   3        686.65        693.13        21.12 o                         
   7   2   3         94.97         75.56        20.04 o                         
   8   2   3        224.47        231.71        16.67 o                         
   9   2   3        317.06        335.86        17.86 o                         
  10   2   3        115.67        135.47        19.30 o                         
  11   2   3        579.89        464.19        43.21 o                         
 -10   3   3         56.42         34.72        16.28 o                         
  -9   3   3          0.02          2.36        15.36 o                         
  -8   3   3        151.68        179.78        15.26 o                         
  -7   3   3       2821.21       2921.93        72.53 o                         
  -6   3   3        484.47        503.81        17.85 o                         
  -5   3   3         45.95         72.23        16.86 o                         
  -4   3   3         65.97         61.76        17.71 o                         
  -3   3   3      31266.41      33300.64       617.66 o                         
  -2   3   3      10258.23      10175.19       400.54 o                         
  -1   3   3        341.58        242.26        28.81 o                         
   0   3   3       2152.35       1843.68        43.59 o                         
   1   3   3       1138.54        849.38        53.61 o                         
   3   3   3      11912.65      10941.18        89.91 o                         
   4   3   3        368.42        242.68        31.50 o                         
   5   3   3      14472.87      14215.24        81.70 o                         
   6   3   3       1566.66       1551.26        34.80 o                         
   7   3   3        127.45        135.06        19.63 o                         
   8   3   3        542.98        581.61        23.35 o                         
   9   3   3        832.11        945.88        65.92 o                         
  10   3   3       2060.33       2050.09       120.33 o                         
  11   3   3        185.27        148.39        20.92 o                         
 -10   4   3        212.12        165.70        17.03 o                         
  -9   4   3         21.42         56.79        15.14 o                         
  -8   4   3        362.07        415.72        38.45 o                         
  -7   4   3        269.23        305.12        28.47 o                         
  -6   4   3        882.21        866.00        40.03 o                         
  -5   4   3        442.03        450.12        23.32 o                         
  -4   4   3       1344.38       1355.77        21.24 o                         
  -3   4   3       4065.09       3403.57        28.12 o                         
  -2   4   3       6872.05       6060.78        63.97 o                         
  -1   4   3       1729.17       1572.74        31.18 o                         
   0   4   3       1948.49       1749.81        33.24 o                         
   1   4   3       3184.99       2482.33        42.16 o                         
   2   4   3        174.40        112.87        42.87 o                         
   4   4   3        560.47        561.10        35.33 o                         
   5   4   3       2550.56       2320.13        40.70 o                         
   6   4   3       1278.88       1203.80        34.16 o                         
   7   4   3        689.89        743.89        31.37 o                         
   8   4   3        873.55        921.72        28.04 o                         
   9   4   3        943.00        947.37        29.41 o                         
  10   4   3          0.34          9.35        19.36 o                         
  -9   5   3        948.91        882.38        72.83 o                         
  -8   5   3        215.15        206.94        16.39 o                         
  -7   5   3         28.34         49.56        15.15 o                         
  -6   5   3       1396.83       1446.25        37.65 o                         
  -5   5   3        501.60        441.26        18.09 o                         
  -4   5   3       6225.87       6412.36        75.68 o                         
  -3   5   3         10.24         18.86        16.97 o                         
  -2   5   3       2723.17       2406.21        27.95 o                         
  -1   5   3      11354.26      10892.20        69.97 o                         
   0   5   3         11.53         34.74        22.51 o                         
   1   5   3         65.37         34.83        27.22 o                         
   2   5   3       3137.94       2610.78        54.23 o                         
   4   5   3      11639.88      12143.33        78.94 o                         
   5   5   3         15.85         57.00        28.60 o                         
   6   5   3       1285.10       1290.90        34.21 o                         
   7   5   3          6.11         22.08        26.32 o                         
   8   5   3        582.14        620.77        31.51 o                         
   9   5   3       1450.63       1543.95       165.59 o                         
  10   5   3         84.73         68.62        20.36 o                         
  -9   6   3        464.70        432.23        17.95 o                         
  -8   6   3        226.04        260.27        16.42 o                         
  -7   6   3        485.72        567.10        17.25 o                         
  -6   6   3        349.14        404.87        24.41 o                         
  -5   6   3       3291.30       3411.44        41.25 o                         
  -4   6   3        274.87        306.33        17.69 o                         
  -3   6   3       1477.98       1579.96        22.40 o                         
  -2   6   3        671.80        674.05        19.50 o                         
  -1   6   3       5071.98       4764.01        41.34 o                         
   0   6   3        662.66        593.59        21.64 o                         
   1   6   3       1483.38       1529.40        28.09 o                         
   2   6   3       3068.51       2607.81        42.56 o                         
   4   6   3       1975.61       1965.52        43.13 o                         
   5   6   3        455.28        493.00        31.00 o                         
   6   6   3        419.74        435.09        28.85 o                         
   7   6   3        542.08        647.72        30.97 o                         
   8   6   3        442.44        545.06        30.33 o                         
   9   6   3         46.11         51.57        25.10 o                         
  10   6   3        199.40        195.39        20.56 o                         
  -9   7   3        106.36        123.84        16.70 o                         
  -8   7   3         63.09         82.13        16.51 o                         
  -7   7   3         96.99        107.77        17.01 o                         
  -6   7   3       1170.85       1228.16        21.10 o                         
  -5   7   3       1661.88       1665.61        26.15 o                         
  -4   7   3        735.62        736.00        21.68 o                         
  -3   7   3       2725.80       2615.60        22.56 o                         
  -2   7   3       6605.65       6454.02        54.73 o                         
  -1   7   3       2057.55       1780.77        28.64 o                         
   0   7   3        511.80        448.34        20.30 o                         
   1   7   3       1333.37       1430.36        34.16 o                         
   2   7   3       4801.60       4590.97        85.34 o                         
   3   7   3      12071.97      11718.80       254.48 o                         
   4   7   3        493.03        431.88        32.61 o                         
   5   7   3        211.24        115.59        34.52 o                         
   6   7   3        480.62        515.95        30.51 o                         
   7   7   3       1201.91       1277.84        33.36 o                         
   8   7   3          7.43         65.51        27.12 o                         
   9   7   3          0.54        -26.15        26.15 o                         
  10   7   3        156.12        157.95        29.04 o                         
  -8   8   3        140.03        140.60        15.91 o                         
  -7   8   3         21.58         33.13        17.12 o                         
  -6   8   3         46.01         64.95        16.38 o                         
  -5   8   3       1046.88       1050.66        22.05 o                         
  -4   8   3       1465.61       1547.20        20.74 o                         
  -3   8   3       4224.66       4221.18        51.52 o                         
  -2   8   3         45.75         78.20        15.97 o                         
  -1   8   3        718.71        728.92        19.00 o                         
   0   8   3       5976.58       5537.82        34.87 o                         
   1   8   3         69.31         81.36        25.89 o                         
   2   8   3       3380.68       3466.57        38.92 o                         
   3   8   3        586.98        610.80        25.19 o                         
   5   8   3       1050.24       1021.63        41.05 o                         
   6   8   3        107.24        120.54        28.10 o                         
   7   8   3         84.98         71.93        26.19 o                         
   8   8   3       1651.29       1696.94        37.58 o                         
   9   8   3         24.23         68.53        28.32 o                         
  10   8   3        143.14        121.56        29.58 o                         
  -8   9   3         96.69         97.08        17.12 o                         
  -7   9   3        694.73        718.17        38.14 o                         
  -6   9   3          0.34          1.23        15.54 o                         
  -5   9   3        138.27        147.48        17.30 o                         
  -4   9   3       1160.14       1244.41        28.46 o                         
  -3   9   3       3384.94       3546.80        37.51 o                         
  -2   9   3        401.19        378.36        16.66 o                         
  -1   9   3         43.58         42.58        16.37 o                         
   0   9   3        143.97        190.53        17.29 o                         
   1   9   3       6644.00       6428.22       122.99 o                         
   2   9   3        694.34        693.16        30.55 o                         
   3   9   3          1.71         18.60        21.69 o                         
   4   9   3          2.70         47.09        23.35 o                         
   5   9   3       2759.04       3002.16        43.72 o                         
   6   9   3        302.40        377.71        30.06 o                         
   7   9   3         80.51         83.91        28.92 o                         
   8   9   3          0.08        -19.92        26.15 o                         
   9   9   3       1345.46       1199.49        37.72 o                         
  -8  10   3         66.33         38.12        17.81 o                         
  -7  10   3         23.03         29.05        16.84 o                         
  -6  10   3        920.74       1048.05        44.63 o                         
  -5  10   3        466.65        517.02        26.36 o                         
  -4  10   3       1979.51       2060.64        51.18 o                         
  -3  10   3          0.30         32.66        14.60 o                         
  -2  10   3       1731.17       1735.81        34.12 o                         
  -1  10   3         31.15         47.31        16.03 o                         
   0  10   3        508.07        519.01        17.22 o                         
   1  10   3        711.72        702.68        27.20 o                         
   2  10   3       1177.79       1187.62        28.98 o                         
   3  10   3        422.72        394.60        23.43 o                         
   4  10   3        652.01        702.82        52.27 o                         
   5  10   3        299.45        297.45        17.67 o                         
   6  10   3        874.41       1033.66        34.37 o                         
   7  10   3        142.80        137.74        28.56 o                         
   8  10   3        150.38        133.92        27.50 o                         
   9  10   3        198.78        187.73        31.01 o                         
  -7  11   3         52.18         36.76        16.56 o                         
  -6  11   3         89.57         90.39        16.50 o                         
  -5  11   3       2301.29       2369.70        25.42 o                         
  -4  11   3        211.40        234.02        17.14 o                         
  -3  11   3        165.57        159.60        14.66 o                         
  -2  11   3         49.33         34.26        15.40 o                         
  -1  11   3       1057.57       1090.75        18.84 o                         
   0  11   3       1070.48       1091.64        22.24 o                         
   1  11   3        310.46        291.19        25.07 o                         
   2  11   3        567.26        615.63        33.40 o                         
   3  11   3       3435.15       3628.06        40.56 o                         
   4  11   3        567.76        662.34        24.47 o                         
   5  11   3         52.59         50.94        16.99 o                         
   6  11   3        248.29        237.13        17.85 o                         
   7  11   3        452.02        433.62        24.75 o                         
   8  11   3        173.23        136.98        29.33 o                         
  -6  12   3         15.22         32.55        20.00 o                         
  -5  12   3        172.06        193.34        17.15 o                         
  -4  12   3        359.99        399.05        17.17 o                         
  -3  12   3         14.32          8.98        14.20 o                         
  -2  12   3         65.43         65.14        13.88 o                         
  -1  12   3        123.85        137.27        15.22 o                         
   0  12   3        478.12        584.83        20.78 o                         
   1  12   3       1044.59       1112.23        75.63 o                         
   2  12   3        106.22        111.84        21.09 o                         
   3  12   3       1526.85       1741.52        29.83 o                         
   4  12   3         48.73         54.56        26.31 o                         
   5  12   3        359.91        336.07        18.93 o                         
   6  12   3          0.03         -0.91        16.63 o                         
   7  12   3        301.75        261.42        19.56 o                         
  -5  13   3          1.53         30.48        16.50 o                         
  -4  13   3          1.27         28.47        14.34 o                         
  -3  13   3       1407.54       1469.60        57.01 o                         
  -2  13   3        643.77        697.89        18.05 o                         
  -1  13   3         73.08         92.46        17.82 o                         
   0  13   3        160.03        179.12        18.35 o                         
   1  13   3        503.29        609.20        23.81 o                         
   2  13   3        936.21       1071.57        61.38 o                         
   3  13   3        416.40        472.85        23.10 o                         
   4  13   3         19.40         55.80        22.40 o                         
   5  13   3        275.09        338.15        18.28 o                         
   6  13   3        744.94        640.36        21.21 o                         
   7  13   3         67.14         70.35        17.46 o                         
  -4  14   3         71.76         44.85        15.08 o                         
  -3  14   3        419.54        446.81        23.51 o                         
  -2  14   3        110.45        133.01        16.86 o                         
  -1  14   3        406.72        388.70        20.44 o                         
   0  14   3        254.57        279.97        22.07 o                         
   1  14   3        547.45        592.35        36.35 o                         
   2  14   3          6.18         25.87        21.92 o                         
   3  14   3        149.93        139.81        21.93 o                         
   4  14   3        168.50        139.99        36.33 o                         
   5  14   3        186.92        202.65        18.54 o                         
   6  14   3          9.74         23.10        30.58 o                         
  -3  15   3         70.34         59.40        17.14 o                         
  -2  15   3        181.52        156.96        18.56 o                         
  -1  15   3          0.17         -7.60        17.36 o                         
   0  15   3         75.91         66.83        41.03 o                         
   1  15   3        341.81        352.49        23.83 o                         
   2  15   3         63.61         68.68        21.13 o                         
   3  15   3         18.10          6.81        22.77 o                         
   4  15   3        332.88        253.27        19.62 o                         
   0  16   3         52.72         11.96        23.50 o                         
   1  16   3          8.21         -4.49        28.07 o                         
  -1 -13   4        143.07        106.62        19.36 o                         
   0 -13   4          8.96         42.24        19.80 o                         
   1 -13   4        227.24        186.97        24.17 o                         
   2 -13   4          3.38        -12.75        29.12 o                         
  -4 -12   4        198.71        108.66        19.22 o                         
  -3 -12   4         38.17         23.92        17.10 o                         
  -2 -12   4       1573.42       1429.60        54.48 o                         
  -1 -12   4        252.73        217.74        20.38 o                         
   0 -12   4         27.51         31.02        19.52 o                         
   1 -12   4         99.40        107.25        18.41 o                         
   2 -12   4        943.66        861.54        48.74 o                         
   3 -12   4        102.62         98.64        22.67 o                         
   4 -12   4         19.82         21.08        18.74 o                         
  -5 -11   4        393.47        261.92        22.88 o                         
  -4 -11   4         54.47          7.88        18.11 o                         
  -3 -11   4        203.50        189.68        18.36 o                         
  -2 -11   4        109.90        133.52        23.19 o                         
  -1 -11   4        508.78        620.57        19.29 o                         
   0 -11   4          1.38         18.50        20.28 o                         
   1 -11   4        227.64        222.31        17.15 o                         
   2 -11   4        125.41        164.13        16.81 o                         
   3 -11   4        379.50        408.08        22.26 o                         
   4 -11   4        484.94        461.51        19.59 o                         
   5 -11   4          0.21         15.05        17.56 o                         
  -6 -10   4         20.61         -6.95        20.82 o                         
  -5 -10   4        237.87        212.30        36.98 o                         
  -4 -10   4        676.93        671.27        49.75 o                         
  -3 -10   4         99.75         94.04        16.83 o                         
  -2 -10   4         59.27         31.50        17.52 o                         
  -1 -10   4         44.62         47.32        21.38 o                         
   0 -10   4       1019.06       1123.89        47.97 o                         
   1 -10   4        430.61        498.74        19.01 o                         
   2 -10   4        106.13        131.15        21.19 o                         
   3 -10   4        369.64        400.79        19.54 o                         
   4 -10   4        197.02        218.48        18.61 o                         
   5 -10   4        897.26        820.30        21.19 o                         
   6 -10   4         78.57         88.46        15.47 o                         
  -7  -9   4         27.44          4.14        20.63 o                         
  -6  -9   4        116.07        111.13        23.23 o                         
  -5  -9   4          4.22         23.59        19.42 o                         
  -4  -9   4        941.14       1125.63       113.31 o                         
  -3  -9   4         77.28         70.81        20.38 o                         
  -2  -9   4        330.29        352.73        33.87 o                         
  -1  -9   4        469.92        546.81        21.68 o                         
   0  -9   4       2783.05       3038.08        31.64 o                         
   1  -9   4        215.72        266.94        19.47 o                         
   2  -9   4        678.94        695.07        20.88 o                         
   3  -9   4          3.65         48.78        16.18 o                         
   4  -9   4       1318.22       1428.68        23.16 o                         
   5  -9   4        170.32        155.35        16.06 o                         
   6  -9   4         84.31         98.80        16.30 o                         
   7  -9   4         17.90         -0.05        16.78 o                         
  -7  -8   4          3.19         10.99        27.76 o                         
  -6  -8   4        396.94        425.14        32.74 o                         
  -5  -8   4        900.58        897.86       102.98 o                         
  -4  -8   4         75.84         84.82        18.79 o                         
  -3  -8   4        459.94        475.65        24.61 o                         
  -2  -8   4        570.05        573.12        22.17 o                         
  -1  -8   4       3092.91       3223.69        43.88 o                         
   0  -8   4       1093.47       1112.08        22.30 o                         
   1  -8   4        611.64        621.85        20.67 o                         
   2  -8   4        141.91        149.51        17.28 o                         
   3  -8   4        363.36        386.46        18.65 o                         
   4  -8   4       1479.22       1602.56        21.76 o                         
   5  -8   4        335.36        365.18        16.79 o                         
   6  -8   4         17.39         25.69        14.70 o                         
   7  -8   4        918.13        832.57        31.78 o                         
   8  -8   4        149.86        125.61        19.79 o                         
  -8  -7   4         96.36         73.64        32.82 o                         
  -7  -7   4         20.69         64.88        25.56 o                         
  -6  -7   4        697.20        740.07        31.15 o                         
  -5  -7   4        535.58        520.40        21.62 o                         
  -4  -7   4       2431.15       2433.25        46.25 o                         
  -3  -7   4        304.15        304.97        23.47 o                         
  -2  -7   4       1803.03       1783.19        45.69 o                         
  -1  -7   4         37.99         48.12        18.19 o                         
   0  -7   4       1191.78       1281.58        22.89 o                         
   1  -7   4       1602.83       1691.63        34.46 o                         
   2  -7   4        558.28        570.79        19.84 o                         
   3  -7   4          3.60          5.10        18.77 o                         
   4  -7   4        121.24        146.99        16.31 o                         
   5  -7   4       1849.05       1970.07        21.19 o                         
   6  -7   4        872.04        937.21        45.07 o                         
   7  -7   4        222.13        250.20        16.39 o                         
   8  -7   4        310.84        278.90        16.99 o                         
   9  -7   4        224.14        205.63        25.61 o                         
  -8  -6   4        220.41        219.58        29.22 o                         
  -7  -6   4        599.30        582.87        30.48 o                         
  -6  -6   4       1324.36       1395.38        34.74 o                         
  -5  -6   4        636.96        669.57        29.84 o                         
  -4  -6   4          1.17         17.22        48.01 o                         
  -3  -6   4       2456.17       2511.81        28.98 o                         
  -2  -6   4       7491.04       7369.65        43.13 o                         
  -1  -6   4        251.29        236.99        23.90 o                         
   0  -6   4        349.85        317.32        17.09 o                         
   1  -6   4       3773.67       3855.88        40.75 o                         
   2  -6   4       4308.21       4217.04        29.81 o                         
   3  -6   4         10.02         10.21        17.66 o                         
   4  -6   4         51.39         55.30        16.50 o                         
   5  -6   4        602.47        651.48        25.92 o                         
   6  -6   4       4884.85       5134.87       121.61 o                         
   7  -6   4         54.30         58.95        15.35 o                         
   8  -6   4          4.30         18.50        19.79 o                         
   9  -6   4         64.26         25.67        18.74 o                         
  -9  -5   4          2.75         72.45        27.83 o                         
  -8  -5   4       1147.41       1215.92        35.30 o                         
  -7  -5   4        366.60        339.26        28.89 o                         
  -6  -5   4        145.22        161.06        27.08 o                         
  -5  -5   4       1570.49       1631.50        38.63 o                         
  -4  -5   4        292.55        264.59        27.72 o                         
  -3  -5   4       1526.74       1518.99        25.90 o                         
  -2  -5   4         52.35         41.11        25.52 o                         
  -1  -5   4       2185.69       1927.94        31.04 o                         
   0  -5   4       4084.61       3718.74        26.31 o                         
   1  -5   4          3.90          8.72        21.36 o                         
   2  -5   4        108.87        132.67        19.99 o                         
   3  -5   4       2064.23       1982.09        32.01 o                         
   4  -5   4         71.17        107.24        16.44 o                         
   5  -5   4       2056.61       2155.00        22.39 o                         
   6  -5   4         97.80        117.91        15.64 o                         
   7  -5   4       1050.07       1183.45        55.12 o                         
   8  -5   4         10.54         17.84        16.67 o                         
   9  -5   4         21.65         16.65        18.46 o                         
  -9  -4   4        269.00        271.89        20.97 o                         
  -8  -4   4       1272.83       1318.29        25.18 o                         
  -7  -4   4        234.32        301.39        20.07 o                         
  -6  -4   4        300.92        292.82        19.53 o                         
  -5  -4   4        249.41        268.19        24.46 o                         
  -4  -4   4       2649.62       2525.03        27.38 o                         
  -3  -4   4         20.79         11.98        29.06 o                         
  -2  -4   4       1586.69       1577.68        29.30 o                         
  -1  -4   4        798.58        781.39        26.95 o                         
   0  -4   4      11796.39      11147.23       107.93 o                         
   1  -4   4        191.15        116.19        21.19 o                         
   2  -4   4        459.74        475.66        21.95 o                         
   3  -4   4        200.14        171.91        18.06 o                         
   4  -4   4       4312.55       3996.97        53.98 o                         
   5  -4   4        622.84        659.67        18.22 o                         
   6  -4   4        704.81        706.94        18.93 o                         
   7  -4   4        148.14        135.67        15.43 o                         
   8  -4   4       1097.38       1208.89        90.64 o                         
   9  -4   4         16.54         38.03        18.55 o                         
  10  -4   4          8.81         22.85        17.80 o                         
  -9  -3   4        133.15        124.48        21.48 o                         
  -8  -3   4         13.81         23.95        27.38 o                         
  -7  -3   4        800.57        872.76        66.90 o                         
  -6  -3   4         69.97         92.46        18.96 o                         
  -5  -3   4        720.91        734.49        23.59 o                         
  -4  -3   4        293.99        256.95        22.35 o                         
  -3  -3   4       4773.40       4427.76        37.69 o                         
  -2  -3   4         90.08         71.38        20.15 o                         
  -1  -3   4       6676.58       6319.82       126.06 o                         
   0  -3   4       1804.46       1396.46        26.68 o                         
   1  -3   4       3845.97       3312.40        32.96 o                         
   2  -3   4        392.34        446.48        25.34 o                         
   3  -3   4       1964.61       2151.36        25.73 o                         
   4  -3   4       6452.95       5899.25        36.82 o                         
   5  -3   4       2667.74       2583.56        46.22 o                         
   6  -3   4        291.96        307.57        16.71 o                         
   7  -3   4        630.22        713.74        20.56 o                         
   8  -3   4        453.96        520.21        19.82 o                         
   9  -3   4         53.63         75.22        18.62 o                         
  10  -3   4        100.89        105.10        16.84 o                         
  -9  -2   4        255.48        247.55        19.96 o                         
  -8  -2   4         11.95          5.55        20.23 o                         
  -7  -2   4        207.69        247.12        19.28 o                         
  -6  -2   4       4137.28       4400.06        32.87 o                         
  -5  -2   4       1617.44       1668.90        24.09 o                         
  -4  -2   4         96.21         76.80        22.13 o                         
  -3  -2   4       1053.77        948.44        25.22 o                         
  -2  -2   4      23329.95      22998.74       156.17 o                         
  -1  -2   4       4329.34       3992.22        33.39 o                         
   0  -2   4         86.34        137.31        24.21 o                         
   1  -2   4        481.20        540.01        24.68 o                         
   2  -2   4       2063.48       1683.66        29.93 o                         
   3  -2   4       8421.16       8324.50        62.47 o                         
   4  -2   4       1312.15       1063.17        21.79 o                         
   5  -2   4       1836.59       1740.34        21.30 o                         
   6  -2   4       6659.57       6787.23       186.04 o                         
   7  -2   4       1236.86       1373.63        48.57 o                         
   8  -2   4         53.65         74.53        16.52 o                         
   9  -2   4        302.95        334.83        20.03 o                         
  10  -2   4        123.53        115.27        18.01 o                         
  -9  -1   4        508.41        556.19        21.15 o                         
  -8  -1   4         86.06        121.17        18.71 o                         
  -7  -1   4        539.97        626.55        41.75 o                         
  -6  -1   4        288.66        322.65        21.24 o                         
  -5  -1   4       1775.28       1681.90        24.05 o                         
  -4  -1   4       4384.93       4334.59        97.91 o                         
  -3  -1   4         82.57         90.49        23.97 o                         
  -2  -1   4      20393.46      19928.41       105.66 o                         
  -1  -1   4      10030.85       9016.10        91.34 o                         
   0  -1   4        893.77        929.90        29.56 o                         
   1  -1   4        631.64        508.29        29.71 o                         
   2  -1   4        566.37        427.67        29.41 o                         
   3  -1   4       1312.39       1094.06        25.77 o                         
   4  -1   4       7105.76       6936.68        59.78 o                         
   5  -1   4         10.06         32.80        16.16 o                         
   6  -1   4       5608.15       5459.20       150.00 o                         
   7  -1   4       1130.72       1135.12        57.05 o                         
   8  -1   4       1011.77       1068.32        34.01 o                         
   9  -1   4        407.50        434.49        29.16 o                         
  10  -1   4        379.27        371.42        20.06 o                         
  -9   0   4        104.33        146.02        19.53 o                         
  -8   0   4       1714.22       2002.16        73.43 o                         
  -7   0   4        470.16        521.97        19.59 o                         
  -6   0   4         26.69        -18.48        18.48 o                         
  -5   0   4       1578.89       1578.26        24.31 o                         
  -4   0   4          6.80        -14.83        32.34 o                         
  -3   0   4       5477.29       5292.28        47.11 o                         
  -2   0   4       5776.25       5094.19        41.99 o                         
  -1   0   4        186.59         92.25        26.68 o                         
   0   0   4      11105.48      10509.20       102.70 o                         
   1   0   4        100.20        108.37        29.73 o                         
   2   0   4       3181.17       2642.09        43.21 o                         
   3   0   4       5580.71       5038.27        51.94 o                         
   4   0   4        112.56         54.91        17.91 o                         
   5   0   4      10977.37      11065.24        80.86 o                         
   6   0   4       5467.35       5262.15       104.39 o                         
   7   0   4        112.10        109.51        17.65 o                         
   8   0   4         49.08         73.56        18.52 o                         
   9   0   4        345.80        362.43        18.86 o                         
  10   0   4       1139.76       1186.43        77.62 o                         
  11   0   4         43.81         24.58        17.71 o                         
 -10   1   4        177.78        102.39        18.02 o                         
  -9   1   4        167.34        169.02        16.23 o                         
  -8   1   4       1692.71       1948.76        25.65 o                         
  -7   1   4        305.74        322.05        19.10 o                         
  -6   1   4         27.58         55.98        19.61 o                         
  -5   1   4        196.73        212.05        20.26 o                         
  -4   1   4       3971.88       3681.94        31.70 o                         
  -3   1   4          1.59          0.94        22.23 o                         
  -2   1   4       1866.47       1762.04        31.02 o                         
  -1   1   4       7759.99       8131.52        59.42 o                         
   0   1   4      15745.67      15904.34        79.07 o                         
   1   1   4        306.44        232.24        33.31 o                         
   2   1   4        218.17        241.69        25.17 o                         
   3   1   4       7032.32       6385.51        80.35 o                         
   4   1   4       8427.45       7640.20        37.80 o                         
   5   1   4       2049.03       1999.55        25.18 o                         
   6   1   4         21.26         39.35        17.35 o                         
   7   1   4         36.91         29.36        15.36 o                         
   8   1   4        158.38        179.93        16.50 o                         
   9   1   4        353.67        374.06        29.18 o                         
  10   1   4          0.65         16.54        18.88 o                         
  11   1   4        235.39        201.59        18.68 o                         
 -10   2   4         29.85         30.28        16.32 o                         
  -9   2   4       1569.41       1572.66        21.32 o                         
  -8   2   4        628.17        672.28        38.77 o                         
  -7   2   4        167.42        212.45        39.59 o                         
  -6   2   4        585.27        560.03        28.69 o                         
  -5   2   4        884.13        946.63        23.69 o                         
  -4   2   4       5491.98       5057.38        35.44 o                         
  -3   2   4       2875.85       2544.83        51.61 o                         
  -2   2   4        172.56         94.78        26.61 o                         
  -1   2   4      26715.87      31017.49       108.61 o                         
   0   2   4       4023.48       3266.64        51.05 o                         
   1   2   4       1537.56       1190.09        33.99 o                         
   2   2   4       3943.95       4041.98        46.04 o                         
   3   2   4       1922.77       1956.27        37.63 o                         
   4   2   4      20682.42      20710.59       176.62 o                         
   5   2   4       1711.49       1647.13        30.95 o                         
   6   2   4         84.76        132.39        17.53 o                         
   7   2   4        581.36        620.21        21.06 o                         
   8   2   4        552.60        614.17        18.60 o                         
   9   2   4         89.39        101.45        29.52 o                         
  10   2   4         40.86         36.06        17.92 o                         
  11   2   4         66.67         39.09        30.17 o                         
  -9   3   4          0.04         21.98        15.27 o                         
  -8   3   4        769.96        783.09        63.27 o                         
  -7   3   4        370.45        359.75        16.16 o                         
  -6   3   4        123.21        125.49        16.25 o                         
  -5   3   4         37.52         60.08        34.22 o                         
  -4   3   4       1802.96       1881.69        26.78 o                         
  -3   3   4       9863.64       9519.09        99.12 o                         
  -2   3   4       4625.85       3928.60        70.74 o                         
  -1   3   4         93.66        135.71        29.54 o                         
   0   3   4       1753.28       1874.25        45.96 o                         
   1   3   4       7336.63       6648.86        63.15 o                         
   2   3   4        864.87        986.90        42.22 o                         
   3   3   4        776.27        818.88        48.20 o                         
   4   3   4        154.87        131.80        22.17 o                         
   5   3   4       3929.02       3615.95        64.31 o                         
   6   3   4        252.71        227.64        20.85 o                         
   7   3   4        478.48        510.26        47.42 o                         
   8   3   4          0.21          9.66        18.36 o                         
   9   3   4       1470.90       1470.57       109.59 o                         
  10   3   4         27.59         69.02        19.74 o                         
  11   3   4        238.78        128.22        23.68 o                         
  -9   4   4         90.70        109.36        21.15 o                         
  -8   4   4        198.81        246.03        28.22 o                         
  -7   4   4        998.03       1068.72        73.73 o                         
  -6   4   4       2721.27       2873.07        68.62 o                         
  -5   4   4          1.16         10.84        30.85 o                         
  -4   4   4       1768.45       1850.60        36.69 o                         
  -3   4   4       6143.66       6162.82        34.51 o                         
  -2   4   4      25069.14      25723.07       291.42 o                         
  -1   4   4         11.34         40.44        23.30 o                         
   0   4   4       1833.63       1655.34        33.19 o                         
   1   4   4       3005.96       3030.09        50.31 o                         
   2   4   4      19428.04      18751.00       122.64 o                         
   4   4   4       1653.00       1683.29        39.58 o                         
   5   4   4       1484.97       1348.32        36.04 o                         
   6   4   4       6002.82       5762.46       213.08 o                         
   7   4   4        866.26        895.86        41.32 o                         
   8   4   4          5.58         12.93        19.11 o                         
   9   4   4          5.64         16.33        18.92 o                         
  10   4   4       1698.05       1549.77       256.48 o                         
  11   4   4        301.96        188.64        57.48 o                         
  -9   5   4        153.35        162.10        16.59 o                         
  -8   5   4        774.79        816.04        42.61 o                         
  -7   5   4        162.44        176.23        15.61 o                         
  -6   5   4        267.52        279.95        34.46 o                         
  -5   5   4       2523.68       2509.15        58.02 o                         
  -4   5   4          0.31          9.11        16.95 o                         
  -3   5   4       7015.27       7053.94        91.39 o                         
  -2   5   4       1623.10       1444.58        24.86 o                         
  -1   5   4       5554.63       5041.41       116.72 o                         
   0   5   4         88.59         62.56        24.57 o                         
   1   5   4        679.37        719.90        28.88 o                         
   2   5   4       4180.62       3619.87        58.87 o                         
   4   5   4        330.00        375.70        31.96 o                         
   5   5   4       2473.54       2374.90        40.54 o                         
   6   5   4       1170.98       1089.25        35.08 o                         
   7   5   4       2181.43       2354.06        43.31 o                         
   8   5   4        781.95        772.43        42.78 o                         
   9   5   4          4.02         24.02        41.39 o                         
  10   5   4        127.19        103.28        20.20 o                         
  -9   6   4        131.97        125.10        16.75 o                         
  -8   6   4        921.62       1003.31        32.28 o                         
  -7   6   4         64.03         68.96        15.34 o                         
  -6   6   4        208.02        195.66        17.01 o                         
  -5   6   4        833.45        855.42        40.29 o                         
  -4   6   4       4427.78       4208.75        34.42 o                         
  -3   6   4        575.85        623.85        22.90 o                         
  -2   6   4         45.33         56.12        19.30 o                         
  -1   6   4        546.35        589.28        20.91 o                         
   0   6   4       1004.59        701.12        24.00 o                         
   1   6   4        586.29        539.11        25.64 o                         
   2   6   4        275.40        333.94        32.11 o                         
   3   6   4       2895.02       2571.59        48.97 o                         
   5   6   4       2135.83       2098.33        39.87 o                         
   6   6   4          1.33          8.05        27.29 o                         
   7   6   4        886.30        903.84        37.50 o                         
   8   6   4        812.00        889.37        31.85 o                         
   9   6   4        403.35        413.37        21.24 o                         
  10   6   4         29.24         23.08        22.30 o                         
  -9   7   4        430.24        307.65        23.22 o                         
  -8   7   4         64.89         94.67        15.81 o                         
  -7   7   4        705.64        770.36        18.89 o                         
  -6   7   4        925.87        982.39        18.48 o                         
  -5   7   4        326.35        334.04        18.69 o                         
  -4   7   4       3054.70       3076.55        49.80 o                         
  -3   7   4       1956.49       1776.49        22.90 o                         
  -2   7   4        340.77        319.05        19.90 o                         
  -1   7   4        915.08        877.22        19.85 o                         
   0   7   4       1759.43       1472.57        23.28 o                         
   1   7   4       2848.62       2522.53        32.56 o                         
   2   7   4       1870.22       1852.74        61.09 o                         
   3   7   4       2205.08       2225.60        42.62 o                         
   5   7   4        132.73        142.91        28.59 o                         
   6   7   4        104.03        120.57        28.18 o                         
   7   7   4         25.36         27.80        27.01 o                         
   8   7   4       1122.17       1374.63        35.40 o                         
   9   7   4        166.58        182.02        28.39 o                         
  10   7   4         27.12         40.50        22.11 o                         
  -8   8   4        112.91        129.32        16.96 o                         
  -7   8   4          3.25         29.66        16.41 o                         
  -6   8   4        222.88        265.43        15.96 o                         
  -5   8   4       3056.08       3259.42        99.88 o                         
  -4   8   4        161.01        171.62        18.00 o                         
  -3   8   4        348.36        371.69        34.06 o                         
  -2   8   4       7553.63       7491.56        74.29 o                         
  -1   8   4       4943.01       4882.39        47.93 o                         
   0   8   4       1051.01        894.29        20.65 o                         
   1   8   4       1189.74       1004.31        23.83 o                         
   2   8   4       1279.16       1080.57        30.72 o                         
   3   8   4       4155.31       4136.17        43.49 o                         
   4   8   4       1518.67       1414.54        37.44 o                         
   5   8   4        402.59        425.08        30.56 o                         
   6   8   4        215.91        243.00        28.42 o                         
   7   8   4       2035.98       2156.17        38.05 o                         
   8   8   4        305.71        369.56        30.42 o                         
   9   8   4        371.03        464.14        31.43 o                         
  10   8   4          7.13         30.97        21.26 o                         
  -8   9   4          3.76         22.60        15.95 o                         
  -7   9   4          7.85         25.33        15.80 o                         
  -6   9   4         91.30        110.18        16.01 o                         
  -5   9   4        249.25        281.32        16.31 o                         
  -4   9   4       2148.55       2211.09        27.23 o                         
  -3   9   4         35.14         35.84        15.09 o                         
  -2   9   4       1938.25       1917.05        23.76 o                         
  -1   9   4        284.38        290.35        15.90 o                         
   0   9   4       1516.30       1531.45        21.27 o                         
   1   9   4       1378.75       1239.25        29.89 o                         
   2   9   4       1059.64       1001.63        40.26 o                         
   3   9   4          2.99         32.78        23.89 o                         
   4   9   4       1135.35       1194.07        28.00 o                         
   5   9   4       1841.44       1873.29        28.42 o                         
   6   9   4       1047.02       1092.12        32.83 o                         
   7   9   4         17.86         10.81        26.64 o                         
   8   9   4        550.52        520.44        30.25 o                         
   9   9   4        273.51        288.31        30.08 o                         
  -7  10   4        267.24        202.64        19.67 o                         
  -6  10   4        230.12        280.36        25.25 o                         
  -5  10   4        543.02        590.92        38.99 o                         
  -4  10   4         90.56        129.10        28.92 o                         
  -3  10   4       1502.39       1569.63        30.37 o                         
  -2  10   4       1343.59       1369.11        22.47 o                         
  -1  10   4        201.95        195.93        25.39 o                         
   0  10   4         90.23         91.64        16.94 o                         
   1  10   4       2069.65       2135.75        32.77 o                         
   2  10   4       3045.96       3205.36        36.50 o                         
   3  10   4        345.59        348.75        23.56 o                         
   4  10   4         19.37         32.92        24.13 o                         
   5  10   4        936.59        977.63        35.04 o                         
   6  10   4       2737.54       2983.42        42.37 o                         
   7  10   4         64.23         64.78        27.35 o                         
   8  10   4          9.81          7.43        27.49 o                         
   9  10   4        160.28        122.51        30.09 o                         
  -7  11   4         40.33         25.56        17.75 o                         
  -6  11   4         79.49         80.29        17.06 o                         
  -5  11   4        439.69        465.82        17.84 o                         
  -4  11   4       1526.58       1578.88        35.49 o                         
  -3  11   4        357.50        415.18        20.77 o                         
  -2  11   4         15.49         37.01        15.55 o                         
  -1  11   4        316.53        350.27        16.35 o                         
   0  11   4        784.12        807.11        23.39 o                         
   1  11   4        249.36        275.81        25.99 o                         
   2  11   4         26.10         58.71        24.87 o                         
   3  11   4        514.38        573.94        60.94 o                         
   4  11   4        620.27        650.77        47.41 o                         
   5  11   4        707.20        773.51        19.67 o                         
   6  11   4          1.34         22.84        20.37 o                         
   7  11   4        650.17        601.52        26.22 o                         
   8  11   4         53.85         83.79        28.63 o                         
  -6  12   4         61.20         46.84        16.07 o                         
  -5  12   4        125.70        109.66        20.80 o                         
  -4  12   4       1213.85       1320.11        41.99 o                         
  -3  12   4         91.85        111.15        15.79 o                         
  -2  12   4          0.13         25.40        16.07 o                         
  -1  12   4        683.19        811.13        18.15 o                         
   0  12   4        879.40       1004.42        22.12 o                         
   1  12   4        353.69        384.18        41.83 o                         
   2  12   4        187.20        209.54        35.04 o                         
   3  12   4          0.62         44.08        22.82 o                         
   4  12   4       2684.55       3042.84        35.39 o                         
   5  12   4        289.77        286.57        17.80 o                         
   6  12   4        243.50        234.64        18.56 o                         
   7  12   4          3.83         18.78        16.44 o                         
   8  12   4        139.93         90.63        18.20 o                         
  -5  13   4         64.35         45.32        17.30 o                         
  -4  13   4          8.73         -2.91        14.89 o                         
  -3  13   4        571.14        571.99        25.45 o                         
  -2  13   4        167.65        156.36        15.47 o                         
  -1  13   4        688.48        740.35        18.37 o                         
   0  13   4        102.71        133.72        19.34 o                         
   1  13   4       1310.90       1460.94        40.19 o                         
   2  13   4         41.72         44.88        23.78 o                         
   3  13   4        270.63        284.35        25.26 o                         
   4  13   4        614.38        690.58        33.55 o                         
   5  13   4        572.50        592.60        32.83 o                         
   6  13   4         25.68         31.26        18.10 o                         
   7  13   4        143.85        123.97        18.76 o                         
  -4  14   4         66.76         35.52        16.32 o                         
  -3  14   4         31.56         48.53        15.29 o                         
  -2  14   4       1755.95       1818.94        22.66 o                         
  -1  14   4        308.17        285.45        20.41 o                         
   0  14   4        116.47        122.32        23.44 o                         
   1  14   4         10.53         31.18        21.88 o                         
   2  14   4        692.66        809.84        26.14 o                         
   3  14   4        586.79        620.92        26.98 o                         
   4  14   4         81.12        125.53        23.62 o                         
   5  14   4          0.96         12.67        19.01 o                         
   6  14   4        626.89        503.14        22.77 o                         
  -3  15   4        194.36        134.37        16.42 o                         
  -2  15   4        332.50        316.45        21.31 o                         
  -1  15   4        266.06        258.78        18.51 o                         
   0  15   4         91.18         85.45        27.78 o                         
   1  15   4          0.26          2.89        22.68 o                         
   2  15   4        225.74        223.09        22.94 o                         
   3  15   4         42.30         38.66        35.23 o                         
   4  15   4        193.90        176.19        24.58 o                         
   5  15   4         60.23         53.36        18.91 o                         
  -1  16   4         98.69         79.88        24.72 o                         
   0  16   4        141.25        117.10        28.14 o                         
   1  16   4         30.75         21.14        21.48 o                         
   2  16   4         36.63         14.55        21.15 o                         
  -2 -12   5        407.28        382.71        27.87 o                         
  -1 -12   5        265.53        218.16        21.07 o                         
   0 -12   5        116.81         87.66        23.79 o                         
   1 -12   5         84.49         58.54        18.38 o                         
   2 -12   5         95.83         86.89        17.62 o                         
   3 -12   5         74.98         51.81        18.73 o                         
  -4 -11   5         98.62         77.42        27.25 o                         
  -3 -11   5         15.72          6.61        19.37 o                         
  -2 -11   5        209.43        202.47        20.36 o                         
  -1 -11   5       1634.00       1727.98        88.03 o                         
   0 -11   5          1.29          1.93        16.05 o                         
   1 -11   5         39.95         48.42        14.53 o                         
   2 -11   5        851.63        806.30        27.56 o                         
   3 -11   5        593.69        543.44        20.85 o                         
   4 -11   5          4.88         17.46        17.71 o                         
   5 -11   5          0.02         19.31        18.40 o                         
  -5 -10   5          5.54        -19.93        19.93 o                         
  -4 -10   5        370.45        352.38        67.25 o                         
  -3 -10   5        133.42        154.41        17.87 o                         
  -2 -10   5        206.02        200.65        18.47 o                         
  -1 -10   5          2.31          7.98        16.83 o                         
   0 -10   5       1163.74       1228.32        27.13 o                         
   1 -10   5        295.01        333.89        15.33 o                         
   2 -10   5        437.76        430.87        20.08 o                         
   3 -10   5          8.16         16.36        16.73 o                         
   4 -10   5        620.48        595.51        20.33 o                         
   5 -10   5         45.45         27.71        17.76 o                         
   6 -10   5        199.64        164.93        30.11 o                         
  -6  -9   5          9.16         71.32        19.92 o                         
  -5  -9   5          9.57         37.84        19.72 o                         
  -4  -9   5          0.54         22.17        32.10 o                         
  -3  -9   5        574.40        612.34        22.81 o                         
  -2  -9   5         18.09         42.22        16.33 o                         
  -1  -9   5        391.86        403.82        17.73 o                         
   0  -9   5          0.80         15.19        17.76 o                         
   1  -9   5       1757.97       2033.22        24.34 o                         
   2  -9   5         12.56         25.14        17.42 o                         
   3  -9   5        105.38        126.78        16.71 o                         
   4  -9   5        204.29        248.49        23.77 o                         
   5  -9   5        669.05        613.02        25.10 o                         
   6  -9   5        318.19        272.30        19.31 o                         
   7  -9   5        145.08         95.49        17.27 o                         
  -7  -8   5         43.94         77.29        20.80 o                         
  -6  -8   5        362.50        305.45        54.71 o                         
  -5  -8   5         94.37        129.43        40.66 o                         
  -4  -8   5        187.27        206.68        20.28 o                         
  -3  -8   5         29.76         22.89        20.82 o                         
  -2  -8   5       1256.77       1232.54        29.72 o                         
  -1  -8   5         12.81         12.60        17.99 o                         
   0  -8   5       2600.29       2767.15        27.10 o                         
   1  -8   5        221.79        237.21        19.79 o                         
   2  -8   5        450.85        530.26        27.34 o                         
   3  -8   5         28.83         43.87        17.07 o                         
   4  -8   5         33.41         35.62        17.47 o                         
   5  -8   5       1056.34       1160.37        39.09 o                         
   6  -8   5         66.58         71.77        15.60 o                         
   7  -8   5         45.66         61.60        16.10 o                         
   8  -8   5        245.38        175.54        18.46 o                         
  -7  -7   5         28.14         18.10        26.50 o                         
  -6  -7   5         19.07         47.26        19.96 o                         
  -5  -7   5       2751.31       2835.22       303.22 o                         
  -4  -7   5        683.66        638.42        23.12 o                         
  -3  -7   5         18.08         52.99        19.39 o                         
  -2  -7   5        561.77        601.41        24.88 o                         
  -1  -7   5       4780.93       4965.36        36.67 o                         
   0  -7   5       3731.92       3821.33        31.08 o                         
   1  -7   5         16.47         45.09        18.30 o                         
   2  -7   5          0.51         33.44        18.12 o                         
   3  -7   5       1167.78       1222.97        45.08 o                         
   4  -7   5        945.56        983.73        20.68 o                         
   5  -7   5        121.38        153.53        17.23 o                         
   6  -7   5        739.30        744.90        31.29 o                         
   7  -7   5        740.97        786.33        18.69 o                         
   8  -7   5        586.72        483.56        46.62 o                         
  -8  -6   5        375.25        273.69        30.37 o                         
  -7  -6   5         61.36         81.57        27.55 o                         
  -6  -6   5        269.00        263.09        27.37 o                         
  -5  -6   5         98.71        118.78        19.49 o                         
  -4  -6   5        794.13        832.47        23.01 o                         
  -3  -6   5       2053.94       2110.89        28.13 o                         
  -2  -6   5        249.03        269.88        40.55 o                         
  -1  -6   5       4513.34       4530.36        44.36 o                         
   0  -6   5       1617.44       1495.13        19.83 o                         
   1  -6   5       1252.27       1338.74        22.88 o                         
   2  -6   5        211.33        205.93        19.42 o                         
   3  -6   5        421.20        418.94        21.88 o                         
   4  -6   5        232.07        235.10        19.62 o                         
   5  -6   5       1900.81       2024.76        24.65 o                         
   6  -6   5        196.96        220.84        16.37 o                         
   7  -6   5        980.04       1044.17        40.31 o                         
   8  -6   5         47.30         71.99        15.90 o                         
   9  -6   5        202.28        153.97        19.77 o                         
  -8  -5   5        364.50        339.07        29.20 o                         
  -7  -5   5       1084.71       1145.62        32.76 o                         
  -6  -5   5        704.37        821.03        36.74 o                         
  -5  -5   5        108.91        102.77        26.05 o                         
  -4  -5   5        254.31        256.76        21.35 o                         
  -3  -5   5         66.23         75.54        33.06 o                         
  -2  -5   5       4864.97       4811.85        83.05 o                         
  -1  -5   5       1539.12       1396.22        50.87 o                         
   0  -5   5       2089.33       1927.54        24.79 o                         
   1  -5   5       7035.15       6833.38        32.87 o                         
   2  -5   5       1883.34       1844.72        35.01 o                         
   3  -5   5       1393.00       1386.75        23.31 o                         
   4  -5   5        816.15        833.08        19.50 o                         
   5  -5   5         91.21        107.20        17.35 o                         
   6  -5   5       3904.64       4047.20       168.27 o                         
   7  -5   5       1560.94       1601.96       118.66 o                         
   8  -5   5          5.98         16.47        15.29 o                         
   9  -5   5         54.31         72.25        17.87 o                         
  -8  -4   5          0.26         16.06        19.27 o                         
  -7  -4   5       2392.85       2676.94        28.25 o                         
  -6  -4   5          1.17         14.21        18.49 o                         
  -5  -4   5         39.40         49.90        19.41 o                         
  -4  -4   5        487.21        475.44        20.76 o                         
  -3  -4   5       1582.63       1471.78        27.49 o                         
  -2  -4   5        948.41       1039.96        28.88 o                         
  -1  -4   5       1937.55       1768.79       116.61 o                         
   0  -4   5         58.67         41.77        19.51 o                         
   1  -4   5       9737.60       9099.76        38.74 o                         
   2  -4   5        292.49        328.80        21.47 o                         
   3  -4   5        225.30        261.25        20.93 o                         
   4  -4   5       4854.32       4857.71        42.87 o                         
   5  -4   5       1849.59       1863.52        32.65 o                         
   6  -4   5       1331.28       1307.16        27.07 o                         
   7  -4   5        458.28        482.07        16.69 o                         
   8  -4   5        228.59        271.53        19.57 o                         
   9  -4   5        284.85        307.78        30.52 o                         
  10  -4   5         62.55         40.61        18.43 o                         
  -9  -3   5          0.63          7.14        19.36 o                         
  -8  -3   5        677.64        671.89        24.50 o                         
  -7  -3   5        278.75        317.70        23.03 o                         
  -6  -3   5        168.40        151.62        19.04 o                         
  -5  -3   5       1025.70       1044.57        21.96 o                         
  -4  -3   5        414.56        400.28        27.56 o                         
  -3  -3   5       1664.13       1538.28        25.68 o                         
  -2  -3   5       3532.17       3282.84        35.40 o                         
  -1  -3   5        497.19        563.85        26.57 o                         
   0  -3   5       5408.50       5152.03        34.68 o                         
   1  -3   5       5670.81       5268.38        41.38 o                         
   2  -3   5        240.11        306.83        21.87 o                         
   3  -3   5        890.81        971.99        23.53 o                         
   4  -3   5        254.81        235.43        18.05 o                         
   5  -3   5       4465.57       4405.62        65.96 o                         
   6  -3   5         56.62         80.96        16.50 o                         
   7  -3   5        231.39        243.30        15.27 o                         
   8  -3   5        123.78        138.89        18.95 o                         
   9  -3   5        751.55        819.92        58.25 o                         
  10  -3   5          9.46         32.69        17.49 o                         
  -9  -2   5        302.04        280.94        41.51 o                         
  -8  -2   5         22.71         17.97        19.15 o                         
  -7  -2   5       1099.76       1205.98        23.34 o                         
  -6  -2   5          9.93          8.88        20.69 o                         
  -5  -2   5       1159.54       1172.52        58.02 o                         
  -4  -2   5        488.53        514.63        23.02 o                         
  -3  -2   5        901.66        970.97        25.28 o                         
  -2  -2   5      11914.11      11309.40        53.88 o                         
  -1  -2   5       7110.05       6306.10        37.83 o                         
   0  -2   5       1908.13       1812.83        35.18 o                         
   1  -2   5        263.89        298.25        23.24 o                         
   2  -2   5         27.96         24.04        21.61 o                         
   3  -2   5          3.84         23.74        21.65 o                         
   4  -2   5        938.51        924.85        22.37 o                         
   5  -2   5        143.00        120.59        16.87 o                         
   6  -2   5       1701.71       1631.08        63.06 o                         
   7  -2   5        200.05        206.61        18.85 o                         
   8  -2   5        552.72        601.49        41.06 o                         
   9  -2   5        262.51        291.05        19.50 o                         
  10  -2   5        356.13        349.32        50.39 o                         
  -9  -1   5       1260.76       1289.57        33.80 o                         
  -8  -1   5         27.58         39.57        18.29 o                         
  -7  -1   5         65.00         85.19        18.85 o                         
  -6  -1   5       2065.53       2221.11        25.83 o                         
  -5  -1   5       3808.21       3889.69        30.52 o                         
  -4  -1   5       1012.05       1049.12        25.20 o                         
  -3  -1   5       1092.39       1136.57        24.15 o                         
  -2  -1   5        213.64        189.75        28.60 o                         
  -1  -1   5      28291.44      28642.10        76.89 o                         
   0  -1   5        411.04        409.94        24.79 o                         
   1  -1   5        396.28        281.80        25.90 o                         
   2  -1   5       1154.83       1184.51        30.47 o                         
   3  -1   5       6194.18       5284.06        41.91 o                         
   4  -1   5        457.18        438.24        20.57 o                         
   5  -1   5         12.51         40.30        16.12 o                         
   6  -1   5        394.42        421.22        16.83 o                         
   7  -1   5       5226.44       5360.84       327.28 o                         
   8  -1   5        390.26        392.00        21.14 o                         
   9  -1   5         66.30         61.18        16.88 o                         
  10  -1   5         90.13         79.02        18.73 o                         
  -9   0   5         35.14         38.13        19.88 o                         
  -8   0   5       1059.25       1181.57        22.93 o                         
  -7   0   5        495.71        550.34        20.65 o                         
  -6   0   5        109.54        126.58        19.43 o                         
  -5   0   5          0.65          2.86        18.84 o                         
  -4   0   5       4829.12       4499.78        63.99 o                         
  -3   0   5        600.93        543.73        25.49 o                         
  -2   0   5       1863.23       1639.28        28.05 o                         
  -1   0   5       2233.29       1942.21        32.60 o                         
   0   0   5       7533.94       6436.00        46.84 o                         
   1   0   5        192.29        247.37        25.91 o                         
   2   0   5         28.93         62.67        29.93 o                         
   3   0   5        245.21        156.17        23.60 o                         
   4   0   5       8992.66       8584.53        41.31 o                         
   5   0   5        196.55        231.86        16.25 o                         
   6   0   5       1005.65       1064.24        48.04 o                         
   7   0   5       1591.60       1673.41        61.13 o                         
   8   0   5       1250.92       1458.38        67.55 o                         
   9   0   5        570.27        573.57        37.71 o                         
  10   0   5          0.86         -1.35        18.36 o                         
  11   0   5         29.99         48.33        16.61 o                         
  -9   1   5        543.53        548.71        28.16 o                         
  -8   1   5        209.16        230.10        18.95 o                         
  -7   1   5       3711.28       4236.53        30.72 o                         
  -6   1   5         27.12         23.15        28.66 o                         
  -5   1   5         76.28        115.38        19.10 o                         
  -4   1   5       2126.17       1981.00        34.66 o                         
  -3   1   5       9983.78       9560.17        66.17 o                         
  -2   1   5       2211.70       2124.67        30.54 o                         
  -1   1   5          8.95          5.06        25.42 o                         
   0   1   5        682.94        777.25        28.19 o                         
   1   1   5      13752.36      12871.79        63.29 o                         
   2   1   5       4606.78       4627.02        46.52 o                         
   3   1   5         95.77        145.68        24.28 o                         
   4   1   5       3886.51       3529.07        57.33 o                         
   5   1   5       7397.35       6968.55        72.91 o                         
   6   1   5       4864.65       4834.58        75.28 o                         
   7   1   5        630.97        678.94        19.25 o                         
   8   1   5        556.46        622.17        53.25 o                         
   9   1   5        672.77        749.89        67.84 o                         
  10   1   5        451.48        456.34        24.03 o                         
  11   1   5         15.40         33.25        20.16 o                         
  -9   2   5         43.26         48.15        15.63 o                         
  -8   2   5       1023.16       1154.94        70.00 o                         
  -7   2   5        576.46        607.83        21.07 o                         
  -6   2   5        191.82        197.38        20.43 o                         
  -5   2   5         98.94        116.16        19.19 o                         
  -4   2   5        111.50        109.53        20.30 o                         
  -3   2   5       7579.95       7094.05        64.32 o                         
  -2   2   5       6667.91       5952.37        42.22 o                         
  -1   2   5         31.20         57.74        26.39 o                         
   0   2   5       3999.41       4121.14        40.54 o                         
   1   2   5       5024.32       4186.35        41.17 o                         
   2   2   5        841.49        631.70        30.45 o                         
   3   2   5       2646.90       2717.60        34.57 o                         
   4   2   5         16.97         16.20        22.98 o                         
   5   2   5       4465.79       4124.38        38.63 o                         
   6   2   5        109.25        124.18        19.78 o                         
   7   2   5        559.07        529.14        21.33 o                         
   8   2   5         26.22         21.18        21.83 o                         
   9   2   5       1210.74       1348.35       138.18 o                         
  10   2   5         28.66         38.09        20.09 o                         
  11   2   5         83.64         69.72        20.18 o                         
  -9   3   5        944.75        875.43        71.48 o                         
  -8   3   5        788.24        825.96        43.25 o                         
  -7   3   5        179.65        181.77        25.86 o                         
  -6   3   5         35.18         18.87        20.64 o                         
  -5   3   5        447.48        417.95        20.67 o                         
  -4   3   5       3104.13       2958.91        30.57 o                         
  -3   3   5         13.56         11.40        21.01 o                         
  -2   3   5       3457.69       2903.55        40.45 o                         
  -1   3   5       9666.46       8774.91        56.61 o                         
   0   3   5       9151.04       9020.91        82.65 o                         
   1   3   5        937.50        662.40        28.74 o                         
   2   3   5       2982.57       2546.41        42.11 o                         
   3   3   5       2632.78       2276.77        50.71 o                         
   4   3   5       2779.40       2638.43        40.37 o                         
   5   3   5       1273.17       1093.89        31.21 o                         
   6   3   5        603.72        558.57        33.16 o                         
   7   3   5          1.28         24.43        20.98 o                         
   8   3   5       2267.77       2319.89       156.98 o                         
   9   3   5        448.55        510.25        48.07 o                         
  10   3   5        273.74        245.57        20.34 o                         
  11   3   5          2.15         14.72        20.05 o                         
  -9   4   5        357.85        322.29        23.28 o                         
  -8   4   5        529.41        557.45        34.82 o                         
  -7   4   5         81.46         91.54        15.19 o                         
  -6   4   5         62.44         67.59        16.06 o                         
  -5   4   5        834.84        811.33        25.17 o                         
  -4   4   5        292.88        268.60        23.54 o                         
  -3   4   5       7100.85       7005.85        74.22 o                         
  -2   4   5        343.44        251.96        23.73 o                         
  -1   4   5       7272.30       6513.43       150.49 o                         
   0   4   5       1137.42       1205.84        30.55 o                         
   1   4   5       2934.31       2798.28        39.94 o                         
   2   4   5       5862.22       5214.13        64.55 o                         
   3   4   5       6196.72       5732.01        54.75 o                         
   4   4   5         20.73         14.54        20.98 o                         
   5   4   5       1161.10       1182.41        25.66 o                         
   6   4   5       1396.15       1285.67        94.44 o                         
   7   4   5       1733.81       1802.65        92.42 o                         
   8   4   5        352.90        361.50        39.18 o                         
   9   4   5        663.44        701.99        47.13 o                         
  10   4   5        240.75        239.98        28.65 o                         
  11   4   5         73.67         40.32        22.76 o                         
  -9   5   5         46.88         62.40        19.06 o                         
  -8   5   5         98.24        101.14        14.83 o                         
  -7   5   5       1279.94       1376.54        40.89 o                         
  -6   5   5       1249.11       1389.59        20.62 o                         
  -5   5   5       1794.25       1782.27        66.39 o                         
  -4   5   5       1196.82       1150.05        20.18 o                         
  -3   5   5         61.32         51.39        18.73 o                         
  -2   5   5      10334.91      10290.95        43.36 o                         
  -1   5   5       9977.18       8850.24       115.37 o                         
   0   5   5        202.97        180.01        22.97 o                         
   1   5   5        437.94        285.51        27.61 o                         
   2   5   5       5266.79       4978.33        81.39 o                         
   3   5   5      11916.47      11468.16        70.35 o                         
   4   5   5        615.21        580.33        42.36 o                         
   5   5   5          1.59         18.90        24.30 o                         
   6   5   5       1323.38       1316.93        57.28 o                         
   7   5   5       5782.33       6130.56       423.54 o                         
   8   5   5          0.60         16.29        18.56 o                         
   9   5   5         24.03         39.51        20.78 o                         
  10   5   5        209.85        160.18        22.51 o                         
  -9   6   5        180.89        123.38        16.80 o                         
  -8   6   5          1.88         -5.03        15.64 o                         
  -7   6   5       1072.84       1175.76        19.53 o                         
  -6   6   5        230.65        227.32        19.51 o                         
  -5   6   5        166.90        191.82        21.12 o                         
  -4   6   5       2543.74       2373.45        49.22 o                         
  -3   6   5       2883.50       2736.45        72.63 o                         
  -2   6   5       1623.13       1640.48        31.69 o                         
  -1   6   5        221.49        288.90        21.19 o                         
   0   6   5       5020.71       4518.75        51.33 o                         
   1   6   5       2811.07       2428.48        71.75 o                         
   2   6   5        403.14        426.69        33.44 o                         
   3   6   5        120.44        135.35        33.92 o                         
   5   6   5        175.98        144.74        30.79 o                         
   6   6   5       1997.05       2024.72        43.01 o                         
   7   6   5         24.90         34.96        18.83 o                         
   8   6   5       2472.71       2449.82       260.64 o                         
   9   6   5         62.45         69.40        19.47 o                         
  10   6   5         11.82         17.76        20.22 o                         
  -8   7   5        250.23        247.39        18.63 o                         
  -7   7   5        438.09        485.83        24.82 o                         
  -6   7   5        131.98        113.04        15.93 o                         
  -5   7   5        236.54        252.46        16.81 o                         
  -4   7   5        151.15        158.61        18.15 o                         
  -3   7   5       3961.60       3747.33        43.78 o                         
  -2   7   5        133.35        117.30        20.18 o                         
  -1   7   5          9.42         37.90        20.75 o                         
   0   7   5          8.28         34.27        18.92 o                         
   1   7   5       4825.41       4132.54        50.41 o                         
   2   7   5        214.56        165.39        30.30 o                         
   3   7   5         51.27         80.24        34.33 o                         
   4   7   5        129.23        124.18        39.35 o                         
   5   7   5       4245.27       4089.83        48.62 o                         
   6   7   5       1475.82       1601.01        37.54 o                         
   7   7   5        785.66        820.68        31.88 o                         
   8   7   5          6.16         16.40        19.04 o                         
   9   7   5       1101.74       1137.76       206.28 o                         
  10   7   5          6.39         18.97        25.92 o                         
  -8   8   5        125.47        113.31        17.33 o                         
  -7   8   5         14.01         22.44        16.43 o                         
  -6   8   5        563.64        579.94        17.95 o                         
  -5   8   5         11.78         29.11        14.91 o                         
  -4   8   5        389.96        405.14        17.62 o                         
  -3   8   5         13.00         24.71        17.77 o                         
  -2   8   5       2709.18       2630.32        26.86 o                         
  -1   8   5       1415.30       1413.73        21.47 o                         
   0   8   5       3495.99       3415.44        40.68 o                         
   1   8   5        120.96         85.83        21.23 o                         
   2   8   5       2326.68       2122.84        37.00 o                         
   3   8   5          1.95         42.18        29.69 o                         
   4   8   5        440.84        499.79        32.14 o                         
   5   8   5       2637.60       2643.47        43.33 o                         
   6   8   5        343.52        388.07        30.32 o                         
   7   8   5         17.35         41.83        28.00 o                         
   8   8   5        464.22        594.22        31.01 o                         
   9   8   5        140.37        114.41        21.58 o                         
  10   8   5         45.15         60.10        21.13 o                         
  -8   9   5         70.70         43.54        16.52 o                         
  -7   9   5          7.44          9.13        15.14 o                         
  -6   9   5        293.37        313.19        25.65 o                         
  -5   9   5       2172.90       2315.84        29.80 o                         
  -4   9   5        362.11        403.11        26.16 o                         
  -3   9   5        173.41        160.19        17.19 o                         
  -2   9   5         10.32          9.26        17.47 o                         
  -1   9   5      11914.01      12342.97        62.01 o                         
   0   9   5       4062.52       4166.37        62.10 o                         
   1   9   5         66.28         93.33        20.16 o                         
   2   9   5          6.60         43.00        26.38 o                         
   3   9   5       1693.14       1657.07        32.62 o                         
   4   9   5        986.58       1052.23        28.84 o                         
   5   9   5        113.81        131.01        20.39 o                         
   6   9   5        151.33        171.72        28.10 o                         
   7   9   5       2163.75       2543.66        40.41 o                         
   8   9   5        317.26        303.50        30.17 o                         
   9   9   5          2.07        -11.89        29.54 o                         
  -7  10   5          1.90         20.56        15.75 o                         
  -6  10   5        300.83        321.62        16.64 o                         
  -5  10   5          3.42         25.49        16.80 o                         
  -4  10   5       1743.48       1788.03        60.96 o                         
  -3  10   5       1089.14       1209.23        24.94 o                         
  -2  10   5          6.97         11.90        14.84 o                         
  -1  10   5       1920.71       1953.11        21.72 o                         
   0  10   5       1508.06       1567.26        23.36 o                         
   1  10   5        660.71        682.05        27.62 o                         
   2  10   5          3.00         12.95        26.13 o                         
   3  10   5          6.53          2.79        25.76 o                         
   4  10   5        908.20        947.06        27.84 o                         
   5  10   5       1623.29       1716.08        29.56 o                         
   6  10   5          4.75        -12.61        21.64 o                         
   7  10   5       1121.56       1231.79        36.25 o                         
   8  10   5        508.88        603.60        31.38 o                         
   9  10   5         90.84         83.26        29.94 o                         
  -7  11   5        386.20        379.28        21.64 o                         
  -6  11   5        373.57        317.79        39.26 o                         
  -5  11   5          4.98         -0.49        14.91 o                         
  -4  11   5        531.81        587.38        32.46 o                         
  -3  11   5        397.84        459.12        28.58 o                         
  -2  11   5       1666.64       1828.36        29.17 o                         
  -1  11   5        207.07        186.59        16.89 o                         
   0  11   5        352.55        384.80        18.25 o                         
   1  11   5       2425.98       2696.29        35.85 o                         
   2  11   5        549.23        617.90        28.47 o                         
   3  11   5        345.71        367.40        24.88 o                         
   4  11   5        290.64        310.43        23.97 o                         
   5  11   5        515.89        550.41        25.05 o                         
   6  11   5       3194.32       3486.67        59.75 o                         
   7  11   5        304.61        295.46        23.05 o                         
   8  11   5        250.00        268.84        36.82 o                         
   9  11   5         85.92         89.18        30.03 o                         
  -6  12   5          8.81          3.94        16.54 o                         
  -5  12   5         74.66         70.47        18.29 o                         
  -4  12   5          2.53         18.79        16.40 o                         
  -3  12   5       1796.43       1889.40        28.97 o                         
  -2  12   5         85.59         75.11        14.45 o                         
  -1  12   5        295.96        349.19        15.76 o                         
   0  12   5        180.01        202.12        16.23 o                         
   1  12   5       1327.63       1478.58        29.53 o                         
   2  12   5         46.70         60.80        23.30 o                         
   3  12   5         16.18         37.72        23.26 o                         
   4  12   5        561.71        603.79        26.28 o                         
   5  12   5       1833.34       1961.90        39.07 o                         
   6  12   5        418.22        397.71        19.85 o                         
   7  12   5        263.21        213.55        17.69 o                         
   8  12   5        126.80         87.92        24.69 o                         
  -5  13   5         52.16         56.35        17.77 o                         
  -4  13   5         87.64         76.49        16.65 o                         
  -3  13   5        317.94        333.37        16.80 o                         
  -2  13   5        400.50        453.65        18.49 o                         
  -1  13   5         36.58         51.47        15.60 o                         
   0  13   5       1308.65       1409.47        24.87 o                         
   1  13   5         71.13         61.44        23.47 o                         
   2  13   5        681.20        676.51        26.89 o                         
   3  13   5         91.14        150.42        23.61 o                         
   4  13   5        153.45        179.96        23.43 o                         
   5  13   5       1359.41       1455.62        30.51 o                         
   6  13   5        118.46        130.54        18.86 o                         
   7  13   5         23.50         42.04        17.89 o                         
  -4  14   5          0.37         10.60        17.23 o                         
  -3  14   5        139.85        143.70        15.20 o                         
  -2  14   5        461.59        464.19        18.01 o                         
  -1  14   5        567.27        605.43        17.62 o                         
   0  14   5        201.65        210.51        23.42 o                         
   1  14   5        377.71        382.52        24.87 o                         
   2  14   5        478.34        570.39        25.48 o                         
   3  14   5         78.43         83.94        23.44 o                         
   4  14   5        301.94        349.33        25.96 o                         
   5  14   5          3.36         38.28        18.10 o                         
   6  14   5        219.43        156.90        19.31 o                         
  -3  15   5         12.18         36.34        16.08 o                         
  -2  15   5        538.10        480.45        31.77 o                         
  -1  15   5       1134.51       1089.11        67.36 o                         
   0  15   5          7.62         26.18        22.44 o                         
   1  15   5         28.02         41.87        23.01 o                         
   2  15   5         19.07         18.69        23.03 o                         
   3  15   5        610.82        673.62        27.02 o                         
   4  15   5        194.03        172.94        24.65 o                         
   5  15   5         20.19         20.31        18.46 o                         
  -1  16   5          1.15         60.03        19.78 o                         
   0  16   5        241.21        179.59        25.88 o                         
   1  16   5          1.03          3.67        23.09 o                         
   2  16   5          1.31          5.08        21.59 o                         
   3  16   5         25.15         34.49        24.37 o                         
  -3 -11   6        168.69        108.74        20.92 o                         
  -2 -11   6        325.69        232.15        18.58 o                         
  -1 -11   6        112.37         95.06        16.96 o                         
   0 -11   6        717.90        649.43        51.85 o                         
   1 -11   6         84.16        114.56        17.62 o                         
   2 -11   6        120.50        127.56        16.55 o                         
   3 -11   6         49.43         56.55        18.18 o                         
   4 -11   6         95.02         76.02        24.97 o                         
  -4 -10   6        193.04        171.25        47.93 o                         
  -3 -10   6         18.70         36.07        18.13 o                         
  -2 -10   6        125.80        139.66        22.26 o                         
  -1 -10   6       1037.29       1076.85        84.06 o                         
   0 -10   6        559.00        645.52        20.85 o                         
   1 -10   6        426.04        436.12        20.95 o                         
   2 -10   6        711.91        819.67        22.49 o                         
   3 -10   6       1049.25       1036.68        46.90 o                         
   4 -10   6        486.30        407.77        42.42 o                         
   5 -10   6         24.93         44.25        17.95 o                         
  -5  -9   6          0.03         43.65        22.29 o                         
  -4  -9   6         43.71         49.69        21.42 o                         
  -3  -9   6        162.37        130.12        43.16 o                         
  -2  -9   6        291.67        327.94        17.31 o                         
  -1  -9   6         12.98         28.21        18.30 o                         
   0  -9   6       1013.30       1011.63        39.06 o                         
   1  -9   6        278.49        330.33        16.72 o                         
   2  -9   6       1123.40       1262.38        24.85 o                         
   3  -9   6         32.56         48.62        17.20 o                         
   4  -9   6         98.46         97.32        20.38 o                         
   5  -9   6        898.93        818.41        22.53 o                         
   6  -9   6         74.10         60.28        17.59 o                         
  -6  -8   6        158.18        168.78        34.62 o                         
  -5  -8   6        383.73        340.05        64.13 o                         
  -4  -8   6        205.57        204.09        20.97 o                         
  -3  -8   6        111.59        123.78        32.31 o                         
  -2  -8   6        960.42       1007.26        62.84 o                         
  -1  -8   6        753.73        861.20        19.74 o                         
   0  -8   6        805.06        851.66        25.92 o                         
   1  -8   6       1598.86       1790.31        20.64 o                         
   2  -8   6       1374.50       1559.22        22.71 o                         
   3  -8   6         35.17         79.41        17.96 o                         
   4  -8   6         53.68         60.57        17.41 o                         
   5  -8   6          0.63         12.73        17.55 o                         
   6  -8   6       1034.42       1046.37        75.95 o                         
   7  -8   6          6.90         11.97        16.85 o                         
  -7  -7   6        196.33        107.05        21.19 o                         
  -6  -7   6        189.85        140.16        39.36 o                         
  -5  -7   6         62.13         63.69        20.72 o                         
  -4  -7   6        487.19        529.52        36.44 o                         
  -3  -7   6        277.11        314.44        20.79 o                         
  -2  -7   6         56.58         64.95        23.49 o                         
  -1  -7   6       3028.20       3142.15        32.78 o                         
   0  -7   6        601.50        683.43        20.29 o                         
   1  -7   6       2780.94       3007.79        35.60 o                         
   2  -7   6          8.19         25.70        17.65 o                         
   3  -7   6        182.22        217.58        18.60 o                         
   4  -7   6         54.56         95.26        18.22 o                         
   5  -7   6        334.34        351.84        18.87 o                         
   6  -7   6        151.90        174.23        16.17 o                         
   7  -7   6        387.25        385.69        22.39 o                         
   8  -7   6         25.43         29.95        16.06 o                         
  -7  -6   6         82.17         75.91        27.84 o                         
  -6  -6   6          4.64        -17.31        19.56 o                         
  -5  -6   6       1068.77       1048.64        59.74 o                         
  -4  -6   6       2225.53       2315.63        75.34 o                         
  -3  -6   6        804.10        751.08        23.94 o                         
  -2  -6   6        271.97        293.57        21.18 o                         
  -1  -6   6          4.11         14.32        19.36 o                         
   0  -6   6       5677.08       5757.45        68.05 o                         
   1  -6   6        265.15        318.92        17.34 o                         
   2  -6   6          8.04         34.21        16.20 o                         
   3  -6   6        124.47        126.00        18.28 o                         
   4  -6   6       2032.55       2226.40        25.15 o                         
   5  -6   6        234.16        275.63        18.90 o                         
   6  -6   6         99.30        119.94        17.30 o                         
   7  -6   6         12.92         52.99        15.74 o                         
   8  -6   6        857.15        905.13        54.36 o                         
   9  -6   6        185.69        116.03        21.73 o                         
  -8  -5   6          6.91         37.76        27.80 o                         
  -7  -5   6       1668.66       1545.29        39.74 o                         
  -6  -5   6        151.46        116.82        27.99 o                         
  -5  -5   6        193.26        223.37        26.63 o                         
  -4  -5   6          1.74         44.48        19.32 o                         
  -3  -5   6       1378.48       1499.90        92.47 o                         
  -2  -5   6        712.31        747.19        26.46 o                         
  -1  -5   6        496.71        542.75        22.91 o                         
   0  -5   6        156.50        136.79        23.18 o                         
   1  -5   6       4061.81       3842.10        26.73 o                         
   2  -5   6         40.95         57.90        21.37 o                         
   3  -5   6         18.69         24.80        19.77 o                         
   4  -5   6        477.12        468.18        20.80 o                         
   5  -5   6       2035.69       2142.65        30.55 o                         
   6  -5   6       1006.70       1017.50        37.12 o                         
   7  -5   6         66.41         47.27        16.28 o                         
   8  -5   6        556.86        556.99        39.49 o                         
   9  -5   6        213.35        219.94        20.93 o                         
  -8  -4   6        398.35        317.61        20.38 o                         
  -7  -4   6         25.40         38.55        18.88 o                         
  -6  -4   6       3196.87       3425.26       111.97 o                         
  -5  -4   6        170.44        204.90        20.90 o                         
  -4  -4   6         45.41         65.36        26.90 o                         
  -3  -4   6        322.22        365.13        61.05 o                         
  -2  -4   6       2279.61       2239.47        45.16 o                         
  -1  -4   6       1215.69       1183.67        25.50 o                         
   0  -4   6         70.85        104.97        21.26 o                         
   1  -4   6         13.95         21.81        16.97 o                         
   2  -4   6       8988.81       8968.78        38.88 o                         
   3  -4   6       1674.59       1623.42        24.45 o                         
   4  -4   6        127.09        152.47        19.29 o                         
   5  -4   6        854.49        915.15        20.58 o                         
   6  -4   6       1022.31       1080.19        33.35 o                         
   7  -4   6       2433.78       2448.11       105.64 o                         
   8  -4   6        678.26        750.70        18.34 o                         
   9  -4   6        118.93        114.93        19.23 o                         
  -8  -3   6        112.98        134.17        19.47 o                         
  -7  -3   6        664.39        776.93        29.86 o                         
  -6  -3   6       1061.60       1097.86        48.82 o                         
  -5  -3   6         34.24         71.18        18.12 o                         
  -4  -3   6         13.62          3.72        21.78 o                         
  -3  -3   6         50.96         86.22        31.01 o                         
  -2  -3   6       4872.20       4580.14        80.47 o                         
  -1  -3   6       2921.35       2605.67        33.07 o                         
   0  -3   6        614.55        656.80        26.61 o                         
   1  -3   6       2404.70       2276.91        25.23 o                         
   2  -3   6       9989.08       9894.57        43.00 o                         
   3  -3   6        202.31        195.02        20.65 o                         
   4  -3   6        840.57        871.88        23.30 o                         
   5  -3   6         29.55         48.28        17.69 o                         
   6  -3   6        713.34        771.06        19.23 o                         
   7  -3   6         25.87         48.36        15.30 o                         
   8  -3   6        140.19        126.08        19.54 o                         
   9  -3   6          4.33          7.07        19.30 o                         
  10  -3   6        585.84        477.76        29.04 o                         
  -9  -2   6        525.57        360.85        24.37 o                         
  -8  -2   6        716.10        724.90        46.28 o                         
  -7  -2   6        664.89        708.80        35.42 o                         
  -6  -2   6        103.19        105.59        18.16 o                         
  -5  -2   6         62.58         93.25        39.04 o                         
  -4  -2   6        601.22        580.29        21.07 o                         
  -3  -2   6       2267.09       2307.67        29.33 o                         
  -2  -2   6          2.30          7.59        16.61 o                         
  -1  -2   6       7248.38       6877.36        37.49 o                         
   0  -2   6       2085.53       1869.42        61.36 o                         
   1  -2   6       7003.85       6905.48        40.84 o                         
   2  -2   6       3908.84       3541.20        35.88 o                         
   3  -2   6       2782.48       2606.23        52.53 o                         
   4  -2   6          5.03         39.53        20.83 o                         
   5  -2   6        657.74        645.88        19.61 o                         
   6  -2   6        277.98        296.87        16.95 o                         
   7  -2   6        409.50        423.50        30.46 o                         
   8  -2   6         33.05         32.73        18.76 o                         
   9  -2   6        712.02        777.35        22.56 o                         
  10  -2   6        207.30        213.51        25.49 o                         
  -9  -1   6         63.14         66.11        21.42 o                         
  -8  -1   6        591.54        626.85        25.37 o                         
  -7  -1   6       1119.34       1155.76        24.80 o                         
  -6  -1   6        572.07        594.38        20.07 o                         
  -5  -1   6         67.06         51.34        21.70 o                         
  -4  -1   6       1124.71       1030.62        22.26 o                         
  -3  -1   6        144.57        127.40        19.99 o                         
  -2  -1   6       4370.66       4170.21        56.51 o                         
  -1  -1   6       1362.70       1220.42        24.56 o                         
   0  -1   6       4025.31       3359.49        33.41 o                         
   1  -1   6         50.59         78.68        21.73 o                         
   2  -1   6       2589.37       2490.48        94.22 o                         
   3  -1   6       1359.16       1153.75        28.00 o                         
   4  -1   6       3089.24       2752.48        56.04 o                         
   5  -1   6        142.97        161.26        18.29 o                         
   6  -1   6        181.12        192.09        16.68 o                         
   7  -1   6        924.31       1030.55        22.23 o                         
   8  -1   6        795.87        898.45        43.72 o                         
   9  -1   6        604.18        646.00        60.18 o                         
  10  -1   6         63.16         64.04        16.42 o                         
  -9   0   6        783.15        643.65        23.15 o                         
  -8   0   6        315.41        413.55        26.26 o                         
  -7   0   6        220.08        251.16        20.01 o                         
  -6   0   6       1167.23       1347.52        37.43 o                         
  -5   0   6       3392.29       3566.73        30.46 o                         
  -4   0   6       3685.25       3442.34        37.23 o                         
  -3   0   6       1069.30        964.78        23.20 o                         
  -2   0   6        402.18        374.69        20.65 o                         
  -1   0   6      13412.23      13600.14        52.40 o                         
   0   0   6      16199.07      15112.11        61.99 o                         
   1   0   6         58.95         43.67        20.32 o                         
   2   0   6         79.62         21.42        24.43 o                         
   3   0   6       6763.85       6501.86       175.95 o                         
   4   0   6       6774.22       6325.29        69.03 o                         
   5   0   6          2.61         17.14        19.90 o                         
   6   0   6        330.93        327.24        16.88 o                         
   7   0   6        729.79        775.88        39.82 o                         
   8   0   6       4557.85       5052.38       260.85 o                         
   9   0   6          1.76         26.80        18.57 o                         
  10   0   6         46.33         32.68        20.57 o                         
  -9   1   6         37.45         22.37        20.13 o                         
  -8   1   6        829.89        813.13        22.35 o                         
  -7   1   6        143.28        180.93        19.41 o                         
  -6   1   6       1409.60       1509.49        24.96 o                         
  -5   1   6        684.97        736.84        24.27 o                         
  -4   1   6        179.14        212.35        42.51 o                         
  -3   1   6       8318.19       8160.74        75.93 o                         
  -2   1   6       2827.61       2644.19        29.44 o                         
  -1   1   6        891.59        971.72        28.29 o                         
   0   1   6        277.54        345.60        23.78 o                         
   1   1   6       5030.79       4267.11        37.39 o                         
   2   1   6        219.48        128.96        26.40 o                         
   3   1   6        413.22        399.58        23.94 o                         
   4   1   6        389.98        431.35        22.67 o                         
   5   1   6       3950.37       3736.15        65.82 o                         
   6   1   6          0.71          6.28        22.07 o                         
   7   1   6        481.89        525.55        31.85 o                         
   8   1   6         38.41         55.01        20.64 o                         
   9   1   6       2429.26       2616.30       312.68 o                         
  10   1   6          8.55          6.80        19.50 o                         
  11   1   6         17.51         19.30        23.52 o                         
  -9   2   6        396.11        370.43        17.76 o                         
  -8   2   6        140.43        136.66        19.23 o                         
  -7   2   6        860.29        924.00        22.24 o                         
  -6   2   6       1804.04       1949.61        25.16 o                         
  -5   2   6         47.05         41.74        19.73 o                         
  -4   2   6        494.68        505.73        28.45 o                         
  -3   2   6         60.95         56.71        20.39 o                         
  -2   2   6       9467.16       8827.23       103.63 o                         
  -1   2   6          9.70         35.35        24.17 o                         
   0   2   6        558.31        611.19        22.95 o                         
   1   2   6        181.12        200.40        23.74 o                         
   2   2   6      18827.52      18241.22        80.99 o                         
   3   2   6         15.52         17.01        20.05 o                         
   4   2   6        237.44        269.66        20.01 o                         
   5   2   6         39.57         73.38        23.81 o                         
   6   2   6       4228.84       4079.68       186.97 o                         
   7   2   6       1184.80       1264.80        76.13 o                         
   8   2   6        172.84        192.78        20.13 o                         
   9   2   6         29.44         43.05        21.22 o                         
  10   2   6       1496.19       1293.41       174.44 o                         
  11   2   6         50.30         35.10        22.51 o                         
  -9   3   6        614.06        505.21        44.93 o                         
  -8   3   6        228.82        194.63        16.31 o                         
  -7   3   6        545.11        609.29        23.10 o                         
  -6   3   6        410.09        424.14        20.07 o                         
  -5   3   6        469.91        469.44        47.08 o                         
  -4   3   6        291.00        294.76        28.11 o                         
  -3   3   6        443.84        456.31        21.78 o                         
  -2   3   6       1204.74       1100.58        26.43 o                         
  -1   3   6       5196.06       4575.75        39.80 o                         
   0   3   6         48.20         34.57        21.19 o                         
   1   3   6      18290.80      19193.19        96.42 o                         
   2   3   6       3279.82       2754.23        34.29 o                         
   3   3   6       6166.13       5541.04        62.85 o                         
   4   3   6         13.57         28.63        22.93 o                         
   5   3   6        250.46        276.38        23.95 o                         
   6   3   6       3704.64       3622.00       201.75 o                         
   7   3   6        468.29        530.96        54.52 o                         
   8   3   6        457.95        443.62        22.16 o                         
   9   3   6        787.88        822.40       101.66 o                         
  10   3   6        426.13        426.54        59.36 o                         
  11   3   6         46.22         39.14        27.96 o                         
  -9   4   6         50.36         44.01        15.95 o                         
  -8   4   6       1588.05       1557.84        76.02 o                         
  -7   4   6         67.01         78.14        15.50 o                         
  -6   4   6          0.01         29.93        17.75 o                         
  -5   4   6        134.72        173.03        19.50 o                         
  -4   4   6       4336.18       4225.37        32.04 o                         
  -3   4   6        126.89         99.80        22.88 o                         
  -2   4   6          6.34         33.57        21.69 o                         
  -1   4   6         40.76         41.12        22.33 o                         
   0   4   6       9838.47       8730.86        52.90 o                         
   1   4   6       4170.79       3980.01        41.86 o                         
   2   4   6        146.21        188.54        21.97 o                         
   3   4   6         80.84         48.91        29.69 o                         
   4   4   6       2356.72       2099.14        29.15 o                         
   5   4   6        868.80        852.65        28.20 o                         
   6   4   6        178.62        166.40        23.74 o                         
   7   4   6       1429.12       1424.93        97.89 o                         
   8   4   6       1394.50       1459.92       139.62 o                         
   9   4   6       1163.66       1235.61        95.36 o                         
  10   4   6          1.96         28.89        21.61 o                         
  11   4   6         97.76         95.86        21.31 o                         
  -9   5   6        117.75         94.94        16.11 o                         
  -8   5   6          9.85         19.60        15.74 o                         
  -7   5   6       1270.08       1373.86        20.35 o                         
  -6   5   6          8.87         22.06        14.97 o                         
  -5   5   6        747.55        804.21        37.04 o                         
  -4   5   6        155.70        168.51        16.53 o                         
  -3   5   6       4714.69       4606.29        34.37 o                         
  -2   5   6       3112.40       3066.76        38.11 o                         
  -1   5   6         20.02         46.80        23.29 o                         
   0   5   6       7147.91       6332.50        91.40 o                         
   1   5   6        982.25        723.73        29.61 o                         
   2   5   6       1270.75       1177.41        30.40 o                         
   3   5   6          0.56         15.24        27.69 o                         
   4   5   6        353.84        334.25        25.42 o                         
   5   5   6        375.79        307.61        23.82 o                         
   6   5   6       1572.04       1576.01       101.26 o                         
   7   5   6          1.63         -7.12        18.38 o                         
   8   5   6       2174.62       2414.74       262.15 o                         
   9   5   6        309.11        355.82        64.74 o                         
  10   5   6        128.17        126.72        20.69 o                         
  -8   6   6         23.42         35.07        15.58 o                         
  -7   6   6        131.74        130.90        15.66 o                         
  -6   6   6       2176.64       2367.21       113.84 o                         
  -5   6   6       2815.43       3013.67       121.34 o                         
  -4   6   6        334.53        340.63        17.49 o                         
  -3   6   6        120.37        128.96        18.11 o                         
  -2   6   6       1272.97       1102.02        23.03 o                         
  -1   6   6       6509.96       6383.44        51.93 o                         
   0   6   6       1197.30        841.99        25.00 o                         
   1   6   6       2043.27       1833.39        30.58 o                         
   2   6   6      11943.76      11442.28        58.05 o                         
   3   6   6       2294.97       2174.89        37.96 o                         
   4   6   6       2812.72       2611.74        77.90 o                         
   5   6   6         79.65         82.37        27.54 o                         
   6   6   6          6.29          6.59        24.97 o                         
   7   6   6       3770.37       3894.77       325.51 o                         
   8   6   6       1313.11       1379.62       130.20 o                         
   9   6   6        135.18        177.56        54.89 o                         
  10   6   6        120.68         95.38        25.01 o                         
  -8   7   6        226.11        213.18        18.19 o                         
  -7   7   6         15.69         34.16        15.66 o                         
  -6   7   6       2016.48       2137.67        59.52 o                         
  -5   7   6        139.04        148.42        15.45 o                         
  -4   7   6        428.09        422.64        17.70 o                         
  -3   7   6          5.67         19.27        16.33 o                         
  -2   7   6       1885.47       1782.43        23.69 o                         
  -1   7   6        141.95        152.26        20.41 o                         
   0   7   6       4972.34       4921.28        91.96 o                         
   1   7   6         37.40         44.69        24.31 o                         
   2   7   6       8522.54       8130.37        69.29 o                         
   3   7   6       1533.07       1435.38        32.64 o                         
   4   7   6        165.78        151.52        39.87 o                         
   5   7   6       1685.67       1604.24        27.66 o                         
   6   7   6       1330.42       1280.55        54.35 o                         
   7   7   6        544.91        609.68        81.29 o                         
   8   7   6        507.09        519.94        91.18 o                         
   9   7   6        199.77        200.14        30.82 o                         
  10   7   6         48.01         76.43        20.09 o                         
  -8   8   6         30.95         26.37        15.55 o                         
  -7   8   6        468.74        447.52        17.22 o                         
  -6   8   6        186.92        228.54        16.94 o                         
  -5   8   6        439.91        452.88        16.99 o                         
  -4   8   6        249.86        251.35        17.44 o                         
  -3   8   6        406.32        430.32        18.18 o                         
  -2   8   6       2919.90       2915.82        31.20 o                         
  -1   8   6       2385.40       2345.01        32.87 o                         
   0   8   6        195.29        230.90        20.61 o                         
   1   8   6       7867.58       8076.57        97.08 o                         
   2   8   6       4021.16       3784.60       107.25 o                         
   3   8   6       2304.98       2295.73        47.06 o                         
   4   8   6         83.51        135.22        32.23 o                         
   5   8   6        901.05        969.70        42.00 o                         
   6   8   6       3836.90       4119.14        48.01 o                         
   7   8   6        360.87        392.24        29.75 o                         
   8   8   6          2.89          9.34        20.89 o                         
   9   8   6        272.54        263.44        33.51 o                         
  10   8   6        198.07        138.41        23.19 o                         
  -8   9   6        432.83        364.79        18.62 o                         
  -7   9   6         23.13         59.24        15.79 o                         
  -6   9   6        216.82        191.89        16.16 o                         
  -5   9   6         67.74         64.63        16.76 o                         
  -4   9   6        327.91        359.58        17.49 o                         
  -3   9   6         15.81         46.92        17.22 o                         
  -2   9   6          0.87          8.00        19.07 o                         
  -1   9   6       2832.19       2975.03        27.43 o                         
   0   9   6       3663.60       3647.78        28.25 o                         
   1   9   6       2674.19       2717.65        48.62 o                         
   2   9   6         69.90         87.52        28.58 o                         
   3   9   6       1135.41       1081.08        31.01 o                         
   4   9   6        270.18        269.14        26.37 o                         
   5   9   6        550.09        566.99        35.08 o                         
   6   9   6        242.57        263.77        21.16 o                         
   7   9   6        673.48        797.82        32.66 o                         
   8   9   6        508.17        444.91        31.47 o                         
   9   9   6        229.51        181.24        30.24 o                         
  -7  10   6          6.03         17.15        15.84 o                         
  -6  10   6         26.13         31.50        15.65 o                         
  -5  10   6       1550.93       1587.07        46.05 o                         
  -4  10   6        944.76        969.76        21.13 o                         
  -3  10   6        239.82        258.10        17.09 o                         
  -2  10   6        191.88        226.55        18.89 o                         
  -1  10   6       1011.63       1068.31        21.73 o                         
   0  10   6       8414.93       8777.52       124.97 o                         
   1  10   6         11.25         16.71        20.12 o                         
   2  10   6        118.73        119.44        25.96 o                         
   3  10   6         53.97         84.70        26.66 o                         
   4  10   6        468.90        504.29        25.51 o                         
   5  10   6        527.10        586.35        25.16 o                         
   6  10   6         81.10         94.80        20.98 o                         
   7  10   6        180.09        186.11        23.69 o                         
   8  10   6       1769.52       1728.41        41.22 o                         
   9  10   6         21.06         25.78        21.68 o                         
  -7  11   6        265.09        322.87        90.13 o                         
  -6  11   6         90.81         96.11        16.11 o                         
  -5  11   6        125.96        121.46        16.17 o                         
  -4  11   6         17.12          5.75        20.75 o                         
  -3  11   6       1399.03       1541.38        22.22 o                         
  -2  11   6        226.47        260.99        17.96 o                         
  -1  11   6       1090.21       1140.81        29.60 o                         
   0  11   6         48.05         54.84        17.11 o                         
   1  11   6       2189.12       2272.98        54.70 o                         
   2  11   6          9.76          6.33        25.47 o                         
   3  11   6        145.96        153.94        25.90 o                         
   4  11   6         79.18         93.51        24.07 o                         
   5  11   6       2100.91       2317.95        38.42 o                         
   6  11   6        120.50        147.10        17.78 o                         
   7  11   6        559.39        525.71        24.32 o                         
   8  11   6        127.07        190.84        21.44 o                         
   9  11   6        263.67        194.15        22.58 o                         
  -6  12   6        504.41        441.28        19.50 o                         
  -5  12   6         18.02         25.50        16.18 o                         
  -4  12   6          0.68          8.92        16.21 o                         
  -3  12   6        329.80        334.83        19.21 o                         
  -2  12   6       1239.27       1386.95        22.54 o                         
  -1  12   6        726.05        814.17        18.22 o                         
   0  12   6         63.54         91.07        16.25 o                         
   1  12   6         93.45        141.46        23.95 o                         
   2  12   6       1581.62       1729.51        75.74 o                         
   3  12   6        191.91        222.81        23.80 o                         
   4  12   6         11.22         18.62        23.11 o                         
   5  12   6        113.46        168.39        24.27 o                         
   6  12   6       1246.62       1280.97        23.11 o                         
   7  12   6        474.08        423.36        23.87 o                         
   8  12   6         42.25         37.21        22.01 o                         
  -5  13   6        164.45        132.13        18.13 o                         
  -4  13   6          0.87         19.25        17.13 o                         
  -3  13   6        106.22        112.97        16.95 o                         
  -2  13   6        934.90        989.79        21.82 o                         
  -1  13   6        542.70        603.39        19.29 o                         
   0  13   6         10.40         18.82        16.00 o                         
   1  13   6        623.57        755.39        28.14 o                         
   2  13   6        391.62        497.45        26.08 o                         
   3  13   6         99.42        121.96        25.37 o                         
   4  13   6         76.99         97.22        24.20 o                         
   5  13   6         13.31         51.94        22.52 o                         
   6  13   6        685.84        671.49        40.86 o                         
   7  13   6         58.60         10.13        18.04 o                         
  -4  14   6         78.17         91.54        20.37 o                         
  -3  14   6         93.14         91.13        17.06 o                         
  -2  14   6          4.29         27.51        15.02 o                         
  -1  14   6        317.70        330.77        17.10 o                         
   0  14   6        725.41        704.42        27.06 o                         
   1  14   6        600.38        643.40        37.97 o                         
   2  14   6         38.01         43.06        22.94 o                         
   3  14   6        642.30        695.73        62.15 o                         
   4  14   6          2.76         21.88        24.18 o                         
   5  14   6        526.93        567.77        58.65 o                         
   6  14   6         56.29         60.00        18.99 o                         
  -3  15   6         59.66         39.97        18.10 o                         
  -2  15   6        418.69        354.07        21.78 o                         
  -1  15   6         15.41          8.64        19.30 o                         
   0  15   6        429.56        386.70        26.27 o                         
   1  15   6         67.92         63.53        30.75 o                         
   2  15   6        106.59        121.66        25.06 o                         
   3  15   6        117.59        124.49        25.04 o                         
   4  15   6        240.67        200.84        34.07 o                         
   5  15   6          9.12        -23.83        23.83 o                         
  -1  16   6       1145.34        899.27       113.19 o                         
   0  16   6        224.46        186.62        24.83 o                         
   1  16   6         18.34         57.60        26.16 o                         
   2  16   6         69.91         52.54        27.15 o                         
   3  16   6        178.14        122.87        39.16 o                         
  -1 -11   7         38.21         26.41        20.40 o                         
   0 -11   7         75.92         67.76        18.84 o                         
   1 -11   7        675.99        609.72        60.82 o                         
   2 -11   7         24.53         45.63        17.40 o                         
  -3 -10   7          3.18          3.75        17.58 o                         
  -2 -10   7        250.54        244.01        25.72 o                         
  -1 -10   7        209.19        205.58        22.80 o                         
   0 -10   7          7.87         20.18        18.64 o                         
   1 -10   7        134.17        140.88        20.01 o                         
   2 -10   7        431.02        387.41        18.64 o                         
   3 -10   7         14.19         31.32        15.92 o                         
   4 -10   7        137.07         98.78        19.07 o                         
  -4  -9   7        317.09        220.27        28.85 o                         
  -3  -9   7        150.97        142.34        43.57 o                         
  -2  -9   7          0.40         50.03        17.36 o                         
  -1  -9   7        835.82        900.72        52.50 o                         
   0  -9   7        601.28        612.73        21.59 o                         
   1  -9   7         13.63         23.44        18.69 o                         
   2  -9   7         57.19         55.98        15.75 o                         
   3  -9   7       1602.49       1704.04        76.28 o                         
   4  -9   7       1092.89        967.99        22.61 o                         
   5  -9   7        161.06        158.26        19.19 o                         
   6  -9   7         71.68         66.67        19.25 o                         
  -5  -8   7        191.56        151.06        25.75 o                         
  -4  -8   7        272.68        256.71        23.16 o                         
  -3  -8   7          9.23         16.98        26.31 o                         
  -2  -8   7          4.16         -3.24        27.53 o                         
  -1  -8   7       1063.24       1151.41        21.10 o                         
   0  -8   7        561.35        624.27        21.50 o                         
   1  -8   7       1134.74       1267.23        22.19 o                         
   2  -8   7         32.31         47.68        15.88 o                         
   3  -8   7       1181.02       1278.02        22.73 o                         
   4  -8   7         62.41         53.93        17.90 o                         
   5  -8   7        318.25        258.57        20.01 o                         
   6  -8   7        180.98        159.50        19.07 o                         
   7  -8   7         63.84         71.27        18.74 o                         
  -6  -7   7        275.23        151.33        22.39 o                         
  -5  -7   7         23.42         22.25        27.83 o                         
  -4  -7   7        126.28        116.85        19.94 o                         
  -3  -7   7        531.68        583.79        23.96 o                         
  -2  -7   7        551.01        571.54        70.10 o                         
  -1  -7   7         64.27         76.95        22.04 o                         
   0  -7   7       1836.25       2057.87        23.85 o                         
   1  -7   7         28.32         55.24        14.79 o                         
   2  -7   7       1780.14       1902.41        21.38 o                         
   3  -7   7        749.18        841.31        19.71 o                         
   4  -7   7        429.71        503.76        20.40 o                         
   5  -7   7         41.46         50.71        18.08 o                         
   6  -7   7        233.87        237.25        19.61 o                         
   7  -7   7        180.50        151.29        19.27 o                         
  -7  -6   7        513.28        371.40        58.95 o                         
  -6  -6   7        156.36        147.90        37.18 o                         
  -5  -6   7        303.04        306.04        23.31 o                         
  -4  -6   7         27.82         23.74        19.30 o                         
  -3  -6   7       2172.58       2211.12        88.45 o                         
  -2  -6   7        402.45        361.63        20.54 o                         
  -1  -6   7        397.92        404.89        21.36 o                         
   0  -6   7        409.52        430.86        20.55 o                         
   1  -6   7        994.45       1080.06        19.30 o                         
   2  -6   7        709.17        828.75        18.74 o                         
   3  -6   7         80.85        104.83        16.38 o                         
   4  -6   7         80.10        108.65        27.79 o                         
   5  -6   7       1588.85       1692.85        43.98 o                         
   6  -6   7         85.15         79.00        18.00 o                         
   7  -6   7         40.92         33.33        17.52 o                         
   8  -6   7        198.43        209.51        24.31 o                         
  -7  -5   7        181.81        154.66        27.82 o                         
  -6  -5   7        467.55        499.32        31.12 o                         
  -5  -5   7        469.97        503.36        51.30 o                         
  -4  -5   7       2169.55       2129.06       132.59 o                         
  -3  -5   7       2434.07       2514.17       136.30 o                         
  -2  -5   7        192.39        214.29        20.89 o                         
  -1  -5   7         93.63         88.62        20.75 o                         
   0  -5   7       1343.01       1323.57        27.85 o                         
   1  -5   7       2350.54       2433.20        23.85 o                         
   2  -5   7         22.04         23.85        17.24 o                         
   3  -5   7         10.20         24.43        17.35 o                         
   4  -5   7        953.80       1084.07        22.28 o                         
   5  -5   7       1416.01       1498.56        30.58 o                         
   6  -5   7         48.84         51.15        18.31 o                         
   7  -5   7         12.84          9.23        16.47 o                         
   8  -5   7          8.88         15.80        16.11 o                         
   9  -5   7        770.07        619.63        65.41 o                         
  -7  -4   7       1011.40        976.95        57.68 o                         
  -6  -4   7        841.62        899.71        46.62 o                         
  -5  -4   7        463.52        520.31        26.14 o                         
  -4  -4   7         96.59         86.86        32.14 o                         
  -3  -4   7        192.28        194.90        21.90 o                         
  -2  -4   7       3118.49       3069.16        32.79 o                         
  -1  -4   7        206.19        205.50        20.59 o                         
   0  -4   7        278.74        283.21        23.07 o                         
   1  -4   7        678.23        668.81        18.09 o                         
   2  -4   7       4370.07       4355.16        29.89 o                         
   3  -4   7        537.76        534.36        19.83 o                         
   4  -4   7        753.17        814.12        23.39 o                         
   5  -4   7        130.81        182.09        18.96 o                         
   6  -4   7       1484.27       1535.66        36.47 o                         
   7  -4   7         94.47        152.57        17.37 o                         
   8  -4   7        173.36        154.07        17.14 o                         
   9  -4   7        110.45        109.76        19.94 o                         
  -8  -3   7        213.58        217.40        20.96 o                         
  -7  -3   7        101.08         88.37        19.53 o                         
  -6  -3   7        740.56        861.28        22.26 o                         
  -5  -3   7       2896.61       3318.77        75.23 o                         
  -4  -3   7        176.43        181.11        36.98 o                         
  -3  -3   7        130.61        167.88        18.87 o                         
  -2  -3   7          2.80         28.09        17.43 o                         
  -1  -3   7       4946.87       4673.85       119.11 o                         
   0  -3   7        353.33        332.87        26.08 o                         
   1  -3   7        157.29        171.71        19.65 o                         
   2  -3   7        602.25        631.21        20.51 o                         
   3  -3   7      12818.70      12988.67        52.78 o                         
   4  -3   7         46.38         44.07        20.65 o                         
   5  -3   7        189.95        199.37        19.62 o                         
   6  -3   7         12.10          0.20        16.78 o                         
   7  -3   7       1496.79       1564.09        74.67 o                         
   8  -3   7       1295.49       1317.62        41.82 o                         
   9  -3   7          6.97         39.28        22.50 o                         
  10  -3   7         13.70          5.14        19.67 o                         
  -8  -2   7        995.00        851.84        23.04 o                         
  -7  -2   7        118.55        168.78        27.74 o                         
  -6  -2   7        988.38       1123.01        23.86 o                         
  -5  -2   7        584.46        613.64        20.69 o                         
  -4  -2   7        738.80        793.05        23.46 o                         
  -3  -2   7        377.23        336.81        20.59 o                         
  -2  -2   7       1227.49       1180.68        20.27 o                         
  -1  -2   7        122.81        100.90        18.38 o                         
   0  -2   7       3916.28       3680.82        70.77 o                         
   1  -2   7         40.49         49.44        19.96 o                         
   2  -2   7       3716.28       3599.06        32.62 o                         
   3  -2   7       2956.51       2857.42        59.11 o                         
   4  -2   7       3003.99       2939.62        31.48 o                         
   5  -2   7          7.26         55.89        20.06 o                         
   6  -2   7         39.79         51.45        16.88 o                         
   7  -2   7        283.95        306.34        17.14 o                         
   8  -2   7        232.71        283.69        21.04 o                         
   9  -2   7        203.83        167.84        19.82 o                         
  10  -2   7        213.47        159.39        22.87 o                         
  -8  -1   7        110.43        141.99        22.74 o                         
  -7  -1   7       1354.33       1510.80        23.80 o                         
  -6  -1   7         98.07        152.33        19.04 o                         
  -5  -1   7        127.10        171.73        18.57 o                         
  -4  -1   7          2.85         27.95        18.13 o                         
  -3  -1   7       4362.05       4244.62        33.26 o                         
  -2  -1   7        438.09        450.34        18.64 o                         
  -1  -1   7        387.86        421.21        22.07 o                         
   0  -1   7       3740.20       3446.85        32.13 o                         
   1  -1   7       6090.95       5652.59        58.22 o                         
   2  -1   7       6035.00       5960.11        79.72 o                         
   3  -1   7        484.31        519.79        31.41 o                         
   4  -1   7       1586.37       1453.85        27.93 o                         
   5  -1   7       1726.78       1685.62        27.86 o                         
   6  -1   7       1117.99       1108.41        50.12 o                         
   7  -1   7          2.09          6.11        15.69 o                         
   8  -1   7       1217.01       1304.33        57.71 o                         
   9  -1   7        586.91        682.85        30.57 o                         
  10  -1   7        502.05        412.91        78.55 o                         
  -8   0   7          7.41        -20.49        20.49 o                         
  -7   0   7          3.88         -9.02        20.44 o                         
  -6   0   7       1201.23       1281.50        22.54 o                         
  -5   0   7        112.17        116.35        18.38 o                         
  -4   0   7        726.59        823.05        21.57 o                         
  -3   0   7        956.64        901.30        23.23 o                         
  -2   0   7       1089.33       1036.92        23.76 o                         
  -1   0   7       1821.53       1827.05        24.28 o                         
   0   0   7       1314.80       1074.02        25.13 o                         
   1   0   7       7007.41       6427.50        62.64 o                         
   2   0   7        438.69        326.04        33.41 o                         
   3   0   7       2472.23       2554.79        37.68 o                         
   4   0   7        226.89        246.28        24.43 o                         
   5   0   7       1677.27       1580.83        32.09 o                         
   6   0   7        247.88        239.84        20.02 o                         
   7   0   7        925.77        997.17        41.79 o                         
   8   0   7        456.68        498.07        24.46 o                         
   9   0   7       1678.76       1799.39       161.86 o                         
  10   0   7          0.03         13.29        22.86 o                         
  -8   1   7        552.85        546.95        21.63 o                         
  -7   1   7          0.39         10.94        18.09 o                         
  -6   1   7        204.48        201.91        21.61 o                         
  -5   1   7       2420.74       2552.88        28.21 o                         
  -4   1   7       5708.00       6014.75        58.32 o                         
  -3   1   7        618.29        605.33        22.45 o                         
  -2   1   7          2.41          4.32        18.59 o                         
  -1   1   7       5071.80       4726.85        31.84 o                         
   0   1   7       5868.61       5501.51        40.00 o                         
   1   1   7       2391.28       1902.62        26.81 o                         
   2   1   7       1226.02       1038.74        28.97 o                         
   3   1   7       9637.88       8873.83       163.36 o                         
   4   1   7       4572.32       4502.65        34.66 o                         
   5   1   7       1732.63       1680.46        25.96 o                         
   6   1   7         94.94         99.27        17.75 o                         
   7   1   7          1.11          7.90        21.18 o                         
   8   1   7       1444.35       1566.93        96.96 o                         
   9   1   7       1612.85       1689.57       186.85 o                         
  10   1   7         97.71        108.40        22.42 o                         
  -9   2   7        330.37        284.40        21.24 o                         
  -8   2   7        128.46        149.59        24.97 o                         
  -7   2   7        800.29        879.05        22.02 o                         
  -6   2   7         17.82          7.20        22.10 o                         
  -5   2   7       4295.37       4577.75       101.94 o                         
  -4   2   7        109.67         89.64        20.50 o                         
  -3   2   7       1067.57       1081.55        23.70 o                         
  -2   2   7       1271.49       1125.21        33.05 o                         
  -1   2   7        769.13        665.95        25.20 o                         
   0   2   7        397.90        464.94        21.53 o                         
   1   2   7       3827.38       3651.55        38.31 o                         
   2   2   7        932.79        792.56        25.70 o                         
   3   2   7       8373.80       7663.56        50.94 o                         
   4   2   7        967.39        844.38        21.99 o                         
   5   2   7       1022.15       1006.36        31.56 o                         
   6   2   7       3165.13       2973.82       204.71 o                         
   7   2   7        523.38        544.04        41.65 o                         
   8   2   7        191.93        206.78        24.81 o                         
   9   2   7        591.97        625.24        33.13 o                         
  10   2   7        319.08        289.15        50.60 o                         
  -8   3   7        411.35        421.11        20.77 o                         
  -7   3   7         16.99         33.58        26.91 o                         
  -6   3   7        864.32        929.76        25.38 o                         
  -5   3   7        134.49        182.41        19.67 o                         
  -4   3   7       1419.39       1424.16        23.79 o                         
  -3   3   7       2578.23       2361.19        29.62 o                         
  -2   3   7        125.48        127.34        22.04 o                         
  -1   3   7       3753.66       3509.93        34.08 o                         
   0   3   7       2387.52       2142.28        29.54 o                         
   1   3   7       3275.38       3485.16        38.40 o                         
   2   3   7       7147.98       6851.47        46.62 o                         
   3   3   7       6615.28       6097.17        46.63 o                         
   4   3   7        400.25        355.98        19.85 o                         
   5   3   7         45.84         43.88        24.41 o                         
   6   3   7         76.21         68.94        23.79 o                         
   7   3   7       3399.94       3429.21       243.32 o                         
   8   3   7         19.51         23.43        21.52 o                         
   9   3   7         10.85         23.80        22.96 o                         
  10   3   7        408.78        388.90        21.88 o                         
  -8   4   7        219.82        249.94        27.54 o                         
  -7   4   7        829.53        995.38        47.30 o                         
  -6   4   7        613.26        659.21        24.04 o                         
  -5   4   7        716.13        726.27        53.93 o                         
  -4   4   7        583.27        572.42        31.91 o                         
  -3   4   7       5268.55       5225.58        34.94 o                         
  -2   4   7         53.61         25.75        22.06 o                         
  -1   4   7        113.87        170.71        22.37 o                         
   0   4   7       3385.97       2762.78        31.15 o                         
   1   4   7      11425.81      11000.88        58.75 o                         
   2   4   7       7122.45       7023.63        85.45 o                         
   3   4   7        581.56        628.17        26.11 o                         
   4   4   7        534.73        453.31        29.30 o                         
   5   4   7        215.61        190.16        25.37 o                         
   6   4   7        615.66        612.97        40.68 o                         
   7   4   7        846.23        877.76        56.77 o                         
   8   4   7        647.61        768.31        68.38 o                         
   9   4   7        494.67        528.16        63.25 o                         
  10   4   7        358.89        379.08        23.79 o                         
  -8   5   7        170.02        164.21        16.36 o                         
  -7   5   7       1987.22       1996.09        58.13 o                         
  -6   5   7         27.80         48.33        16.78 o                         
  -5   5   7         71.78         67.94        18.67 o                         
  -4   5   7       2827.85       2938.22        58.89 o                         
  -3   5   7       6861.64       6712.04       144.83 o                         
  -2   5   7        173.17        175.93        21.51 o                         
  -1   5   7        489.10        524.47        24.43 o                         
   0   5   7         50.44         37.02        25.97 o                         
   1   5   7      16806.91      16032.41        69.66 o                         
   2   5   7        195.95        224.27        24.22 o                         
   3   5   7         17.17         29.84        31.29 o                         
   4   5   7        458.31        431.11        29.15 o                         
   5   5   7       2694.15       2531.81        28.25 o                         
   6   5   7        240.77        253.73        21.88 o                         
   7   5   7       1298.28       1283.84        69.29 o                         
   8   5   7          0.02         21.86        19.31 o                         
   9   5   7       2315.00       2376.79       148.04 o                         
  10   5   7         65.13         55.05        26.09 o                         
  -8   6   7         13.32         41.93        16.55 o                         
  -7   6   7        155.77        137.40        17.25 o                         
  -6   6   7       1572.36       1625.51        46.46 o                         
  -5   6   7        499.67        485.48        17.41 o                         
  -4   6   7        167.78        195.78        16.74 o                         
  -3   6   7         87.36        109.04        15.99 o                         
  -2   6   7       2416.99       2238.08        24.76 o                         
  -1   6   7       4764.71       5065.71        33.60 o                         
   0   6   7        728.94        720.93        24.74 o                         
   1   6   7        579.87        517.47        24.84 o                         
   2   6   7       6034.02       5558.45        49.92 o                         
   3   6   7        479.39        410.28        30.21 o                         
   4   6   7          6.06         23.77        25.77 o                         
   5   6   7          8.84         11.92        18.82 o                         
   6   6   7       2584.33       2550.77       129.38 o                         
   7   6   7        584.15        594.21        27.48 o                         
   8   6   7        579.65        562.15        69.72 o                         
   9   6   7        325.80        317.41        53.50 o                         
  10   6   7        172.87        184.01        59.90 o                         
  -8   7   7          0.28         17.56        16.05 o                         
  -7   7   7        370.51        356.94        17.66 o                         
  -6   7   7         81.18         87.57        16.48 o                         
  -5   7   7       5054.72       5412.32       190.12 o                         
  -4   7   7        549.29        573.24        36.19 o                         
  -3   7   7         54.79         63.24        17.03 o                         
  -2   7   7         81.22         80.27        17.37 o                         
  -1   7   7       3244.85       2942.10        28.18 o                         
   0   7   7       2519.47       2481.20        29.15 o                         
   1   7   7        501.38        534.96        24.75 o                         
   2   7   7        704.56        670.21        27.08 o                         
   3   7   7      13850.88      14098.65       151.64 o                         
   4   7   7       1946.92       1944.82        36.45 o                         
   5   7   7        385.20        360.04        26.91 o                         
   6   7   7        440.97        402.51        19.19 o                         
   7   7   7       1447.04       1602.66       160.64 o                         
   8   7   7       1437.15       1435.74       167.08 o                         
   9   7   7        247.61        260.93        22.38 o                         
  10   7   7         16.46         17.42        30.83 o                         
  -8   8   7        277.11        224.16        17.23 o                         
  -7   8   7        132.85        126.13        22.43 o                         
  -6   8   7        825.93        806.80        19.90 o                         
  -5   8   7        580.39        626.41        18.75 o                         
  -4   8   7        351.78        352.12        18.11 o                         
  -3   8   7         24.44         35.74        16.38 o                         
  -2   8   7         88.17        127.30        26.17 o                         
  -1   8   7       2246.21       2220.14        25.60 o                         
   0   8   7       1671.24       1571.32        25.28 o                         
   1   8   7        667.38        705.55        24.98 o                         
   2   8   7        751.01        736.18        25.48 o                         
   3   8   7       3898.62       3782.30        51.18 o                         
   4   8   7        224.72        186.17        27.38 o                         
   5   8   7       1736.38       1725.11        40.74 o                         
   6   8   7        153.49        164.89        17.95 o                         
   7   8   7       1519.74       1559.93        86.07 o                         
   8   8   7         54.94         49.51        21.09 o                         
   9   8   7        166.34        139.27        22.23 o                         
  10   8   7         43.29         36.71        20.31 o                         
  -7   9   7        604.75        571.31        76.58 o                         
  -6   9   7        423.20        390.73        17.87 o                         
  -5   9   7         29.55         34.71        17.13 o                         
  -4   9   7         45.01         43.67        15.42 o                         
  -3   9   7        162.97        196.79        21.49 o                         
  -2   9   7        272.87        249.04        18.91 o                         
  -1   9   7        213.10        251.35        19.75 o                         
   0   9   7       1906.97       1816.08        25.38 o                         
   1   9   7       3579.28       3521.91        57.08 o                         
   2   9   7       1644.51       1681.36        38.66 o                         
   3   9   7        104.82        111.65        27.71 o                         
   4   9   7       1587.39       1576.29        32.78 o                         
   5   9   7          7.84          7.68        29.94 o                         
   6   9   7       1310.08       1319.05        30.40 o                         
   7   9   7        237.14        285.56        18.50 o                         
   8   9   7        143.38        157.41        22.24 o                         
   9   9   7         63.89         71.82        19.43 o                         
  10   9   7        148.58        127.81        23.15 o                         
  -7  10   7        461.26        379.03        19.15 o                         
  -6  10   7        217.07        204.35        19.14 o                         
  -5  10   7        155.15        156.38        17.25 o                         
  -4  10   7         19.25         54.32        17.40 o                         
  -3  10   7        739.74        815.75        28.14 o                         
  -2  10   7          2.19         21.18        18.27 o                         
  -1  10   7       1582.50       1631.72        25.03 o                         
   0  10   7         28.25         33.58        19.46 o                         
   1  10   7       4913.48       5006.29       122.44 o                         
   2  10   7         32.09         72.45        30.77 o                         
   3  10   7        263.84        239.41        31.76 o                         
   4  10   7        405.54        440.94        30.51 o                         
   5  10   7        758.57        818.88        28.75 o                         
   6  10   7        108.57        106.32        22.08 o                         
   7  10   7        124.86        151.28        21.00 o                         
   8  10   7         37.23         53.32        17.65 o                         
   9  10   7        516.07        389.66        49.79 o                         
  -6  11   7         26.55         30.32        15.98 o                         
  -5  11   7       1008.36       1027.42        20.54 o                         
  -4  11   7        691.54        700.97        19.81 o                         
  -3  11   7        355.74        419.42        18.69 o                         
  -2  11   7        439.34        515.06        41.26 o                         
  -1  11   7          2.20         27.12        17.55 o                         
   0  11   7       3104.00       3207.91        56.22 o                         
   1  11   7       2482.33       2646.17        31.23 o                         
   2  11   7          9.56         17.19        25.84 o                         
   3  11   7          0.52         15.21        25.57 o                         
   4  11   7        391.16        471.00        26.85 o                         
   5  11   7       1339.48       1492.08        30.67 o                         
   6  11   7         11.69         50.33        22.08 o                         
   7  11   7          3.28         43.44        19.77 o                         
   8  11   7        160.32        138.99        17.80 o                         
   9  11   7        750.06        575.00       115.54 o                         
  -6  12   7          0.31          1.74        16.69 o                         
  -5  12   7        425.40        385.44        18.22 o                         
  -4  12   7          0.05          6.42        15.70 o                         
  -3  12   7         82.45        103.66        22.33 o                         
  -2  12   7       1140.93       1254.15        22.19 o                         
  -1  12   7        219.63        260.57        19.13 o                         
   0  12   7        128.61        156.45        16.94 o                         
   1  12   7        547.61        569.08        20.52 o                         
   2  12   7        391.77        483.41        27.22 o                         
   3  12   7        436.63        473.07        44.04 o                         
   4  12   7        260.45        274.38        26.52 o                         
   5  12   7        187.66        249.45        41.10 o                         
   6  12   7        616.27        690.42        20.34 o                         
   7  12   7         13.49         37.71        19.59 o                         
   8  12   7         10.41         31.93        18.17 o                         
  -5  13   7        402.35        324.56        19.76 o                         
  -4  13   7         16.93         47.86        16.95 o                         
  -3  13   7         70.09         64.24        18.33 o                         
  -2  13   7         14.46         12.61        17.15 o                         
  -1  13   7       1535.12       1687.46        46.28 o                         
   0  13   7         18.35         20.82        18.76 o                         
   1  13   7          1.07          4.39        27.62 o                         
   2  13   7        530.47        544.06        46.20 o                         
   3  13   7       1262.91       1359.78        94.29 o                         
   4  13   7          0.80         18.01        24.24 o                         
   5  13   7        106.67         85.04        23.47 o                         
   6  13   7         32.09         34.77        19.09 o                         
   7  13   7        771.79        665.77        30.29 o                         
  -4  14   7        117.45         99.29        18.31 o                         
  -3  14   7         43.85         60.93        17.27 o                         
  -2  14   7         96.31         67.56        18.47 o                         
  -1  14   7          4.66          7.33        17.33 o                         
   0  14   7        471.40        495.85        26.15 o                         
   1  14   7        143.05        124.47        25.04 o                         
   2  14   7        453.56        478.38        27.05 o                         
   3  14   7        213.37        207.62        25.88 o                         
   4  14   7        483.38        501.01        27.68 o                         
   5  14   7         10.52         -3.05        24.41 o                         
   6  14   7         74.10         64.51        18.39 o                         
  -3  15   7        418.21        307.08        49.54 o                         
  -2  15   7         32.52         30.28        18.12 o                         
  -1  15   7        168.14        137.59        21.00 o                         
   0  15   7         12.70         51.82        24.33 o                         
   1  15   7       1208.22       1226.53        32.26 o                         
   2  15   7        219.50        208.04        25.76 o                         
   3  15   7         77.07         68.33        25.18 o                         
   4  15   7         53.41         60.05        27.52 o                         
   5  15   7        317.52        271.53        35.25 o                         
  -1  16   7        186.36        125.92        24.28 o                         
   0  16   7        133.70        109.37        24.74 o                         
   1  16   7        296.31        248.28        27.03 o                         
   2  16   7        225.98        167.00        26.36 o                         
   3  16   7        105.73         54.97        27.78 o                         
   4  16   7         13.20         25.81        24.70 o                         
  -1 -10   8         27.81         33.93        17.30 o                         
   0 -10   8         38.74         40.87        19.64 o                         
   1 -10   8         91.27         62.76        19.36 o                         
   2 -10   8        407.55        403.51        21.98 o                         
   3 -10   8         27.16         10.53        16.98 o                         
  -3  -9   8         67.20         55.39        24.14 o                         
  -2  -9   8          3.10          5.75        16.50 o                         
  -1  -9   8        400.71        359.29        20.55 o                         
   0  -9   8          2.50          2.37        17.61 o                         
   1  -9   8         19.12         23.42        18.52 o                         
   2  -9   8         20.10         28.77        15.80 o                         
   3  -9   8        779.82        822.93        33.07 o                         
   4  -9   8          8.58          3.59        16.86 o                         
   5  -9   8        379.13        291.74        19.53 o                         
  -4  -8   8        843.58        720.85        50.83 o                         
  -3  -8   8         39.60          8.71        19.82 o                         
  -2  -8   8          3.19         28.00        24.90 o                         
  -1  -8   8         88.56        110.53        18.32 o                         
   0  -8   8       1487.17       1581.68        53.43 o                         
   1  -8   8         62.79         65.24        19.49 o                         
   2  -8   8          6.65         11.54        15.26 o                         
   3  -8   8         40.82         46.07        16.65 o                         
   4  -8   8       2116.65       2175.03        80.41 o                         
   5  -8   8        184.41        139.18        18.29 o                         
   6  -8   8          0.02         20.87        19.02 o                         
  -5  -7   8        225.43        185.80        23.05 o                         
  -4  -7   8         38.48         80.22        19.54 o                         
  -3  -7   8        643.79        658.35        47.60 o                         
  -2  -7   8        278.88        297.67        22.60 o                         
  -1  -7   8        781.72        832.59        30.32 o                         
   0  -7   8        173.80        207.77        18.64 o                         
   1  -7   8       1214.71       1374.78        26.56 o                         
   2  -7   8        385.79        439.03        17.38 o                         
   3  -7   8        478.37        524.54        19.82 o                         
   4  -7   8        905.15        964.51        21.27 o                         
   5  -7   8        553.98        627.41        26.40 o                         
   6  -7   8         29.68         23.48        18.97 o                         
   7  -7   8          0.30         -0.78        19.46 o                         
  -6  -6   8        411.45        373.70        87.80 o                         
  -5  -6   8         15.51         27.28        20.35 o                         
  -4  -6   8         30.31         53.15        20.08 o                         
  -3  -6   8          0.26        -10.50        20.46 o                         
  -2  -6   8       1854.42       2048.48       152.56 o                         
  -1  -6   8         29.35         54.73        21.71 o                         
   0  -6   8        100.18         94.18        18.68 o                         
   1  -6   8        756.51        799.84        20.86 o                         
   2  -6   8        495.97        535.50        17.89 o                         
   3  -6   8       1686.92       1860.11        39.81 o                         
   4  -6   8         23.44         25.13        17.44 o                         
   5  -6   8        566.04        634.53        28.30 o                         
   6  -6   8        441.03        461.73        21.95 o                         
   7  -6   8        223.34        175.36        20.00 o                         
   8  -6   8         29.12         33.26        19.95 o                         
  -6  -5   8         45.28         24.81        20.50 o                         
  -5  -5   8        889.93        894.29        78.63 o                         
  -4  -5   8        203.49        206.19        20.48 o                         
  -3  -5   8        877.68        902.80        44.99 o                         
  -2  -5   8       3124.15       3175.78       149.39 o                         
  -1  -5   8        300.79        320.93        22.67 o                         
   0  -5   8       1054.76       1055.51        38.55 o                         
   1  -5   8         30.49         41.03        16.13 o                         
   2  -5   8       1480.01       1624.12        21.98 o                         
   3  -5   8        117.66        132.62        19.23 o                         
   4  -5   8        161.22        151.67        18.61 o                         
   5  -5   8        823.62        763.12        57.08 o                         
   6  -5   8        853.44        840.98        24.23 o                         
   7  -5   8          1.08         15.13        18.99 o                         
   8  -5   8        125.28         80.76        31.21 o                         
  -7  -4   8        570.45        531.66        32.01 o                         
  -6  -4   8         67.43        108.41        27.89 o                         
  -5  -4   8        520.87        537.68        36.85 o                         
  -4  -4   8        856.34        984.89        97.59 o                         
  -3  -4   8       4172.08       4345.24       154.39 o                         
  -2  -4   8        484.55        494.03        22.25 o                         
  -1  -4   8        408.62        417.24        38.74 o                         
   0  -4   8        224.25        227.45        22.79 o                         
   1  -4   8       3699.69       3741.28        56.38 o                         
   2  -4   8       2234.05       2189.38        27.61 o                         
   3  -4   8       1607.62       1640.50        25.98 o                         
   4  -4   8        581.55        643.29        31.05 o                         
   5  -4   8       1555.26       1672.69        50.80 o                         
   6  -4   8        385.84        376.40        38.80 o                         
   7  -4   8         19.64         21.52        20.28 o                         
   8  -4   8          6.18         36.72        18.77 o                         
   9  -4   8        417.62        321.17        39.19 o                         
  -7  -3   8        180.52        169.08        20.00 o                         
  -6  -3   8        665.00        706.28        48.11 o                         
  -5  -3   8        192.41        229.91        21.53 o                         
  -4  -3   8       1176.03       1314.20        48.99 o                         
  -3  -3   8        412.23        440.29        18.07 o                         
  -2  -3   8        639.78        600.04        35.84 o                         
  -1  -3   8        214.31        221.41        20.78 o                         
   0  -3   8         27.85         -3.87        21.98 o                         
   1  -3   8        375.07        356.16        19.30 o                         
   2  -3   8       1289.78       1311.42        22.84 o                         
   3  -3   8       3199.37       3160.52        30.56 o                         
   4  -3   8       2723.40       2693.36        50.76 o                         
   5  -3   8          0.18         16.31        19.54 o                         
   6  -3   8        433.11        444.41        29.53 o                         
   7  -3   8       1155.12       1230.94        24.04 o                         
   8  -3   8         34.15         14.10        21.07 o                         
   9  -3   8        186.48        157.53        26.25 o                         
  -7  -2   8        238.09        256.90        58.15 o                         
  -6  -2   8         37.12         61.42        33.14 o                         
  -5  -2   8       1226.20       1332.38        60.20 o                         
  -4  -2   8       1118.48       1239.18        53.39 o                         
  -3  -2   8        918.66       1004.51        36.80 o                         
  -2  -2   8       1341.61       1301.20        21.09 o                         
  -1  -2   8       1231.48       1229.53        22.04 o                         
   0  -2   8       3336.90       3118.99        42.32 o                         
   1  -2   8         12.67         37.01        20.51 o                         
   2  -2   8         56.13         51.24        21.24 o                         
   3  -2   8       4311.76       4370.97        35.06 o                         
   4  -2   8       4953.47       5144.68       108.00 o                         
   5  -2   8        234.75        220.44        21.24 o                         
   6  -2   8         68.66         79.69        20.30 o                         
   7  -2   8        100.83        110.50        18.35 o                         
   8  -2   8       2179.56       2198.41        85.59 o                         
   9  -2   8         96.21         83.98        23.86 o                         
  10  -2   8         14.99         15.87        28.41 o                         
  -8  -1   8         23.78         28.47        19.57 o                         
  -7  -1   8        403.42        407.63        20.77 o                         
  -6  -1   8        558.52        594.23        22.51 o                         
  -5  -1   8       1271.15       1445.07        23.56 o                         
  -4  -1   8        162.82        175.25        21.67 o                         
  -3  -1   8        616.91        650.32        21.64 o                         
  -2  -1   8       3681.99       3492.47        56.51 o                         
  -1  -1   8        201.12        203.51        19.41 o                         
   0  -1   8          4.79         13.05        18.84 o                         
   1  -1   8       5284.30       4906.46        34.80 o                         
   2  -1   8       1497.67       1483.98        38.60 o                         
   3  -1   8       2395.84       2300.80        30.53 o                         
   4  -1   8          2.15         13.17        21.03 o                         
   5  -1   8        314.84        348.55        30.19 o                         
   6  -1   8          1.90         17.71        19.18 o                         
   7  -1   8        154.95        140.54        18.90 o                         
   8  -1   8        206.08        225.68        33.67 o                         
   9  -1   8       1052.06       1000.62       109.05 o                         
  10  -1   8          3.37         16.69        25.44 o                         
  -8   0   8          7.00         16.85        19.11 o                         
  -7   0   8         50.83         34.78        18.23 o                         
  -6   0   8       1047.44       1121.40        76.39 o                         
  -5   0   8        648.89        729.52        20.88 o                         
  -4   0   8       1013.15       1064.48        22.85 o                         
  -3   0   8       3340.73       3537.28        44.38 o                         
  -2   0   8       5840.22       5782.89        55.74 o                         
  -1   0   8          2.59         -1.26        16.96 o                         
   0   0   8        358.90        373.42        20.49 o                         
   1   0   8       2698.62       2510.37        31.43 o                         
   2   0   8       7169.83       6751.31       115.91 o                         
   3   0   8         10.90         23.83        23.99 o                         
   4   0   8         27.87         39.75        21.34 o                         
   5   0   8       1054.23       1063.30        25.33 o                         
   6   0   8        910.50        947.23        23.95 o                         
   7   0   8        123.82        102.16        19.12 o                         
   8   0   8        317.97        332.03        24.70 o                         
   9   0   8         89.33         88.48        24.07 o                         
  10   0   8        662.28        506.16       122.29 o                         
  -8   1   8         28.42         59.88        23.14 o                         
  -7   1   8         41.98         42.77        17.42 o                         
  -6   1   8          0.01          7.95        46.06 o                         
  -5   1   8       2754.25       3201.45        30.30 o                         
  -4   1   8        288.24        290.81        25.34 o                         
  -3   1   8       2234.97       2378.18        30.99 o                         
  -2   1   8          0.69         32.64        30.62 o                         
  -1   1   8       1729.88       1551.22        22.97 o                         
   0   1   8       1194.27       1221.05        22.91 o                         
   1   1   8       2687.68       2662.75        43.66 o                         
   2   1   8       2859.22       2598.04        30.72 o                         
   3   1   8       8605.42       8158.97        52.83 o                         
   4   1   8        433.64        375.60        24.80 o                         
   5   1   8       2271.22       2220.74        27.40 o                         
   6   1   8        289.85        321.01        19.30 o                         
   7   1   8        689.00        733.02        44.23 o                         
   8   1   8        295.38        287.23        36.25 o                         
   9   1   8        198.92        204.68        92.50 o                         
  10   1   8        322.68        293.35        51.61 o                         
  -8   2   8        879.09        776.55        23.00 o                         
  -7   2   8        566.24        574.61        21.08 o                         
  -6   2   8        208.34        212.59        19.69 o                         
  -5   2   8         12.52         39.03        17.69 o                         
  -4   2   8       6831.80       7373.71        38.57 o                         
  -3   2   8       1292.95       1342.74        29.52 o                         
  -2   2   8       1568.25       1477.15        25.16 o                         
  -1   2   8        191.96        245.53        18.89 o                         
   0   2   8       2980.94       2616.97        27.76 o                         
   1   2   8       2633.59       2325.04        32.23 o                         
   2   2   8        362.28        454.14        22.15 o                         
   3   2   8          0.64          3.27        21.81 o                         
   4   2   8      10895.07      10855.85        87.63 o                         
   5   2   8       4228.26       4221.70        93.63 o                         
   6   2   8        240.33        222.38        27.96 o                         
   7   2   8       1531.96       1591.90        78.53 o                         
   8   2   8        542.52        609.29        56.41 o                         
   9   2   8       1364.79       1420.97        96.94 o                         
  10   2   8        204.61        198.57        24.35 o                         
  -8   3   8        130.20        144.70        34.16 o                         
  -7   3   8        517.22        514.80        22.11 o                         
  -6   3   8        825.22        873.56        38.09 o                         
  -5   3   8       1257.31       1353.80        23.06 o                         
  -4   3   8        591.73        561.36        20.58 o                         
  -3   3   8       3404.86       3404.43        30.69 o                         
  -2   3   8          9.92         30.94        20.08 o                         
  -1   3   8        111.22         61.63        19.53 o                         
   0   3   8       2466.61       2182.85        26.40 o                         
   1   3   8       1545.89       1310.38        28.07 o                         
   2   3   8       2929.71       2873.80        31.71 o                         
   3   3   8        205.72        226.86        23.39 o                         
   4   3   8       1845.33       1736.86        26.75 o                         
   5   3   8        833.78        791.97        20.75 o                         
   6   3   8       1297.03       1288.64        91.77 o                         
   7   3   8        309.19        316.40        38.82 o                         
   8   3   8       1119.72       1183.81       101.85 o                         
   9   3   8        126.94        125.40        22.30 o                         
  10   3   8        183.22        168.23        23.52 o                         
  -8   4   8          0.05         16.56        15.54 o                         
  -7   4   8        525.28        600.86        21.41 o                         
  -6   4   8        254.89        298.87        19.93 o                         
  -5   4   8       1157.01       1285.41        39.48 o                         
  -4   4   8         58.76         28.57        18.89 o                         
  -3   4   8        425.36        432.10        20.95 o                         
  -2   4   8       3341.79       3287.13        59.05 o                         
  -1   4   8       3434.72       3451.00       111.54 o                         
   0   4   8       1277.36       1122.10        24.14 o                         
   1   4   8      10459.79      10280.39        75.25 o                         
   2   4   8       1388.18       1170.09        25.28 o                         
   3   4   8       7812.30       7568.11        77.21 o                         
   4   4   8       1884.51       1724.22        48.72 o                         
   5   4   8        526.93        474.46        22.84 o                         
   6   4   8        224.91        232.99        67.22 o                         
   7   4   8        720.48        742.55        40.90 o                         
   8   4   8        481.54        540.74        25.58 o                         
   9   4   8         93.73        104.87        22.07 o                         
  10   4   8         90.33        118.00        20.37 o                         
  -8   5   8         36.44         38.10        16.15 o                         
  -7   5   8         48.36         68.95        19.14 o                         
  -6   5   8       1437.89       1629.70       101.51 o                         
  -5   5   8        351.43        398.90        27.90 o                         
  -4   5   8        287.69        313.15        57.55 o                         
  -3   5   8        254.84        315.51        24.10 o                         
  -2   5   8       3409.13       3242.75        52.60 o                         
  -1   5   8        100.88        101.04        22.46 o                         
   0   5   8       1725.54       1659.01        24.43 o                         
   1   5   8        247.46        184.86        23.64 o                         
   2   5   8       7159.90       6692.82        51.49 o                         
   3   5   8         53.70         62.96        30.82 o                         
   4   5   8         11.66         47.60        29.70 o                         
   5   5   8        892.05        848.35        26.15 o                         
   6   5   8       1472.30       1489.50        71.30 o                         
   7   5   8        427.52        423.63        25.22 o                         
   8   5   8         21.43         33.67        20.63 o                         
   9   5   8        196.25        246.89        26.54 o                         
  10   5   8        242.65        223.34        23.99 o                         
  -8   6   8          5.59         60.86        23.96 o                         
  -7   6   8        847.95        807.57        25.61 o                         
  -6   6   8        520.88        560.44        19.28 o                         
  -5   6   8        671.77        760.82        20.27 o                         
  -4   6   8       3022.39       3221.08        73.05 o                         
  -3   6   8       1952.18       2020.59        31.79 o                         
  -2   6   8       1836.90       1726.06        25.25 o                         
  -1   6   8        786.17        718.46        25.30 o                         
   0   6   8        430.80        481.42        22.49 o                         
   1   6   8       4972.83       4889.31        39.16 o                         
   2   6   8       5101.42       4895.61        44.46 o                         
   3   6   8        113.21        116.14        35.18 o                         
   4   6   8        171.99        157.12        26.59 o                         
   5   6   8       1485.77       1502.57        29.29 o                         
   6   6   8       1971.61       2037.95        78.76 o                         
   7   6   8        883.77        958.66        85.89 o                         
   8   6   8         40.82         48.56        20.26 o                         
   9   6   8        185.23        199.26        21.79 o                         
  10   6   8        688.62        554.42        48.57 o                         
  -8   7   8         37.85         27.69        16.22 o                         
  -7   7   8          2.88        -13.15        18.26 o                         
  -6   7   8       1407.41       1344.57        40.19 o                         
  -5   7   8        518.52        581.85        20.45 o                         
  -4   7   8       1562.26       1622.26        49.50 o                         
  -3   7   8        151.95        176.79        17.04 o                         
  -2   7   8         52.89         84.89        17.77 o                         
  -1   7   8       6496.87       6396.14        37.41 o                         
   0   7   8        208.17        235.19        20.58 o                         
   1   7   8        634.47        626.20        28.72 o                         
   2   7   8        513.52        533.85        26.20 o                         
   3   7   8       2191.73       2016.16        43.79 o                         
   4   7   8        984.30        933.14        32.09 o                         
   5   7   8        771.50        805.02        33.26 o                         
   6   7   8        585.85        616.08        26.62 o                         
   7   7   8       2178.06       2284.91        94.49 o                         
   8   7   8          7.17          6.87        26.88 o                         
   9   7   8        145.44        138.40        21.01 o                         
  10   7   8         65.88         60.21        19.74 o                         
  -7   8   8        174.14        156.34        16.96 o                         
  -6   8   8        159.76        176.34        16.28 o                         
  -5   8   8       1787.76       1804.29        57.58 o                         
  -4   8   8       2366.66       2552.99        81.01 o                         
  -3   8   8          4.28          2.80        17.27 o                         
  -2   8   8         11.79         39.30        17.47 o                         
  -1   8   8        286.87        308.84        18.83 o                         
   0   8   8       4277.55       4095.73        36.22 o                         
   1   8   8        102.48        139.12        22.66 o                         
   2   8   8        319.50        334.25        33.28 o                         
   3   8   8        600.51        665.19        42.29 o                         
   4   8   8       4816.32       4824.48        71.58 o                         
   5   8   8        858.53        941.47        47.94 o                         
   6   8   8          5.93          8.86        17.99 o                         
   7   8   8         31.23         29.79        17.07 o                         
   8   8   8       1386.01       1523.37        67.68 o                         
   9   8   8        508.88        456.60        84.68 o                         
  10   8   8          1.59          9.11        24.79 o                         
  -7   9   8        764.21        631.20        42.97 o                         
  -6   9   8        193.82        166.32        16.73 o                         
  -5   9   8        656.15        693.26        18.21 o                         
  -4   9   8          5.38         -8.27        16.74 o                         
  -3   9   8         26.01         28.58        16.64 o                         
  -2   9   8        605.42        659.88        33.25 o                         
  -1   9   8       1208.59       1220.37        23.74 o                         
   0   9   8         27.86         41.98        19.12 o                         
   1   9   8       3005.08       3005.32        69.69 o                         
   2   9   8        458.87        437.84        24.92 o                         
   3   9   8        938.51       1067.30        37.52 o                         
   4   9   8        914.38        957.47        33.05 o                         
   5   9   8       1354.87       1419.39        31.76 o                         
   6   9   8         19.15         37.66        18.86 o                         
   7   9   8        122.53        128.02        18.50 o                         
   8   9   8        127.55        129.32        17.90 o                         
   9   9   8        121.53        135.18        18.17 o                         
  -7  10   8         15.68         21.14        17.49 o                         
  -6  10   8        928.11        814.07        21.07 o                         
  -5  10   8          0.19         18.66        16.12 o                         
  -4  10   8         58.57         55.78        16.10 o                         
  -3  10   8         41.70         51.63        16.49 o                         
  -2  10   8       1000.21       1109.59        20.70 o                         
  -1  10   8        268.54        260.29        19.59 o                         
   0  10   8        435.41        483.20        21.71 o                         
   1  10   8        339.65        343.41        22.54 o                         
   2  10   8       3794.75       3885.78        48.04 o                         
   3  10   8        103.81        121.99        32.17 o                         
   4  10   8        928.61       1001.90        33.96 o                         
   5  10   8        319.22        331.74        24.86 o                         
   6  10   8       1128.88       1222.27        43.41 o                         
   7  10   8        136.74        164.35        17.91 o                         
   8  10   8         70.09         51.26        18.20 o                         
   9  10   8        192.44        164.97        18.57 o                         
  -6  11   8         38.56         24.12        17.05 o                         
  -5  11   8        750.66        659.95        20.11 o                         
  -4  11   8          0.79         12.58        27.06 o                         
  -3  11   8        444.07        497.07        19.56 o                         
  -2  11   8        554.67        615.50        19.16 o                         
  -1  11   8       1203.33       1324.58        22.49 o                         
   0  11   8        651.87        691.18        23.36 o                         
   1  11   8         29.25         45.38        20.80 o                         
   2  11   8       1996.10       2024.16        40.10 o                         
   3  11   8        164.65        158.15        31.38 o                         
   4  11   8        139.04        124.12        24.46 o                         
   5  11   8        379.04        430.01        26.87 o                         
   6  11   8        393.40        414.89        18.97 o                         
   7  11   8         70.93        100.04        20.97 o                         
   8  11   8         77.28         79.52        17.90 o                         
   9  11   8          0.94         -0.87        19.27 o                         
  -5  12   8          0.22         32.17        17.07 o                         
  -4  12   8       1541.36       1411.41        37.54 o                         
  -3  12   8        943.26        986.34        30.02 o                         
  -2  12   8         92.24        134.62        17.80 o                         
  -1  12   8        112.91        133.15        18.72 o                         
   0  12   8        621.84        687.85        21.28 o                         
   1  12   8       1664.19       1898.94        27.66 o                         
   2  12   8        966.28       1064.56        34.27 o                         
   3  12   8        196.94        254.10        27.07 o                         
   4  12   8        614.39        697.68        29.39 o                         
   5  12   8       1533.92       1667.81        33.25 o                         
   6  12   8         83.14         96.87        18.52 o                         
   7  12   8        111.08        129.80        16.34 o                         
   8  12   8         42.42         19.87        18.71 o                         
  -5  13   8         24.36         30.17        16.41 o                         
  -4  13   8        317.40        296.32        24.19 o                         
  -3  13   8         55.60         69.37        17.41 o                         
  -2  13   8        400.79        402.80        31.25 o                         
  -1  13   8        183.56        212.74        18.71 o                         
   0  13   8        198.75        199.84        21.35 o                         
   1  13   8         36.02         88.53        21.29 o                         
   2  13   8        698.63        707.81        31.26 o                         
   3  13   8         19.23         14.24        25.88 o                         
   4  13   8        893.99        941.37        36.38 o                         
   5  13   8        109.69        155.70        25.02 o                         
   6  13   8        451.02        439.95        20.46 o                         
   7  13   8        393.84        340.34        21.75 o                         
  -4  14   8        105.63         82.76        18.22 o                         
  -3  14   8        120.86        126.01        18.50 o                         
  -2  14   8         53.91         87.66        18.43 o                         
  -1  14   8        222.31        209.02        20.73 o                         
   0  14   8        162.71        170.06        20.90 o                         
   1  14   8        185.67        173.27        30.41 o                         
   2  14   8          2.95         26.14        24.70 o                         
   3  14   8       1231.24       1214.63        33.61 o                         
   4  14   8        501.92        539.57        26.97 o                         
   5  14   8        122.73        126.85        25.76 o                         
   6  14   8          0.76         37.10        18.67 o                         
   7  14   8         12.70         22.98        18.57 o                         
  -3  15   8          9.15          3.32        18.24 o                         
  -2  15   8        275.34        219.92        22.14 o                         
  -1  15   8         14.18          5.70        18.29 o                         
   0  15   8          0.69         -9.02        20.78 o                         
   1  15   8        217.36        207.87        26.43 o                         
   2  15   8        357.93        366.32        28.46 o                         
   3  15   8        503.68        402.28        29.57 o                         
   4  15   8         19.73         15.53        25.49 o                         
   5  15   8        126.41         69.94        30.83 o                         
  -1  16   8         44.92         35.49        21.48 o                         
   0  16   8        160.55        134.69        31.63 o                         
   1  16   8          0.44         18.40        24.83 o                         
   2  16   8        755.48        531.52        80.73 o                         
   3  16   8          0.02         27.89        25.75 o                         
   4  16   8          2.65         24.61        26.49 o                         
  -1  -9   9          7.33         12.64        19.60 o                         
   0  -9   9        112.46        105.82        20.91 o                         
   1  -9   9         64.63         59.84        19.71 o                         
   2  -9   9        239.03        196.29        21.16 o                         
   3  -9   9        231.18        231.20        18.22 o                         
  -3  -8   9        225.08        240.01        22.17 o                         
  -2  -8   9          0.14         -6.58        19.68 o                         
  -1  -8   9        164.73        144.62        19.22 o                         
   0  -8   9         37.01         37.37        19.06 o                         
   1  -8   9         53.70         62.27        18.88 o                         
   2  -8   9         10.70         28.65        16.71 o                         
   3  -8   9        512.14        484.92        30.44 o                         
   4  -8   9        541.77        491.09        20.99 o                         
   5  -8   9        650.36        637.96       136.72 o                         
  -4  -7   9        423.96        365.16        22.76 o                         
  -3  -7   9        967.39        837.76       103.91 o                         
  -2  -7   9        243.48        243.52        40.85 o                         
  -1  -7   9         95.07        122.75        18.10 o                         
   0  -7   9        639.96        704.91        21.03 o                         
   1  -7   9       1561.24       1693.00        37.83 o                         
   2  -7   9         55.65         70.26        18.59 o                         
   3  -7   9         93.22         97.04        17.29 o                         
   4  -7   9        562.63        583.37        20.85 o                         
   5  -7   9       1144.59       1017.79        87.04 o                         
   6  -7   9          3.30         13.18        22.94 o                         
  -5  -6   9         43.74         15.29        22.79 o                         
  -4  -6   9        326.03        315.32        80.26 o                         
  -3  -6   9         80.56         86.30        19.94 o                         
  -2  -6   9        314.74        301.76        36.85 o                         
  -1  -6   9       1949.83       2068.33        98.30 o                         
   0  -6   9         65.44         65.98        19.28 o                         
   1  -6   9          6.04          6.01        19.10 o                         
   2  -6   9       1663.68       1852.22        38.75 o                         
   3  -6   9          0.40         34.97        18.09 o                         
   4  -6   9       1068.53       1177.18       108.69 o                         
   5  -6   9         40.13         51.69        22.11 o                         
   6  -6   9        270.94        251.22        21.61 o                         
   7  -6   9          1.27         29.37        20.52 o                         
  -6  -5   9         35.40         30.28        20.62 o                         
  -5  -5   9        510.85        411.62        80.09 o                         
  -4  -5   9         54.23         81.13        44.68 o                         
  -3  -5   9        300.74        308.30        63.84 o                         
  -2  -5   9        417.16        451.59        40.58 o                         
  -1  -5   9       1775.76       1997.41        29.40 o                         
   0  -5   9         11.38         52.20        21.82 o                         
   1  -5   9        110.90         98.90        19.75 o                         
   2  -5   9        654.14        705.72        19.22 o                         
   3  -5   9       2260.93       2463.04        26.58 o                         
   4  -5   9         63.96         49.90        20.45 o                         
   5  -5   9        512.93        477.31        24.03 o                         
   6  -5   9         10.85         42.65        19.72 o                         
   7  -5   9        641.07        595.24        58.95 o                         
   8  -5   9         93.59         93.89        23.40 o                         
  -6  -4   9         58.48         96.84        34.87 o                         
  -5  -4   9         31.93         58.13        19.87 o                         
  -4  -4   9       2028.88       2056.27       133.24 o                         
  -3  -4   9         29.21         45.90        38.80 o                         
  -2  -4   9       1155.02       1172.64        96.04 o                         
  -1  -4   9         46.64         76.11        20.80 o                         
   0  -4   9        117.45        130.95        21.71 o                         
   1  -4   9        297.75        307.25        20.42 o                         
   2  -4   9        117.53        141.32        18.75 o                         
   3  -4   9        811.21        834.82        52.74 o                         
   4  -4   9       1349.16       1489.09        60.09 o                         
   5  -4   9         93.58        106.62        20.50 o                         
   6  -4   9        623.35        612.41        22.96 o                         
   7  -4   9        375.66        265.61        24.86 o                         
   8  -4   9         37.03         47.25        26.34 o                         
  -7  -3   9        977.64        726.24        46.38 o                         
  -6  -3   9        554.29        550.37        36.17 o                         
  -5  -3   9        153.98        148.28        16.36 o                         
  -4  -3   9        365.58        379.60        28.49 o                         
  -3  -3   9       4705.86       5205.12       188.21 o                         
  -2  -3   9        465.45        510.09        34.34 o                         
  -1  -3   9         57.36         54.51        19.61 o                         
   0  -3   9        978.92        976.68        25.59 o                         
   1  -3   9       2067.42       2024.02        30.98 o                         
   2  -3   9       2474.07       2542.34        26.28 o                         
   3  -3   9         45.08         54.00        21.37 o                         
   4  -3   9        390.54        405.93        26.92 o                         
   5  -3   9       2482.59       2725.22        30.66 o                         
   6  -3   9        890.97        910.85        24.60 o                         
   7  -3   9        199.76        218.28        31.07 o                         
   8  -3   9         64.55         74.83        22.44 o                         
   9  -3   9        148.17        129.37        20.14 o                         
  -7  -2   9         88.52         83.70        19.79 o                         
  -6  -2   9        125.89        147.67        27.73 o                         
  -5  -2   9        610.24        648.09        25.39 o                         
  -4  -2   9        142.94        146.99        16.11 o                         
  -3  -2   9        707.88        700.56        34.50 o                         
  -2  -2   9       2851.18       2923.84        98.35 o                         
  -1  -2   9        564.72        578.69        20.02 o                         
   0  -2   9         98.50        102.57        22.24 o                         
   1  -2   9       2388.75       2281.57        50.25 o                         
   2  -2   9        503.72        492.15        23.30 o                         
   3  -2   9       4445.89       4557.57       100.01 o                         
   4  -2   9         56.70         85.53        21.33 o                         
   5  -2   9       1376.67       1431.35        38.51 o                         
   6  -2   9        432.17        432.55        22.53 o                         
   7  -2   9        645.16        654.64        22.55 o                         
   8  -2   9         97.88        150.82        22.70 o                         
   9  -2   9        173.09        171.96        28.04 o                         
  -7  -1   9         59.91         50.28        19.30 o                         
  -6  -1   9        293.39        295.60        20.63 o                         
  -5  -1   9         75.15         77.46        18.45 o                         
  -4  -1   9       1233.88       1311.05        41.34 o                         
  -3  -1   9         10.65         20.73        15.70 o                         
  -2  -1   9        272.92        259.40        16.99 o                         
  -1  -1   9       3056.17       3005.39        27.66 o                         
   0  -1   9       2353.46       2387.35        28.58 o                         
   1  -1   9        742.38        699.14        27.63 o                         
   2  -1   9       4044.96       3872.95        88.38 o                         
   3  -1   9        525.08        510.14        24.00 o                         
   4  -1   9       3611.05       3702.89        65.16 o                         
   5  -1   9       1883.83       1994.60        29.87 o                         
   6  -1   9         39.44         58.85        21.25 o                         
   7  -1   9         85.85        106.99        28.84 o                         
   8  -1   9        485.14        480.62        22.00 o                         
   9  -1   9        502.24        521.61        27.21 o                         
  -7   0   9         60.18         48.08        18.68 o                         
  -6   0   9         71.70         95.40        20.20 o                         
  -5   0   9       2997.73       3391.78        31.01 o                         
  -4   0   9         92.14        125.28        19.61 o                         
  -3   0   9       1123.01       1181.68        23.19 o                         
  -2   0   9        614.93        687.41        19.79 o                         
  -1   0   9       2691.58       2693.19        26.07 o                         
   0   0   9        182.50        183.92        19.32 o                         
   1   0   9        102.92        108.54        21.89 o                         
   2   0   9       1307.87       1178.22        26.93 o                         
   3   0   9       4245.83       4005.31       127.49 o                         
   4   0   9        114.92        148.89        23.36 o                         
   5   0   9         65.96         63.33        23.71 o                         
   6   0   9         83.04         79.90        20.24 o                         
   7   0   9       1181.86       1212.62        26.45 o                         
   8   0   9        136.74        125.17        25.00 o                         
   9   0   9        161.66        124.70        27.77 o                         
  10   0   9        269.58        240.60        26.40 o                         
  -7   1   9         95.85        128.79        18.91 o                         
  -6   1   9        603.27        613.08        20.36 o                         
  -5   1   9        506.65        545.53        20.65 o                         
  -4   1   9       2409.75       2668.06        55.63 o                         
  -3   1   9        704.82        766.31        22.14 o                         
  -2   1   9       3261.36       3515.83        44.03 o                         
  -1   1   9       4204.99       4009.01        49.44 o                         
   0   1   9        243.17        242.83        19.63 o                         
   1   1   9       2059.75       2029.87        53.77 o                         
   2   1   9        164.64        182.19        21.11 o                         
   3   1   9       4372.46       4141.91        97.74 o                         
   4   1   9        257.89        242.28        23.77 o                         
   5   1   9          0.24         12.22        22.67 o                         
   6   1   9       1495.30       1510.71        26.37 o                         
   7   1   9        968.63        981.81        42.16 o                         
   8   1   9        862.35        858.92        49.31 o                         
   9   1   9        116.99         82.40        24.28 o                         
  10   1   9         22.92         31.81        27.31 o                         
  -8   2   9         42.31         53.10        36.83 o                         
  -7   2   9         81.58         60.62        19.61 o                         
  -6   2   9        108.54        104.72        18.20 o                         
  -5   2   9       1093.47       1203.65        21.73 o                         
  -4   2   9       1721.64       1898.76        26.54 o                         
  -3   2   9       1341.50       1361.18        24.14 o                         
  -2   2   9        262.08        289.36        22.23 o                         
  -1   2   9        157.72        196.40        18.04 o                         
   0   2   9       4314.14       4074.28        32.62 o                         
   1   2   9       1490.98       1385.54        26.56 o                         
   2   2   9       1003.64       1023.47        24.93 o                         
   3   2   9        523.57        518.03        26.18 o                         
   4   2   9       2311.44       2200.79        29.07 o                         
   5   2   9        136.59        129.62        18.23 o                         
   6   2   9       1865.42       1919.90        27.66 o                         
   7   2   9          1.68          0.01        22.18 o                         
   8   2   9        834.74        881.65        28.35 o                         
   9   2   9         17.00         21.03        24.16 o                         
  10   2   9         88.69         73.92        25.84 o                         
  -8   3   9        246.96        179.26        20.92 o                         
  -7   3   9       1414.87       1421.89        66.63 o                         
  -6   3   9          4.59         17.81        18.33 o                         
  -5   3   9        883.51        922.25        21.48 o                         
  -4   3   9       2130.36       2285.54        27.11 o                         
  -3   3   9       5691.33       6105.57        37.92 o                         
  -2   3   9        145.01        153.98        20.05 o                         
  -1   3   9        429.82        375.67        21.52 o                         
   0   3   9        895.91        906.03        22.08 o                         
   1   3   9       7229.43       6686.53        88.81 o                         
   2   3   9          2.80         22.75        18.62 o                         
   3   3   9          2.23          4.95        22.64 o                         
   4   3   9        883.22        860.96        23.24 o                         
   5   3   9       7444.83       7598.67       156.81 o                         
   6   3   9       1553.06       1608.41        42.73 o                         
   7   3   9        287.23        291.75        21.08 o                         
   8   3   9         12.20         20.43        20.70 o                         
   9   3   9       1212.66       1243.24        88.46 o                         
  10   3   9        418.43        313.00        47.19 o                         
  -8   4   9        270.41        167.43        21.10 o                         
  -7   4   9         26.01         22.12        19.17 o                         
  -6   4   9       1734.90       1874.41        26.57 o                         
  -5   4   9         52.49         26.88        25.35 o                         
  -4   4   9        465.12        499.02        21.07 o                         
  -3   4   9         19.89         58.54        18.63 o                         
  -2   4   9        297.62        284.11        21.25 o                         
  -1   4   9        120.70        111.46        22.43 o                         
   0   4   9        289.35        325.36        20.99 o                         
   1   4   9        273.65        215.82        21.27 o                         
   2   4   9       6838.71       6808.39        66.81 o                         
   3   4   9        520.59        564.73        26.19 o                         
   4   4   9        627.67        663.10        25.21 o                         
   5   4   9        799.82        878.18        27.42 o                         
   6   4   9       2212.89       2308.36        99.07 o                         
   7   4   9         23.24         29.94        19.37 o                         
   8   4   9         85.95        109.40        25.65 o                         
   9   4   9         67.26        123.51        23.75 o                         
  10   4   9        184.33        185.16        22.25 o                         
  -7   5   9         54.72         60.30        16.49 o                         
  -6   5   9         64.53         78.54        18.96 o                         
  -5   5   9       1341.50       1388.53        49.57 o                         
  -4   5   9          2.69         31.83        18.52 o                         
  -3   5   9         16.74         15.84        19.02 o                         
  -2   5   9         29.00         30.25        21.16 o                         
  -1   5   9       4603.75       4668.88        36.12 o                         
   0   5   9       1825.28       1830.31        33.45 o                         
   1   5   9        366.24        346.90        22.17 o                         
   2   5   9        629.12        617.35        26.58 o                         
   3   5   9       4279.88       4239.14        41.76 o                         
   4   5   9       2136.25       2205.58        38.98 o                         
   5   5   9         11.87         11.57        20.99 o                         
   6   5   9        353.57        334.15        20.60 o                         
   7   5   9       1983.04       2136.29        65.09 o                         
   8   5   9        221.32        227.13        40.16 o                         
   9   5   9        188.30        184.76        25.12 o                         
  10   5   9         99.31        108.23        25.46 o                         
  -7   6   9         40.13         32.93        15.72 o                         
  -6   6   9        346.48        346.55        27.92 o                         
  -5   6   9        315.44        341.57        17.03 o                         
  -4   6   9       2100.89       2101.89        49.53 o                         
  -3   6   9        386.75        379.65        30.46 o                         
  -2   6   9       2255.64       2274.32        29.29 o                         
  -1   6   9       2314.28       2310.36        29.02 o                         
   0   6   9       1850.01       1834.90        25.75 o                         
   1   6   9        710.60        700.54        24.25 o                         
   2   6   9          6.37         36.16        21.64 o                         
   3   6   9       4362.48       4182.81        59.47 o                         
   4   6   9         69.90         83.44        25.48 o                         
   5   6   9        640.37        664.54        36.77 o                         
   6   6   9         15.61         21.41        17.04 o                         
   7   6   9       1198.87       1289.53        29.45 o                         
   8   6   9         53.82         70.15        18.62 o                         
   9   6   9         90.08         98.40        21.31 o                         
  10   6   9         32.93         25.23        21.50 o                         
  -7   7   9        489.36        438.56        18.20 o                         
  -6   7   9       1028.48        976.25        32.50 o                         
  -5   7   9          7.30          8.74        16.59 o                         
  -4   7   9        329.73        360.96        18.81 o                         
  -3   7   9       3540.82       3585.15        75.89 o                         
  -2   7   9       1001.06       1037.91        26.64 o                         
  -1   7   9         39.22         60.38        18.68 o                         
   0   7   9        656.94        640.85        20.26 o                         
   1   7   9       1568.08       1475.05        30.27 o                         
   2   7   9       2900.05       2961.76        33.62 o                         
   3   7   9       1178.71       1114.85        38.35 o                         
   4   7   9       1420.50       1360.45        34.32 o                         
   5   7   9        741.84        712.91        28.57 o                         
   6   7   9       1420.85       1520.87        45.47 o                         
   7   7   9         24.77         41.62        17.77 o                         
   8   7   9         68.18         88.82        17.82 o                         
   9   7   9         10.02         16.37        18.85 o                         
  10   7   9        219.01        149.33        25.98 o                         
  -7   8   9        116.68        135.23        23.13 o                         
  -6   8   9        282.09        297.75        17.55 o                         
  -5   8   9       1317.88       1353.30        64.22 o                         
  -4   8   9        173.02        230.42        16.16 o                         
  -3   8   9       2647.67       2848.49        42.35 o                         
  -2   8   9         29.24         39.52        16.67 o                         
  -1   8   9       1963.15       2046.62        24.33 o                         
   0   8   9        612.30        618.47        21.47 o                         
   1   8   9        554.50        531.30        37.70 o                         
   2   8   9        145.81        141.29        22.06 o                         
   3   8   9       1124.18       1147.42        44.25 o                         
   4   8   9         24.60         21.66        38.96 o                         
   5   8   9       3696.45       3888.90        51.12 o                         
   6   8   9        185.70        201.24        19.59 o                         
   7   8   9        685.56        695.26        22.94 o                         
   8   8   9        270.20        296.91        30.44 o                         
   9   8   9         40.20         44.54        27.76 o                         
  10   8   9        235.37        194.32        29.52 o                         
  -7   9   9        102.86         73.02        19.34 o                         
  -6   9   9        214.85        238.79        17.14 o                         
  -5   9   9         62.53         52.27        24.89 o                         
  -4   9   9       1063.83       1186.86        20.78 o                         
  -3   9   9        943.95       1009.03        20.17 o                         
  -2   9   9        133.77        143.67        17.18 o                         
  -1   9   9        539.41        555.10        19.36 o                         
   0   9   9       2567.69       2661.55        29.47 o                         
   1   9   9       2064.02       2153.08        28.32 o                         
   2   9   9         32.15         31.77        21.98 o                         
   3   9   9        191.93        203.40        33.09 o                         
   4   9   9       1438.93       1521.95        44.72 o                         
   5   9   9       3235.01       3529.17        93.28 o                         
   6   9   9         59.31         50.43        21.13 o                         
   7   9   9        133.48        174.43        22.83 o                         
   8   9   9        218.36        218.62        19.60 o                         
   9   9   9        884.21        866.66        68.37 o                         
  -6  10   9         86.90         71.97        17.86 o                         
  -5  10   9        445.09        462.73        26.73 o                         
  -4  10   9         34.93         47.07        17.10 o                         
  -3  10   9        231.55        234.87        17.53 o                         
  -2  10   9          4.64         -4.58        17.40 o                         
  -1  10   9       1727.68       1869.37        24.76 o                         
   0  10   9         59.24         70.39        20.51 o                         
   1  10   9         89.08        128.56        22.46 o                         
   2  10   9       3020.79       3239.15        34.48 o                         
   3  10   9        388.77        435.74        39.13 o                         
   4  10   9       2051.19       2057.89        40.82 o                         
   5  10   9         89.29         96.95        24.99 o                         
   6  10   9        449.10        508.40        20.58 o                         
   7  10   9         94.73         99.23        18.01 o                         
   8  10   9         10.68          7.70        18.10 o                         
   9  10   9         23.14          8.46        18.22 o                         
  -6  11   9         29.17         31.30        19.97 o                         
  -5  11   9        420.71        416.65        19.31 o                         
  -4  11   9        125.38        117.13        16.95 o                         
  -3  11   9        147.76        143.45        17.48 o                         
  -2  11   9        681.98        713.89        26.74 o                         
  -1  11   9       1420.56       1575.97        30.84 o                         
   0  11   9         81.99        115.33        20.87 o                         
   1  11   9        125.65        146.29        37.17 o                         
   2  11   9        242.84        287.00        31.62 o                         
   3  11   9       3055.61       3309.03        47.02 o                         
   4  11   9          5.61         34.97        29.40 o                         
   5  11   9        172.09        182.69        25.05 o                         
   6  11   9        266.87        280.26        23.13 o                         
   7  11   9        433.72        441.82        20.61 o                         
   8  11   9         49.34         50.57        19.72 o                         
   9  11   9         72.49         79.14        20.47 o                         
  -5  12   9          6.32         37.01        21.09 o                         
  -4  12   9        661.34        643.48        41.38 o                         
  -3  12   9        147.95        149.24        18.45 o                         
  -2  12   9        441.47        425.90        20.85 o                         
  -1  12   9         14.44          3.17        20.08 o                         
   0  12   9        439.20        452.84        22.16 o                         
   1  12   9          1.61         -0.19        21.10 o                         
   2  12   9         29.42         33.58        28.03 o                         
   3  12   9        600.17        671.46        31.71 o                         
   4  12   9        426.98        458.31        32.03 o                         
   5  12   9        104.25        111.85        26.30 o                         
   6  12   9        190.09        196.62        23.47 o                         
   7  12   9         24.23         37.52        16.98 o                         
   8  12   9        179.03        172.95        19.88 o                         
  -4  13   9         56.46         41.42        17.65 o                         
  -3  13   9       1816.81       1768.17       117.56 o                         
  -2  13   9        256.24        201.76        18.87 o                         
  -1  13   9          2.37          5.59        18.34 o                         
   0  13   9          8.72         -1.00        25.26 o                         
   1  13   9        822.52        958.65       106.64 o                         
   2  13   9        582.54        612.25        40.26 o                         
   3  13   9         14.65         -8.37        28.77 o                         
   4  13   9         31.70         26.41        28.29 o                         
   5  13   9       1769.13       1938.02        88.14 o                         
   6  13   9        126.96        105.11        23.16 o                         
   7  13   9          0.14         15.99        17.31 o                         
  -3  14   9         46.53         58.75        17.82 o                         
  -2  14   9        452.82        395.84        20.64 o                         
  -1  14   9         41.98         33.93        18.83 o                         
   0  14   9         10.77         45.13        20.43 o                         
   1  14   9        289.52        254.16        30.48 o                         
   2  14   9        366.70        406.26        31.71 o                         
   3  14   9        718.82        682.74        33.40 o                         
   4  14   9        166.64        103.07        29.38 o                         
   5  14   9        110.11        106.26        26.87 o                         
   6  14   9        181.89        175.28        24.37 o                         
  -2  15   9          0.17         21.11        18.33 o                         
  -1  15   9        242.27        227.74        19.99 o                         
   0  15   9         13.52         18.70        22.39 o                         
   1  15   9          0.33         32.13        29.37 o                         
   2  15   9        256.75        264.04        32.07 o                         
   3  15   9        283.68        248.25        30.56 o                         
   4  15   9        825.75        565.84        35.92 o                         
   5  15   9         59.58         54.98        26.35 o                         
   0  16   9          1.98         23.76        30.76 o                         
   1  16   9         92.66        109.93        30.74 o                         
   2  16   9         15.53          5.35        30.36 o                         
   3  16   9        615.52        518.82        35.27 o                         
  -1  -8  10         86.47         82.35        19.75 o                         
   0  -8  10         38.62         30.38        20.13 o                         
   1  -8  10         18.50         33.02        18.93 o                         
   2  -8  10        289.32        254.63        22.51 o                         
   3  -8  10        330.55        311.51        26.53 o                         
   4  -8  10         17.57          9.78        34.12 o                         
  -3  -7  10          6.68          2.92        20.62 o                         
  -2  -7  10        202.77        178.46        56.98 o                         
  -1  -7  10        464.84        480.82        26.14 o                         
   0  -7  10         90.43        115.49        24.38 o                         
   1  -7  10          3.08          7.92        20.97 o                         
   2  -7  10        235.64        229.46        22.78 o                         
   3  -7  10         78.64         73.00        18.68 o                         
   4  -7  10        769.64        654.07        24.57 o                         
   5  -7  10          1.68         44.22        20.17 o                         
  -4  -6  10        134.13        130.88        21.27 o                         
  -3  -6  10       1538.91       1210.33       125.62 o                         
  -2  -6  10         30.11         68.95        19.92 o                         
  -1  -6  10        354.00        379.37        23.12 o                         
   0  -6  10       1201.62       1338.55        33.78 o                         
   1  -6  10       1223.60       1279.89        40.98 o                         
   2  -6  10        891.28        980.88        23.38 o                         
   3  -6  10         80.43         77.65        20.43 o                         
   4  -6  10         66.36         80.96        20.97 o                         
   5  -6  10        812.45        769.78       104.23 o                         
   6  -6  10        319.53        327.60        50.40 o                         
  -5  -5  10          2.87         36.04        20.15 o                         
  -4  -5  10       1164.05       1060.27        42.88 o                         
  -3  -5  10          1.51         29.42        19.33 o                         
  -2  -5  10        867.88        884.83        73.95 o                         
  -1  -5  10          5.93         34.07        21.36 o                         
   0  -5  10        933.84       1068.98       104.28 o                         
   1  -5  10          5.15         29.08        19.91 o                         
   2  -5  10        140.41        146.70        18.70 o                         
   3  -5  10        876.51        909.45        23.65 o                         
   4  -5  10        449.84        512.40        37.41 o                         
   5  -5  10        168.53        160.06        28.81 o                         
   6  -5  10        152.21        104.79        21.55 o                         
   7  -5  10        263.13        232.70        35.66 o                         
  -5  -4  10         88.39         79.25        44.79 o                         
  -4  -4  10        327.64        321.40        20.94 o                         
  -3  -4  10       1261.50       1243.68        25.88 o                         
  -2  -4  10          0.18         35.07        21.04 o                         
  -1  -4  10        631.24        668.02        45.53 o                         
   0  -4  10       1307.14       1447.62       105.91 o                         
   1  -4  10        143.81        160.75        20.76 o                         
   2  -4  10        433.01        482.37        18.80 o                         
   3  -4  10        127.70        112.71        20.31 o                         
   4  -4  10       1060.06       1233.44        24.62 o                         
   5  -4  10        272.22        280.48        21.08 o                         
   6  -4  10         70.38         59.15        20.12 o                         
   7  -4  10        392.52        341.79        37.81 o                         
   8  -4  10        709.81        459.61        27.25 o                         
  -6  -3  10        151.12        147.52        17.74 o                         
  -5  -3  10        404.28        360.40        35.59 o                         
  -4  -3  10        141.79        168.11        20.85 o                         
  -3  -3  10       2033.71       2113.17       202.37 o                         
  -2  -3  10        755.75        806.28        22.73 o                         
  -1  -3  10        310.45        332.81        21.72 o                         
   0  -3  10          4.65         -4.59        20.36 o                         
   1  -3  10         79.74         92.85        22.54 o                         
   2  -3  10       1009.03       1113.80        23.07 o                         
   3  -3  10        458.41        479.26        22.16 o                         
   4  -3  10         84.18         67.57        20.10 o                         
   5  -3  10        986.93       1055.49        31.28 o                         
   6  -3  10         88.63        117.24        21.50 o                         
   7  -3  10       1108.53       1064.87        59.05 o                         
   8  -3  10        194.65        195.41        22.20 o                         
  -6  -2  10       1577.14       1402.67        29.21 o                         
  -5  -2  10         14.84         22.46        15.87 o                         
  -4  -2  10        692.86        737.23        32.55 o                         
  -3  -2  10        505.86        521.20        25.24 o                         
  -2  -2  10       3780.21       3984.53        91.28 o                         
  -1  -2  10         71.19        110.15        19.46 o                         
   0  -2  10        160.73        167.55        22.31 o                         
   1  -2  10       1054.19       1178.02        31.51 o                         
   2  -2  10       2682.87       2940.38        38.16 o                         
   3  -2  10         29.96         62.69        20.35 o                         
   4  -2  10         87.73         86.22        21.34 o                         
   5  -2  10          0.36          8.58        22.58 o                         
   6  -2  10       2471.92       2607.08        62.67 o                         
   7  -2  10        492.97        476.03        22.56 o                         
   8  -2  10         79.29         51.28        21.64 o                         
   9  -2  10          1.36          3.33        29.59 o                         
  -6  -1  10         55.53         95.51        37.91 o                         
  -5  -1  10        881.48        977.21        46.76 o                         
  -4  -1  10         19.18         15.87        24.91 o                         
  -3  -1  10        275.08        260.60        17.95 o                         
  -2  -1  10        161.27        186.48        18.57 o                         
  -1  -1  10       1868.69       2008.96        31.29 o                         
   0  -1  10        264.57        284.00        20.05 o                         
   1  -1  10       1629.17       1748.53        32.32 o                         
   2  -1  10        814.81        816.80        26.35 o                         
   3  -1  10       4618.58       4849.62        36.66 o                         
   4  -1  10       1016.58       1067.56        27.01 o                         
   5  -1  10         97.61        131.20        21.58 o                         
   6  -1  10        428.20        512.56        22.31 o                         
   7  -1  10       1088.67       1142.45        89.23 o                         
   8  -1  10         29.36         -1.94        20.37 o                         
   9  -1  10         62.80         59.86        37.17 o                         
  -7   0  10         89.45         63.62        19.04 o                         
  -6   0  10          4.86         14.58        20.58 o                         
  -5   0  10        269.41        316.13        21.40 o                         
  -4   0  10       1276.20       1454.91        25.45 o                         
  -3   0  10        102.94        129.66        29.59 o                         
  -2   0  10          7.70         26.48        17.85 o                         
  -1   0  10         11.82          7.33        18.07 o                         
   0   0  10       3103.49       3176.96        34.88 o                         
   1   0  10       1397.92       1475.09        26.95 o                         
   2   0  10        293.78        312.52        22.19 o                         
   3   0  10        864.21        844.42        26.29 o                         
   4   0  10       2635.00       2689.81        31.08 o                         
   5   0  10       3040.36       3161.28        33.58 o                         
   6   0  10        370.82        376.92        21.50 o                         
   7   0  10        541.79        568.15        24.59 o                         
   8   0  10        664.54        677.28        25.72 o                         
   9   0  10        370.12        306.57        27.11 o                         
  -7   1  10         40.41         26.33        19.42 o                         
  -6   1  10         20.30         43.02        18.79 o                         
  -5   1  10        439.26        513.69        34.98 o                         
  -4   1  10       1060.18       1137.56        35.12 o                         
  -3   1  10       1883.64       1979.42        37.20 o                         
  -2   1  10         34.15         41.82        18.03 o                         
  -1   1  10       1648.37       1696.36        22.85 o                         
   0   1  10       2956.64       2839.86        64.90 o                         
   1   1  10        470.48        475.35        25.22 o                         
   2   1  10          1.86          6.45        18.08 o                         
   3   1  10         11.55         23.68        22.92 o                         
   4   1  10       2056.43       1975.25        29.28 o                         
   5   1  10         25.59         32.84        22.41 o                         
   6   1  10        606.38        584.15        27.64 o                         
   7   1  10         85.01         89.98        22.51 o                         
   8   1  10       1457.07       1478.64        59.80 o                         
   9   1  10         22.01          1.00        29.35 o                         
  10   1  10        120.50         78.87        25.45 o                         
  -7   2  10          0.18         -1.57        18.74 o                         
  -6   2  10        950.99        983.01        22.80 o                         
  -5   2  10       1003.00       1099.30        23.23 o                         
  -4   2  10         12.00         -7.65        20.86 o                         
  -3   2  10       1290.23       1408.75        28.02 o                         
  -2   2  10       1817.39       1862.83        31.77 o                         
  -1   2  10       3551.45       3607.02        55.70 o                         
   0   2  10        522.87        465.62        20.10 o                         
   1   2  10       1483.06       1413.56        26.01 o                         
   2   2  10        542.25        524.88        20.30 o                         
   3   2  10        934.69        914.80        25.56 o                         
   4   2  10       1361.23       1305.85        33.10 o                         
   5   2  10        906.68        900.29        26.96 o                         
   6   2  10         68.00         80.18        18.84 o                         
   7   2  10       1076.13       1208.01        40.87 o                         
   8   2  10          7.34         24.22        21.08 o                         
   9   2  10        145.58        138.23        24.27 o                         
  10   2  10          0.81         21.33        30.43 o                         
  -7   3  10          6.91         24.37        19.59 o                         
  -6   3  10        311.69        356.97        31.48 o                         
  -5   3  10        495.95        566.63        20.49 o                         
  -4   3  10       2080.56       2329.22        27.30 o                         
  -3   3  10        250.63        331.76        32.56 o                         
  -2   3  10       1897.70       1890.47        28.80 o                         
  -1   3  10          9.00         23.80        17.07 o                         
   0   3  10       1148.82       1219.61        22.80 o                         
   1   3  10        613.40        591.34        22.53 o                         
   2   3  10        592.38        593.66        25.68 o                         
   3   3  10        162.92        172.00        21.03 o                         
   4   3  10        769.92        785.09        23.73 o                         
   5   3  10        784.77        788.05        22.96 o                         
   6   3  10       1393.73       1503.99        24.18 o                         
   7   3  10         78.61         90.25        21.05 o                         
   8   3  10         78.22         83.34        19.33 o                         
   9   3  10        143.75        167.67        24.79 o                         
  10   3  10          6.00          6.04        21.76 o                         
  -7   4  10        917.30        790.99        72.24 o                         
  -6   4  10        518.77        550.21        20.89 o                         
  -5   4  10        446.03        462.90        19.91 o                         
  -4   4  10         50.74         64.94        19.65 o                         
  -3   4  10       2482.36       2632.96        28.57 o                         
  -2   4  10       2110.26       2114.96        48.70 o                         
  -1   4  10        259.51        233.51        17.56 o                         
   0   4  10       2067.02       2024.48        26.90 o                         
   1   4  10       4988.61       5100.21        37.35 o                         
   2   4  10       2612.92       2520.22        32.68 o                         
   3   4  10         20.23         38.59        20.87 o                         
   4   4  10         57.32        102.25        22.14 o                         
   5   4  10       3377.98       3588.37        61.11 o                         
   6   4  10       4399.69       4706.85        93.47 o                         
   7   4  10         90.81        106.19        19.09 o                         
   8   4  10        226.40        285.60        35.49 o                         
   9   4  10        284.66        291.69        21.69 o                         
  10   4  10        644.23        500.33       103.87 o                         
  -7   5  10        246.38        249.64        20.27 o                         
  -6   5  10        211.47        212.64        23.66 o                         
  -5   5  10        650.75        699.20        22.20 o                         
  -4   5  10        141.27        144.81        19.89 o                         
  -3   5  10        722.10        777.89        36.00 o                         
  -2   5  10         48.81         65.82        19.37 o                         
  -1   5  10        820.23        798.70        23.00 o                         
   0   5  10       3799.08       3853.37        31.95 o                         
   1   5  10         35.94         43.65        18.10 o                         
   2   5  10        515.47        546.41        22.96 o                         
   3   5  10       4261.82       4329.35        41.78 o                         
   4   5  10         69.26         62.11        22.74 o                         
   5   5  10       3291.53       3387.70        59.20 o                         
   6   5  10        331.33        353.01        24.22 o                         
   7   5  10       1360.85       1489.48        51.83 o                         
   8   5  10        190.05        233.06        20.34 o                         
   9   5  10          1.82          4.07        18.66 o                         
  10   5  10          4.70         10.01        22.31 o                         
  -7   6  10         28.52         29.33        16.02 o                         
  -6   6  10          3.58         24.01        15.34 o                         
  -5   6  10        234.70        235.05        26.16 o                         
  -4   6  10       1293.38       1330.43        67.79 o                         
  -3   6  10        511.55        516.22        21.56 o                         
  -2   6  10       1699.89       1690.59        38.71 o                         
  -1   6  10        652.74        724.85        23.98 o                         
   0   6  10       4404.07       4383.09        83.14 o                         
   1   6  10         22.70         24.84        20.14 o                         
   2   6  10         49.26         39.53        23.23 o                         
   3   6  10        321.96        281.88        38.53 o                         
   4   6  10       2535.23       2548.11        43.58 o                         
   5   6  10         10.59         26.65        23.86 o                         
   6   6  10        374.93        404.52        20.57 o                         
   7   6  10        203.48        205.70        19.21 o                         
   8   6  10       1070.11       1172.94        46.39 o                         
   9   6  10        135.80         98.76        18.72 o                         
  10   6  10         24.51         27.02        20.74 o                         
  -7   7  10        163.89        142.25        17.76 o                         
  -6   7  10        141.91        152.65        16.82 o                         
  -5   7  10        302.84        309.73        16.19 o                         
  -4   7  10         41.79         69.11        16.60 o                         
  -3   7  10       2062.31       2238.81        33.77 o                         
  -2   7  10        470.69        456.80        21.83 o                         
  -1   7  10       2110.46       2176.41        28.39 o                         
   0   7  10         17.18         24.32        17.41 o                         
   1   7  10       1044.58       1058.22        27.20 o                         
   2   7  10          0.33         -8.48        22.69 o                         
   3   7  10        794.28        845.90        33.07 o                         
   4   7  10       3221.35       3345.51        51.96 o                         
   5   7  10       1498.52       1543.57        33.40 o                         
   6   7  10         29.71         32.94        18.64 o                         
   7   7  10        513.04        580.69        20.93 o                         
   8   7  10        163.06        186.04        18.90 o                         
   9   7  10        126.46        123.61        19.23 o                         
  10   7  10         71.74         54.15        18.75 o                         
  -6   8  10        815.35        816.92        48.52 o                         
  -5   8  10        136.36        139.86        15.84 o                         
  -4   8  10         32.70         41.56        15.93 o                         
  -3   8  10        171.70        182.50        16.91 o                         
  -2   8  10       3238.94       3332.00       111.49 o                         
  -1   8  10        567.69        595.47        19.68 o                         
   0   8  10          2.74         14.03        17.63 o                         
   1   8  10        167.85        175.59        23.08 o                         
   2   8  10       1484.27       1480.67        38.30 o                         
   3   8  10       1647.99       1767.79        45.86 o                         
   4   8  10        190.16        140.80        37.48 o                         
   5   8  10        892.12        919.19        34.24 o                         
   6   8  10       3129.82       3509.00       127.30 o                         
   7   8  10        466.18        506.24        20.61 o                         
   8   8  10         79.90         90.99        20.20 o                         
   9   8  10        202.87        178.77        19.70 o                         
  -6   9  10          6.12        -15.93        15.93 o                         
  -5   9  10        686.93        637.91        37.04 o                         
  -4   9  10        518.28        514.47        20.73 o                         
  -3   9  10         89.70         98.28        16.86 o                         
  -2   9  10        700.31        727.95        18.79 o                         
  -1   9  10       1746.43       1903.91        25.36 o                         
   0   9  10         13.21        -20.62        20.62 o                         
   1   9  10         32.57         35.00        20.58 o                         
   2   9  10         33.59         74.63        23.74 o                         
   3   9  10        837.70        816.32        34.32 o                         
   4   9  10       1334.33       1329.06        38.39 o                         
   5   9  10        365.08        380.43        28.71 o                         
   6   9  10        774.93        842.11        44.06 o                         
   7   9  10        262.12        301.95        18.77 o                         
   8   9  10        142.47        132.42        18.02 o                         
   9   9  10        150.59        170.10        25.99 o                         
  -6  10  10          2.14          5.45        16.22 o                         
  -5  10  10        278.21        270.32        18.08 o                         
  -4  10  10        443.21        458.15        26.54 o                         
  -3  10  10       1375.53       1464.34        22.57 o                         
  -2  10  10          0.89         16.98        17.04 o                         
  -1  10  10          4.54         37.38        17.31 o                         
   0  10  10       2278.49       2545.26        30.06 o                         
   1  10  10       1155.57       1228.21        53.52 o                         
   2  10  10        522.82        598.93        23.66 o                         
   3  10  10       1498.41       1673.37        39.42 o                         
   4  10  10        198.09        224.18        32.75 o                         
   5  10  10       3065.80       3202.89        45.90 o                         
   6  10  10        615.90        671.91        36.49 o                         
   7  10  10          4.68         -7.72        18.19 o                         
   8  10  10        163.31        163.57        29.41 o                         
   9  10  10        324.92        310.66        20.56 o                         
  -5  11  10          0.14          1.47        16.80 o                         
  -4  11  10        467.67        463.00        19.33 o                         
  -3  11  10         83.26         76.41        16.86 o                         
  -2  11  10        450.48        496.90        20.32 o                         
  -1  11  10        230.49        244.42        19.45 o                         
   0  11  10        797.19        843.76        55.46 o                         
   1  11  10          9.98         10.61        19.40 o                         
   2  11  10        258.93        287.68        34.84 o                         
   3  11  10       1043.03       1118.82        38.11 o                         
   4  11  10       1142.08       1191.99        38.78 o                         
   5  11  10         49.76         55.64        36.03 o                         
   6  11  10         67.10         88.89        24.71 o                         
   7  11  10         67.71         95.75        27.95 o                         
   8  11  10         88.61         95.02        19.31 o                         
  -5  12  10         78.86         78.96        16.37 o                         
  -4  12  10        100.64        105.38        17.71 o                         
  -3  12  10        595.47        586.41        32.55 o                         
  -2  12  10        244.79        256.91        18.75 o                         
  -1  12  10       1315.92       1379.68        31.08 o                         
   0  12  10        101.82        129.98        20.48 o                         
   1  12  10        520.23        594.57        24.03 o                         
   2  12  10          2.74        -25.53        25.53 o                         
   3  12  10        403.81        391.25        31.58 o                         
   4  12  10        720.94        785.49        35.03 o                         
   5  12  10        103.91         98.38        30.29 o                         
   6  12  10        106.17        136.43        27.26 o                         
   7  12  10         78.10         62.97        18.65 o                         
   8  12  10        235.63        205.14        18.20 o                         
  -4  13  10        301.16        221.70        19.38 o                         
  -3  13  10        328.85        283.92        19.50 o                         
  -2  13  10        673.41        663.35        24.80 o                         
  -1  13  10         61.92         61.91        18.58 o                         
   0  13  10          3.32         46.63        21.35 o                         
   1  13  10        348.16        374.05        65.57 o                         
   2  13  10        231.16        248.85        31.47 o                         
   3  13  10        313.46        305.27        31.16 o                         
   4  13  10        209.36        225.59        30.61 o                         
   5  13  10        335.59        336.27        32.25 o                         
   6  13  10        261.61        256.12        33.09 o                         
   7  13  10        200.69        167.81        19.41 o                         
  -3  14  10        473.64        355.40        34.84 o                         
  -2  14  10        708.33        610.64        45.54 o                         
  -1  14  10          4.81         18.01        18.90 o                         
   0  14  10         38.13         37.74        22.31 o                         
   1  14  10          3.89         26.80        24.90 o                         
   2  14  10        916.51        925.70        36.11 o                         
   3  14  10         16.51         26.52        29.82 o                         
   4  14  10         31.84         16.42        30.14 o                         
   5  14  10        216.22        150.49        32.32 o                         
   6  14  10        475.77        356.99        34.43 o                         
  -2  15  10         80.16         63.85        19.15 o                         
  -1  15  10        191.84        130.85        23.78 o                         
   0  15  10         65.87         77.67        21.03 o                         
   1  15  10         85.40         70.19        27.44 o                         
   2  15  10          2.06         48.72        29.62 o                         
   3  15  10        655.52        533.23        35.30 o                         
   4  15  10          0.41         -3.90        29.37 o                         
   5  15  10        147.73        135.14        32.03 o                         
   0  16  10        215.17        172.42        42.53 o                         
   1  16  10         19.58         -1.39        30.19 o                         
   2  16  10         97.51         84.94        28.92 o                         
   3  16  10          8.10         -2.31        29.97 o                         
  -1  -7  11        610.25        550.72        73.70 o                         
   0  -7  11          1.21         -7.63        19.08 o                         
   1  -7  11         14.90         11.02        20.15 o                         
   2  -7  11         69.36         35.06        22.98 o                         
   3  -7  11        982.66        703.75        26.70 o                         
   4  -7  11         43.11         31.90        20.96 o                         
  -3  -6  11         41.05         27.29        20.22 o                         
  -2  -6  11         78.35         93.73        22.07 o                         
  -1  -6  11         41.99         32.07        22.61 o                         
   0  -6  11        938.44       1022.19        24.09 o                         
   1  -6  11         59.43         59.38        20.73 o                         
   2  -6  11        357.13        332.33        24.76 o                         
   3  -6  11        200.03        217.29        60.66 o                         
   4  -6  11        483.32        518.66        91.53 o                         
   5  -6  11        257.09        235.67        54.95 o                         
  -4  -5  11          5.99         -3.43        22.05 o                         
  -3  -5  11       1307.12       1173.76       241.28 o                         
  -2  -5  11        445.92        410.58        55.47 o                         
  -1  -5  11        134.13        112.78        22.34 o                         
   0  -5  11         24.29         40.39        17.88 o                         
   1  -5  11       1640.18       1902.30        29.29 o                         
   2  -5  11        655.92        691.52        26.86 o                         
   3  -5  11         26.59         31.30        28.53 o                         
   4  -5  11          1.87         42.72        20.25 o                         
   5  -5  11        376.70        394.80        65.44 o                         
   6  -5  11        690.98        498.80        41.28 o                         
  -4  -4  11        365.81        263.88        21.51 o                         
  -3  -4  11        803.40        731.80        73.81 o                         
  -2  -4  11        805.24        877.84        80.01 o                         
  -1  -4  11        540.93        563.81        24.24 o                         
   0  -4  11         50.77         56.67        20.33 o                         
   1  -4  11       1771.94       1995.45        39.89 o                         
   2  -4  11         51.19         70.63        24.36 o                         
   3  -4  11        227.86        250.47        21.08 o                         
   4  -4  11         33.41         70.03        20.21 o                         
   5  -4  11        299.98        359.75        21.50 o                         
   6  -4  11          5.49          4.96        20.66 o                         
   7  -4  11        389.40        259.21        46.80 o                         
  -5  -3  11        148.25        119.06        17.78 o                         
  -4  -3  11        172.97        158.52        52.53 o                         
  -3  -3  11          8.32         -0.45        20.76 o                         
  -2  -3  11       1219.89       1229.06       125.25 o                         
  -1  -3  11        305.56        323.82        20.99 o                         
   0  -3  11       1508.38       1650.69        28.36 o                         
   1  -3  11        360.19        395.41        24.77 o                         
   2  -3  11       1240.97       1400.91        67.98 o                         
   3  -3  11         27.90         28.19        19.73 o                         
   4  -3  11        356.89        333.91        22.99 o                         
   5  -3  11        256.95        317.98        23.19 o                         
   6  -3  11        347.31        397.74        24.97 o                         
   7  -3  11          7.15         37.35        21.42 o                         
   8  -3  11        433.31        299.78        25.66 o                         
  -5  -2  11        812.25        676.51        76.43 o                         
  -4  -2  11          0.98         20.69        16.33 o                         
  -3  -2  11        630.04        690.92        35.50 o                         
  -2  -2  11        550.90        578.89        21.67 o                         
  -1  -2  11       1206.21       1344.45        43.88 o                         
   0  -2  11        172.54        206.98        23.05 o                         
   1  -2  11         28.52         42.00        24.52 o                         
   2  -2  11         93.29        107.47        23.05 o                         
   3  -2  11       1028.33       1165.14        26.99 o                         
   4  -2  11          7.04         20.42        21.24 o                         
   5  -2  11        291.62        285.04        27.79 o                         
   6  -2  11        700.86        708.89        43.73 o                         
   7  -2  11       1121.15        985.41        26.64 o                         
   8  -2  11        571.63        560.80        57.36 o                         
  -6  -1  11       1178.48       1063.27       144.43 o                         
  -5  -1  11        860.47        837.72        59.42 o                         
  -4  -1  11        125.86        161.51        21.87 o                         
  -3  -1  11         70.08         73.10        16.38 o                         
  -2  -1  11        783.61        808.34        18.82 o                         
  -1  -1  11       1839.39       1999.08        37.02 o                         
   0  -1  11          5.10         20.86        18.05 o                         
   1  -1  11        186.82        226.75        24.96 o                         
   2  -1  11       1282.39       1410.67        26.48 o                         
   3  -1  11       1065.32       1163.75        38.68 o                         
   4  -1  11         41.11         64.04        30.69 o                         
   5  -1  11        108.87        117.49        21.38 o                         
   6  -1  11        316.29        335.08        28.30 o                         
   7  -1  11       1905.22       2025.65       274.99 o                         
   8  -1  11        105.19         81.98        49.53 o                         
   9  -1  11         23.19         72.40        30.48 o                         
  -6   0  11         26.00         42.09        20.08 o                         
  -5   0  11        210.55        221.07        21.92 o                         
  -4   0  11        515.13        524.24        18.75 o                         
  -3   0  11        136.51        151.40        16.15 o                         
  -2   0  11         37.35         34.88        18.01 o                         
  -1   0  11       1523.90       1520.22        48.14 o                         
   0   0  11       2139.87       2278.58        43.64 o                         
   1   0  11       1674.39       1708.76        27.33 o                         
   2   0  11         65.10         76.23        29.26 o                         
   3   0  11        386.96        445.12        24.25 o                         
   4   0  11       1537.63       1707.46        27.51 o                         
   5   0  11         79.65         78.65        22.22 o                         
   6   0  11        329.85        331.04        29.66 o                         
   7   0  11         30.02         38.15        20.02 o                         
   8   0  11        423.31        381.48        24.64 o                         
   9   0  11         13.70         11.07        30.39 o                         
  -6   1  11          0.98         16.02        18.97 o                         
  -5   1  11          0.13         39.41        18.83 o                         
  -4   1  11        234.36        267.91        19.77 o                         
  -3   1  11       1895.80       2015.19       108.41 o                         
  -2   1  11         68.37         94.35        16.63 o                         
  -1   1  11       1491.41       1502.38        33.09 o                         
   0   1  11       1992.22       1960.88        53.62 o                         
   1   1  11       6267.75       6594.16        54.85 o                         
   2   1  11         37.29         32.32        22.47 o                         
   3   1  11         99.70         87.84        22.94 o                         
   4   1  11          2.41          3.69        21.92 o                         
   5   1  11       3782.43       3961.38        98.68 o                         
   6   1  11        481.55        487.45        24.14 o                         
   7   1  11        270.21        269.61        23.57 o                         
   8   1  11         79.62        137.65        30.51 o                         
   9   1  11        747.02        530.86        36.51 o                         
  -6   2  11        180.29        175.06        19.98 o                         
  -5   2  11        498.90        587.81        21.80 o                         
  -4   2  11        287.44        296.82        19.46 o                         
  -3   2  11        218.18        256.32        21.20 o                         
  -2   2  11       1190.98       1249.74        20.24 o                         
  -1   2  11          1.02         38.44        17.67 o                         
   0   2  11       2736.35       2796.14        30.83 o                         
   1   2  11        517.86        500.93        21.92 o                         
   2   2  11        765.34        797.14        25.36 o                         
   3   2  11          0.57         17.77        19.97 o                         
   4   2  11         93.07        111.00        20.52 o                         
   5   2  11       2116.73       2250.41        42.23 o                         
   6   2  11       1614.95       1687.68        38.94 o                         
   7   2  11         29.05         55.60        20.83 o                         
   8   2  11        620.37        539.31        42.34 o                         
   9   2  11        109.57        118.84        24.37 o                         
  -6   3  11         86.85         85.89        39.74 o                         
  -5   3  11       1669.82       1799.69        28.32 o                         
  -4   3  11        131.78        165.69        43.26 o
[truncated: 96,391 more chars]
